# Supplementary material for: Iridium-catalysed hydroamination of internal homoallylic amines
Source: Chem Commun (Camb). 2024 Jan 4;60(12):1615–8. doi: 10.1039/d3cc05594a (PMC10846566; doi:10.1039/d3cc05594a)
Supplement: CC-060-D3CC05594A-s002 [file CC-060-D3CC05594A-s002.zip]

Archive with 1 entries (1 files):
- NMR files.mnova
