# Supplementary material for: Iridium-catalysed hydroamination of internal homoallylic amines
Source: Chem Commun (Camb). 2024 Jan 4;60(12):1615–8. doi: 10.1039/d3cc05594a (PMC10846566; doi:10.1039/d3cc05594a)
Supplement: CC-060-D3CC05594A-s003 [file CC-060-D3CC05594A-s003.cif]

# Electronic Supplementary Material (ESI) for ChemComm.
# This journal is © The Royal Society of Chemistry 2024

####################################################################### 
# 
# This file contains crystal structure data downloaded from the 
# Cambridge Structural Database (CSD) hosted by the Cambridge 
# Crystallographic Data Centre (CCDC).
# 
# Full information about CCDC data access policies and citation 
# guidelines are available at http://www.ccdc.cam.ac.uk/access/V1 
# 
# Audit and citation data items may have been added by the CCDC. 
# Please retain this information to preserve the provenance of 
# this file and to allow appropriate attribution of the data. 
# 
#######################################################################

data_dm18o_0m
_audit_block_doi                 10.5517/ccdc.csd.cc22fhkl
_database_code_depnum_ccdc_archive 'CCDC 1919599'
loop_
_audit_author_name
_audit_author_address
'Evan Vanable'
;University of Illinois at Urbana Champaign
United States of America
;
_audit_update_record             
;
2019-05-29 deposited with the CCDC.	2024-01-04 downloaded from the CCDC.
;
_audit_creation_date             2019-05-29
_audit_creation_method           
;
Olex2 1.2
(compiled 2018.05.29 svn.r3508 for OlexSys, GUI svn.r5506)
;
loop_
_audit_author_email
?
evanvanable@gmail.com
_chemical_name_systematic        ?
_chemical_formula_moiety         '4(C19 H26 N2), 4(C10 H6 O6 S2)'
_chemical_formula_sum            'C116 H128 N8 O24 S8'
_chemical_formula_weight         2274.88
loop_
_atom_type_symbol
_atom_type_scat_dispersion_real
_atom_type_scat_dispersion_imag
_atom_type_scat_Cromer_Mann_a1
_atom_type_scat_Cromer_Mann_a2
_atom_type_scat_Cromer_Mann_a3
_atom_type_scat_Cromer_Mann_a4
_atom_type_scat_Cromer_Mann_b1
_atom_type_scat_Cromer_Mann_b2
_atom_type_scat_Cromer_Mann_b3
_atom_type_scat_Cromer_Mann_b4
_atom_type_scat_Cromer_Mann_c
_atom_type_scat_source
_atom_type_scat_dispersion_source
H 0.00000 0.00000 0.49300 0.32300 0.14000 0.04100 10.51100 26.12600 3.14200
57.80000 0.003 'Custom 4-Gaussian' custom
C 0.00300 0.00200 2.31000 1.02000 1.58900 0.86500 20.84400 10.20800 0.56900
51.65100 0.216 'Custom 4-Gaussian' custom
S 0.12500 0.12300 6.90500 5.20300 1.43800 1.58600 1.46800 22.21500 0.25400
56.17200 0.867 'Custom 4-Gaussian' custom
O 0.01100 0.00600 3.04900 2.28700 1.54600 0.86700 13.27700 5.70100 0.32400
32.90900 0.251 'Custom 4-Gaussian' custom
N 0.00600 0.00300 12.21300 3.13200 2.01300 1.16600 0.00600 9.89300 28.99800
0.58300 -11.529 'Custom 4-Gaussian' custom

_space_group_crystal_system      monoclinic
_space_group_IT_number           14
_space_group_name_H-M_alt        'P 1 21/c 1'
_space_group_name_Hall           '-P 2ybc'
loop_
_space_group_symop_id
_space_group_symop_operation_xyz
1 x,y,z
2 -x,y+1/2,-z+1/2
3 -x,-y,-z
4 x,-y-1/2,z-1/2

_symmetry_Int_Tables_number      14
_cell_length_a                   15.6273(6)
_cell_length_b                   11.1454(4)
_cell_length_c                   21.3411(8)
_cell_angle_alpha                90
_cell_angle_beta                 104.896(2)
_cell_angle_gamma                90
_cell_volume                     3592.1(2)
_cell_formula_units_Z            1
_cell_measurement_reflns_used    12315
_cell_measurement_temperature    100
_cell_measurement_theta_max      24.75
_cell_measurement_theta_min      2.27
_exptl_absorpt_coefficient_mu    0.184
_exptl_absorpt_correction_T_max  0.7452
_exptl_absorpt_correction_T_min  0.6749
_exptl_absorpt_correction_type   multi-scan
_exptl_absorpt_process_details   
;
SADABS-2014/4 (Bruker,2014/4) was used for absorption correction.
wR2(int) was 0.0684 before and 0.0635 after correction.
The Ratio of minimum to maximum transmission is 0.9057.
The \l/2 correction factor is 0.00150.
;
_exptl_crystal_colour            'clear colourless'
_exptl_crystal_colour_lustre     clear
_exptl_crystal_colour_primary    colourless
_exptl_crystal_density_diffrn    1.0515
_exptl_crystal_description       prism
_exptl_crystal_F_000             1201.6128
_exptl_crystal_preparation       
"1/2 equivalent of Armstrong's Acid was added to 0.05 mmol of the diamine dissolved in 1 mL ethanol. This was then layered with ethyl acetate, and after a weeks time crystals suitable for diffraction were observed."
_exptl_crystal_recrystallization_method 
'Layered crystallization of 0.02 mmol in 0.2 mL ethanol with 0.2 mL fresh ethanol and 0.6 mL ethyl acetate, allowed to sit for two weeks without disturbing to obtain X-ray quality crystals.'
_exptl_crystal_size_max          0.322
_exptl_crystal_size_mid          0.119
_exptl_crystal_size_min          0.104
_diffrn_reflns_av_R_equivalents  0.0692
_diffrn_reflns_av_unetI/netI     0.0349
_diffrn_reflns_limit_h_max       18
_diffrn_reflns_limit_h_min       -18
_diffrn_reflns_limit_k_max       13
_diffrn_reflns_limit_k_min       -13
_diffrn_reflns_limit_l_max       25
_diffrn_reflns_limit_l_min       -25
_diffrn_reflns_number            72162
_diffrn_reflns_theta_full        25.3963
_diffrn_reflns_theta_max         25.40
_diffrn_reflns_theta_min         1.97
_diffrn_ambient_temperature      100.15
_diffrn_detector_area_resol_mean 8
_diffrn_measured_fraction_theta_full 0.9973
_diffrn_measured_fraction_theta_max 0.9973
_diffrn_measurement_device_type  'Bruker SMART APEX CCD area detector'
_diffrn_measurement_method       '\w and \f scans'
_diffrn_radiation_monochromator  graphite
_diffrn_radiation_type           'Mo K\a'
_diffrn_radiation_wavelength     0.71073
_diffrn_source                   'sealed tube'
_diffrn_standards_number         0
_reflns_Friedel_coverage         0.0
_reflns_limit_h_max              18
_reflns_limit_h_min              -18
_reflns_limit_k_max              13
_reflns_limit_k_min              0
_reflns_limit_l_max              25
_reflns_limit_l_min              0
_reflns_number_gt                4856
_reflns_number_total             6586
_reflns_threshold_expression     I>=2u(I)
_computing_cell_refinement       'SAINT v8.34A (Bruker, 2013)'
_computing_data_reduction        'SAINT v8.34A (Bruker, 2013)'
_computing_molecular_graphics    'Olex2 (Dolomanov et al., 2009)'
_computing_publication_material  'Olex2 (Dolomanov et al., 2009)'
_computing_structure_refinement  'olex2.refine (Bourhis et al., 2015)'
_computing_structure_solution    'ShelXT (Sheldrick, 2015)'
_refine_diff_density_max         0.5014
_refine_diff_density_min         -0.6498
_refine_diff_density_rms         0.0835
_refine_ls_d_res_high            0.8286
_refine_ls_d_res_low             10.3120
_refine_ls_goodness_of_fit_ref   1.0911
_refine_ls_hydrogen_treatment    constr
_refine_ls_matrix_type           full
_refine_ls_number_constraints    70
_refine_ls_number_parameters     408
_refine_ls_number_reflns         6586
_refine_ls_number_restraints     30
_refine_ls_R_factor_all          0.0713
_refine_ls_R_factor_gt           0.0528
_refine_ls_restrained_S_all      1.0885
_refine_ls_shift/su_max          0.0002
_refine_ls_shift/su_mean         0.0000
_refine_ls_structure_factor_coef Fsqd
_refine_ls_weighting_details     
'w=1/[\s^2^(Fo^2^)+(0.0894P)^2^+3.8982P] where P=(Fo^2^+2Fc^2^)/3'
_refine_ls_weighting_scheme      calc
_refine_ls_wR_factor_gt          0.1675
_refine_ls_wR_factor_ref         0.1824
_olex2_refinement_description    
;
1. Fixed Uiso
 At 1.2 times of:
  All C(H) groups, All C(H,H) groups
 At 1.5 times of:
  All N(H,H) groups, All N(H,H,H) groups
2. Restrained distances
 C22-C1AA \\sim C22-C1AB
 with sigma of 0.02
 C1AA-C2AA \\sim C1AB-C2AB
 with sigma of 0.02
 C1AA-C0AA \\sim C1AB-C0AB
 with sigma of 0.02
 C2AA-C5AA \\sim C2AB-C5AB
 with sigma of 0.02
 C3AA-C5AA \\sim C3AB-C5AB
 with sigma of 0.02
 C3AA-C4AA \\sim C3AB-C4AB
 with sigma of 0.02
 C0AA-C4AA \\sim C0AB-C4AB
 with sigma of 0.02
 C22-C2AA \\sim C22-C2AB
 with sigma of 0.04
 C22-C0AA \\sim C22-C0AB
 with sigma of 0.04
 C1AA-C5AA \\sim C1AB-C5AB
 with sigma of 0.04
 C1AA-C4AA \\sim C1AB-C4AB
 with sigma of 0.04
 C2AA-C3AA \\sim C2AB-C3AB
 with sigma of 0.04
 C2AA-C0AA \\sim C2AB-C0AB
 with sigma of 0.04
 C3AA-C0AA \\sim C3AB-C0AB
 with sigma of 0.04
 C5AA-C4AA \\sim C5AB-C4AB
 with sigma of 0.04
3. Others
 Sof(H22a)=Sof(C2AB)=Sof(H2AB)=Sof(C1AB)=Sof(C0AB)=Sof(H0AB)=Sof(C4AB)=
 Sof(H4AB)=Sof(C3AB)=Sof(H3AB)=Sof(C5AB)=Sof(H5AB)=1-FVAR(1)
 Sof(H22)=Sof(C1AA)=Sof(C2AA)=Sof(H2AA)=Sof(C3AA)=Sof(H3AA)=Sof(C0AA)=
 Sof(H0AA)=Sof(C5AA)=Sof(H5AA)=Sof(C4AA)=Sof(H4AA)=FVAR(1)
4.a Ternary CH refined with riding coordinates:
 C22(H22), C22(H22a), C23(H23), C25(H25)
4.b Secondary CH2 refined with riding coordinates:
 N2(H2a,H2b), C24(H24a,H24b), C32(H32a,H32b), C33(H33a,H33b), C34(H34a,H34b)
4.c Aromatic/amide H refined with riding coordinates:
 C27(H27), C28(H28), C29(H29), C30(H30), C31(H31), C10(H10), C9(H9), C8(H8),
 C5(H5), C6(H6), C7(H7), C2AA(H2AA), C3AA(H3AA), C0AA(H0AA), C5AA(H5AA),
 C4AA(H4AA), C2AB(H2AB), C0AB(H0AB), C4AB(H4AB), C3AB(H3AB), C5AB(H5AB)
4.d Idealised Me refined as rotating group:
 N1(H1a,H1b,H1c)
;
_atom_sites_solution_primary     dual
loop_
_atom_site_label
_atom_site_type_symbol
_atom_site_fract_x
_atom_site_fract_y
_atom_site_fract_z
_atom_site_U_iso_or_equiv
_atom_site_adp_type
_atom_site_occupancy
_atom_site_refinement_flags_posn
_atom_site_disorder_group
N1 N 0.31636(17) 0.5885(2) 0.55561(12) 0.0307(6) Uani 1.000000 . .
H1a H 0.2734(9) 0.5582(3) 0.5222(6) 0.0461(9) Uiso 1.000000 GR .
H1b H 0.3705(5) 0.5678(2) 0.5505(10) 0.0461(9) Uiso 1.000000 GR .
H1c H 0.3099(14) 0.5581(3) 0.5937(4) 0.0461(9) Uiso 1.000000 GR .
N2 N 0.61175(15) 0.7425(2) 0.61454(11) 0.0234(5) Uani 1.000000 . .
H2a H 0.63368(15) 0.7774(2) 0.65452(11) 0.0351(8) Uiso 1.000000 R .
H2b H 0.61223(15) 0.6608(2) 0.62060(11) 0.0351(8) Uiso 1.000000 R .
C22 C 0.3086(2) 0.7230(3) 0.55640(16) 0.0332(7) Uani 1.000000 D .
H22 H 0.3205(2) 0.7587(3) 0.51648(16) 0.0399(9) Uiso 0.44(2) R 1
H22a H 0.3318(2) 0.7521(3) 0.51960(16) 0.0399(9) Uiso 0.56(2) R 2
C23 C 0.3691(2) 0.7797(3) 0.61774(16) 0.0349(7) Uani 1.000000 . .
H23 H 0.3442(2) 0.7582(3) 0.65500(16) 0.0419(9) Uiso 1.000000 R .
C24 C 0.4657(2) 0.7386(3) 0.63498(14) 0.0294(7) Uani 1.000000 . .
H24a H 0.4955(2) 0.7678(3) 0.67901(14) 0.0353(8) Uiso 1.000000 R .
H24b H 0.4674(2) 0.6498(3) 0.63599(14) 0.0353(8) Uiso 1.000000 R .
C25 C 0.51662(18) 0.7827(3) 0.58804(13) 0.0248(6) Uani 1.000000 . .
H25 H 0.49162(18) 0.7460(3) 0.54441(13) 0.0298(7) Uiso 1.000000 R .
C32 C 0.5132(2) 0.9196(3) 0.58241(15) 0.0302(7) Uani 1.000000 . .
H32a H 0.5453(2) 0.9558(3) 0.62422(15) 0.0363(8) Uiso 1.000000 R .
H32b H 0.5426(2) 0.9457(3) 0.54879(15) 0.0363(8) Uiso 1.000000 R .
C33 C 0.4171(2) 0.9630(3) 0.56450(18) 0.0379(8) Uani 1.000000 . .
H33a H 0.4161(2) 1.0518(3) 0.56405(18) 0.0454(9) Uiso 1.000000 R .
H33b H 0.3872(2) 0.9346(3) 0.52034(18) 0.0454(9) Uiso 1.000000 R .
C34 C 0.3670(2) 0.9177(3) 0.61190(18) 0.0404(8) Uani 1.000000 . .
H34a H 0.3047(2) 0.9447(3) 0.59750(18) 0.0485(10) Uiso 1.000000 R .
H34b H 0.3932(2) 0.9531(3) 0.65511(18) 0.0485(10) Uiso 1.000000 R .
C27 C 0.65678(19) 0.7182(3) 0.51324(14) 0.0258(6) Uani 1.000000 . .
H27 H 0.60843(19) 0.6650(3) 0.49798(14) 0.0310(8) Uiso 1.000000 R .
C28 C 0.7144(2) 0.7445(3) 0.47545(16) 0.0340(7) Uani 1.000000 . .
H28 H 0.7052(2) 0.7095(3) 0.43367(16) 0.0408(9) Uiso 1.000000 R .
C29 C 0.7846(2) 0.8209(3) 0.49791(19) 0.0432(9) Uani 1.000000 . .
H29 H 0.8235(2) 0.8384(3) 0.47150(19) 0.0519(10) Uiso 1.000000 R .
C30 C 0.7990(2) 0.8724(3) 0.55860(19) 0.0453(9) Uani 1.000000 . .
H30 H 0.8478(2) 0.9249(3) 0.57395(19) 0.0544(11) Uiso 1.000000 R .
C31 C 0.7417(2) 0.8472(3) 0.59719(17) 0.0363(8) Uani 1.000000 . .
H31 H 0.7511(2) 0.8818(3) 0.63908(17) 0.0435(9) Uiso 1.000000 R .
C26 C 0.67127(18) 0.7712(2) 0.57379(14) 0.0244(6) Uani 1.000000 . .
S1 S 0.56699(5) 0.41446(7) 0.60022(3) 0.0333(2) Uani 1.000000 . .
S2 S 0.72767(6) -0.08726(7) 0.78081(3) 0.0363(2) Uani 1.000000 . .
O1 O 0.63067(17) 0.5015(2) 0.63525(12) 0.0509(7) Uani 1.000000 . .
O2 O 0.47674(15) 0.4582(2) 0.58648(10) 0.0380(6) Uani 1.000000 . .
O3 O 0.59040(15) 0.3676(2) 0.54364(10) 0.0382(5) Uani 1.000000 . .
O4 O 0.7050(2) -0.0521(2) 0.84044(10) 0.0545(7) Uani 1.000000 . .
O5 O 0.65859(15) -0.16228(19) 0.74049(9) 0.0339(5) Uani 1.000000 . .
O6 O 0.81485(16) -0.1375(2) 0.79075(12) 0.0484(6) Uani 1.000000 . .
C1 C 0.5715(2) 0.2903(3) 0.65350(13) 0.0319(7) Uani 1.000000 . .
C10 C 0.4967(2) 0.2620(3) 0.67175(14) 0.0361(8) Uani 1.000000 . .
H10 H 0.4452(2) 0.3102(3) 0.65761(14) 0.0433(9) Uiso 1.000000 R .
C9 C 0.4954(2) 0.1617(3) 0.71146(15) 0.0392(8) Uani 1.000000 . .
H9 H 0.4428(2) 0.1425(3) 0.72384(15) 0.0470(10) Uiso 1.000000 R .
C8 C 0.5687(2) 0.0919(3) 0.73236(15) 0.0383(8) Uani 1.000000 . .
H8 H 0.5666(2) 0.0242(3) 0.75897(15) 0.0459(10) Uiso 1.000000 R .
C3 C 0.6481(2) 0.1191(3) 0.71485(13) 0.0326(7) Uani 1.000000 . .
C4 C 0.7274(2) 0.0472(3) 0.73510(14) 0.0319(7) Uani 1.000000 . .
C5 C 0.8021(2) 0.0772(3) 0.71735(16) 0.0385(8) Uani 1.000000 . .
H5 H 0.8539(2) 0.0295(3) 0.73167(16) 0.0462(10) Uiso 1.000000 R .
C6 C 0.8036(2) 0.1773(3) 0.67824(18) 0.0439(9) Uani 1.000000 . .
H6 H 0.8564(2) 0.1973(3) 0.66640(18) 0.0526(11) Uiso 1.000000 R .
C7 C 0.7297(2) 0.2470(3) 0.65681(16) 0.0408(9) Uani 1.000000 . .
H7 H 0.7315(2) 0.3139(3) 0.62961(16) 0.0490(10) Uiso 1.000000 R .
C2 C 0.6508(2) 0.2206(3) 0.67461(14) 0.0314(7) Uani 1.000000 . .
C1AA C 0.2162(10) 0.7592(16) 0.5626(8) 0.022(3) Uani 0.44(2) D 1
C2AA C 0.1624(10) 0.8184(15) 0.5130(8) 0.048(4) Uani 0.44(2) D 1
H2AA H 0.1852(10) 0.8420(15) 0.4777(8) 0.058(4) Uiso 0.44(2) R 1
C3AA C 0.0439(9) 0.8171(17) 0.5596(12) 0.060(5) Uani 0.44(2) D 1
H3AA H -0.0145(9) 0.8405(17) 0.5597(12) 0.072(6) Uiso 0.44(2) R 1
C0AA C 0.1821(8) 0.7222(9) 0.6141(8) 0.031(3) Uani 0.44(2) D 1
H0AA H 0.2182(8) 0.6785(9) 0.6493(8) 0.037(4) Uiso 0.44(2) R 1
C5AA C 0.0748(12) 0.8470(18) 0.5108(10) 0.057(5) Uani 0.44(2) D 1
H5AA H 0.0385(12) 0.8874(18) 0.4743(10) 0.069(6) Uiso 0.44(2) R 1
C4AA C 0.0953(7) 0.7500(11) 0.6133(10) 0.049(4) Uani 0.44(2) D 1
H4AA H 0.0707(7) 0.7251(11) 0.6475(10) 0.059(4) Uiso 0.44(2) R 1
C2AB C 0.1714(6) 0.8246(8) 0.4867(7) 0.029(2) Uani 0.56(2) D 2
H2AB H 0.2043(6) 0.8463(8) 0.4567(7) 0.035(3) Uiso 0.56(2) R 2
C1AB C 0.2099(8) 0.7551(13) 0.5380(7) 0.026(2) Uani 0.56(2) D 2
C0AB C 0.1618(8) 0.7245(9) 0.5826(8) 0.042(3) Uani 0.56(2) D 2
H0AB H 0.1881(8) 0.6766(9) 0.6193(8) 0.051(3) Uiso 0.56(2) R 2
C4AB C 0.0748(8) 0.7649(10) 0.5726(10) 0.054(4) Uani 0.56(2) D 2
H4AB H 0.0416(8) 0.7450(10) 0.6028(10) 0.065(5) Uiso 0.56(2) R 2
C3AB C 0.0371(8) 0.8340(11) 0.5187(12) 0.050(4) Uani 0.56(2) D 2
H3AB H -0.0227(8) 0.8597(11) 0.5112(12) 0.060(5) Uiso 0.56(2) R 2
C5AB C 0.0850(5) 0.8650(7) 0.4769(8) 0.043(3) Uani 0.56(2) D 2
H5AB H 0.0595(5) 0.9144(7) 0.4406(8) 0.052(4) Uiso 0.56(2) R 2

loop_
_atom_site_aniso_label
_atom_site_aniso_U_11
_atom_site_aniso_U_22
_atom_site_aniso_U_33
_atom_site_aniso_U_12
_atom_site_aniso_U_13
_atom_site_aniso_U_23
N1 0.0288(13) 0.0320(14) 0.0336(14) 0.0119(11) 0.0121(11) 0.0071(11)
N2 0.0230(12) 0.0241(12) 0.0212(12) 0.0027(10) 0.0023(9) 0.0012(9)
C22 0.0258(16) 0.0288(16) 0.0487(19) 0.0073(13) 0.0163(14) 0.0104(14)
C23 0.0365(18) 0.0308(17) 0.0450(19) 0.0067(14) 0.0242(15) 0.0074(14)
C24 0.0354(17) 0.0290(16) 0.0258(15) 0.0033(13) 0.0115(13) 0.0049(12)
C25 0.0213(15) 0.0287(15) 0.0235(14) 0.0048(12) 0.0044(11) 0.0051(12)
C32 0.0290(16) 0.0299(16) 0.0328(16) 0.0044(13) 0.0099(13) 0.0075(13)
C33 0.0304(17) 0.0277(16) 0.058(2) 0.0075(14) 0.0166(15) 0.0137(15)
C34 0.0373(18) 0.0313(18) 0.057(2) 0.0107(14) 0.0210(16) 0.0045(15)
C27 0.0214(14) 0.0262(15) 0.0281(15) 0.0004(12) 0.0033(12) -0.0008(12)
C28 0.0345(17) 0.0358(18) 0.0339(17) 0.0083(14) 0.0129(14) 0.0010(14)
C29 0.0324(18) 0.043(2) 0.062(2) 0.0039(15) 0.0276(17) 0.0049(17)
C30 0.0252(17) 0.043(2) 0.070(3) -0.0101(15) 0.0176(17) -0.0147(18)
C31 0.0241(16) 0.0388(18) 0.0451(19) -0.0024(14) 0.0074(14) -0.0127(15)
C26 0.0216(14) 0.0222(14) 0.0293(15) 0.0048(11) 0.0063(12) 0.0030(12)
S1 0.0425(5) 0.0276(4) 0.0219(4) 0.0115(3) -0.0061(3) 0.0008(3)
S2 0.0533(5) 0.0290(4) 0.0201(4) 0.0122(4) -0.0023(3) 0.0035(3)
O1 0.0633(16) 0.0265(12) 0.0449(14) 0.0101(11) -0.0188(12) 0.0057(10)
O2 0.0462(14) 0.0361(12) 0.0255(11) 0.0216(11) -0.0016(10) 0.0012(9)
O3 0.0459(14) 0.0413(13) 0.0253(11) 0.0135(11) 0.0056(10) 0.0042(10)
O4 0.098(2) 0.0409(14) 0.0198(11) 0.0148(14) 0.0065(12) 0.0024(10)
O5 0.0471(13) 0.0299(11) 0.0227(10) 0.0087(10) 0.0054(9) 0.0033(9)
O6 0.0507(15) 0.0344(13) 0.0487(14) 0.0124(11) -0.0076(11) 0.0115(11)
C1 0.047(2) 0.0260(15) 0.0164(13) 0.0107(14) -0.0030(13) -0.0059(11)
C10 0.048(2) 0.0354(18) 0.0228(15) 0.0188(15) 0.0063(14) -0.0051(13)
C9 0.054(2) 0.0376(18) 0.0286(16) 0.0175(16) 0.0159(15) -0.0017(14)
C8 0.062(2) 0.0326(17) 0.0219(15) 0.0172(16) 0.0135(15) 0.0001(13)
C3 0.0479(19) 0.0283(16) 0.0164(14) 0.0121(14) -0.0013(13) -0.0044(12)
C4 0.0459(19) 0.0238(15) 0.0189(14) 0.0074(14) -0.0044(13) -0.0014(12)
C5 0.0359(18) 0.0296(17) 0.0367(18) 0.0038(14) -0.0148(14) -0.0013(14)
C6 0.0308(18) 0.0302(17) 0.057(2) -0.0032(14) -0.0141(16) 0.0079(15)
C7 0.0372(19) 0.0270(17) 0.0453(19) -0.0027(14) -0.0132(15) 0.0062(14)
C2 0.0411(19) 0.0260(15) 0.0191(14) 0.0080(13) -0.0068(12) -0.0040(12)
C1AA 0.019(5) 0.024(4) 0.021(7) 0.002(3) -0.000(6) -0.010(6)
C2AA 0.057(8) 0.055(7) 0.031(7) 0.023(6) 0.010(6) -0.002(6)
C3AA 0.025(6) 0.076(10) 0.071(12) 0.017(6) -0.001(8) -0.031(9)
C0AA 0.021(5) 0.031(4) 0.040(7) 0.007(3) 0.005(5) 0.000(5)
C5AA 0.055(11) 0.068(10) 0.045(10) 0.031(9) 0.006(10) -0.001(8)
C4AA 0.030(5) 0.058(6) 0.056(9) 0.003(4) 0.006(5) -0.014(6)
C2AB 0.019(3) 0.029(3) 0.038(6) 0.002(2) 0.005(4) 0.002(4)
C1AB 0.023(5) 0.026(4) 0.032(6) 0.001(3) 0.011(5) -0.005(5)
C0AB 0.031(5) 0.050(4) 0.049(7) 0.007(4) 0.017(5) 0.008(5)
C4AB 0.029(6) 0.057(6) 0.084(12) 0.001(4) 0.029(7) -0.010(7)
C3AB 0.024(5) 0.039(4) 0.090(12) 0.001(4) 0.022(7) -0.011(5)
C5AB 0.025(4) 0.029(4) 0.070(8) 0.006(3) 0.001(4) 0.001(4)

loop_
_geom_bond_atom_site_label_1
_geom_bond_atom_site_label_2
_geom_bond_distance
_geom_bond_site_symmetry_2
_geom_bond_publ_flag
N1 H1a 0.9100 . ?
N1 H1b 0.9100 . ?
N1 H1c 0.9100 . ?
N1 C22 1.505(4) . ?
N2 H2a 0.9200 . ?
N2 H2b 0.9200 . ?
N2 C25 1.516(3) . ?
N2 C26 1.463(4) . ?
C22 H22 1.0000 . ?
C22 H22a 1.0000 . ?
C22 C23 1.539(5) . ?
C22 C1AA 1.537(16) . ?
C22 C1AB 1.534(13) . ?
C23 H23 1.0000 . ?
C23 C24 1.530(4) . ?
C23 C34 1.543(4) . ?
C24 H24a 0.9900 . ?
C24 H24b 0.9900 . ?
C24 C25 1.512(4) . ?
C25 H25 1.0000 . ?
C25 C32 1.531(4) . ?
C32 H32a 0.9900 . ?
C32 H32b 0.9900 . ?
C32 C33 1.529(4) . ?
C33 H33a 0.9900 . ?
C33 H33b 0.9900 . ?
C33 C34 1.516(5) . ?
C34 H34a 0.9900 . ?
C34 H34b 0.9900 . ?
C27 H27 0.9500 . ?
C27 C28 1.386(4) . ?
C27 C26 1.386(4) . ?
C28 H28 0.9500 . ?
C28 C29 1.374(5) . ?
C29 H29 0.9500 . ?
C29 C30 1.381(5) . ?
C30 H30 0.9500 . ?
C30 C31 1.392(5) . ?
C31 H31 0.9500 . ?
C31 C26 1.376(4) . ?
S1 O1 1.452(3) . ?
S1 O2 1.449(2) . ?
S1 O3 1.446(2) . ?
S1 C1 1.781(3) . ?
S2 O4 1.459(2) . ?
S2 O5 1.459(2) . ?
S2 O6 1.437(3) . ?
S2 C4 1.787(3) . ?
C1 C10 1.360(5) . ?
C1 C2 1.434(4) . ?
C10 H10 0.9500 . ?
C10 C9 1.406(5) . ?
C9 H9 0.9500 . ?
C9 C8 1.361(5) . ?
C8 H8 0.9500 . ?
C8 C3 1.417(5) . ?
C3 C4 1.445(4) . ?
C3 C2 1.428(4) . ?
C4 C5 1.359(5) . ?
C5 H5 0.9500 . ?
C5 C6 1.397(5) . ?
C6 H6 0.9500 . ?
C6 C7 1.369(5) . ?
C7 H7 0.9500 . ?
C7 C2 1.411(5) . ?
C1AA C2AA 1.343(17) . ?
C1AA C0AA 1.402(17) . ?
C2AA H2AA 0.9500 . ?
C2AA C5AA 1.395(19) . ?
C3AA H3AA 0.9500 . ?
C3AA C5AA 1.30(2) . ?
C3AA C4AA 1.429(17) . ?
C0AA H0AA 0.9500 . ?
C0AA C4AA 1.388(14) . ?
C5AA H5AA 0.9500 . ?
C4AA H4AA 0.9500 . ?
C2AB H2AB 0.9500 . ?
C2AB C1AB 1.349(14) . ?
C2AB C5AB 1.388(12) . ?
C1AB C0AB 1.398(14) . ?
C0AB H0AB 0.9500 . ?
C0AB C4AB 1.396(13) . ?
C4AB H4AB 0.9500 . ?
C4AB C3AB 1.384(18) . ?
C3AB H3AB 0.9500 . ?
C3AB C5AB 1.350(14) . ?
C5AB H5AB 0.9500 . ?

loop_
_geom_angle_atom_site_label_1
_geom_angle_atom_site_label_2
_geom_angle_atom_site_label_3
_geom_angle
_geom_angle_site_symmetry_1
_geom_angle_site_symmetry_3
_geom_angle_publ_flag
H1b N1 H1a 109.5 . . ?
H1c N1 H1a 109.5 . . ?
H1c N1 H1b 109.5 . . ?
C22 N1 H1a 109.5 . . ?
C22 N1 H1b 109.5 . . ?
C22 N1 H1c 109.5 . . ?
H2b N2 H2a 107.5 . . ?
C25 N2 H2a 108.47(14) . . ?
C25 N2 H2b 108.47(14) . . ?
C26 N2 H2a 108.47(14) . . ?
C26 N2 H2b 108.47(14) . . ?
C26 N2 C25 115.2(2) . . ?
C23 C22 N1 112.6(2) . . ?
C1AA C22 H22 110.7(7) . . ?
C1AB C22 H22a 105.5(6) . . ?
H23 C23 C22 107.38(17) . . ?
C24 C23 C22 115.7(3) . . ?
C24 C23 H23 107.38(16) . . ?
C34 C23 C22 110.2(3) . . ?
C34 C23 H23 107.38(18) . . ?
C34 C23 C24 108.5(3) . . ?
H24a C24 C23 108.87(17) . . ?
H24b C24 C23 108.87(17) . . ?
H24b C24 H24a 107.7 . . ?
C25 C24 C23 113.5(2) . . ?
C25 C24 H24a 108.87(16) . . ?
C25 C24 H24b 108.87(16) . . ?
C24 C25 N2 106.8(2) . . ?
H25 C25 N2 109.73(14) . . ?
H25 C25 C24 109.73(16) . . ?
C32 C25 N2 109.6(2) . . ?
C32 C25 C24 111.2(2) . . ?
C32 C25 H25 109.73(16) . . ?
H32a C32 C25 109.59(16) . . ?
H32b C32 C25 109.59(16) . . ?
H32b C32 H32a 108.1 . . ?
C33 C32 C25 110.3(2) . . ?
C33 C32 H32a 109.59(18) . . ?
C33 C32 H32b 109.59(17) . . ?
H33a C33 C32 109.27(17) . . ?
H33b C33 C32 109.27(18) . . ?
H33b C33 H33a 107.9 . . ?
C34 C33 C32 111.7(3) . . ?
C34 C33 H33a 109.27(18) . . ?
C34 C33 H33b 109.3(2) . . ?
C33 C34 C23 112.5(3) . . ?
H34a C34 C23 109.11(18) . . ?
H34a C34 C33 109.11(17) . . ?
H34b C34 C23 109.1(2) . . ?
H34b C34 C33 109.1(2) . . ?
H34b C34 H34a 107.8 . . ?
C28 C27 H27 120.73(18) . . ?
C26 C27 H27 120.73(17) . . ?
C26 C27 C28 118.5(3) . . ?
H28 C28 C27 119.73(18) . . ?
C29 C28 C27 120.5(3) . . ?
C29 C28 H28 119.7(2) . . ?
H29 C29 C28 119.7(2) . . ?
C30 C29 C28 120.5(3) . . ?
C30 C29 H29 119.7(2) . . ?
H30 C30 C29 120.1(2) . . ?
C31 C30 C29 119.7(3) . . ?
C31 C30 H30 120.13(19) . . ?
H31 C31 C30 120.47(19) . . ?
C26 C31 C30 119.1(3) . . ?
C26 C31 H31 120.47(18) . . ?
C27 C26 N2 119.0(2) . . ?
C31 C26 N2 119.4(3) . . ?
C31 C26 C27 121.6(3) . . ?
O2 S1 O1 112.45(14) . . ?
O3 S1 O1 112.59(16) . . ?
O3 S1 O2 113.23(12) . . ?
C1 S1 O1 106.33(13) . . ?
C1 S1 O2 105.50(15) . . ?
C1 S1 O3 106.00(14) . . ?
O5 S2 O4 111.08(15) . . ?
O6 S2 O4 114.16(15) . . ?
O6 S2 O5 113.18(14) . . ?
C4 S2 O4 106.47(14) . . ?
C4 S2 O5 105.12(13) . . ?
C4 S2 O6 106.05(16) . . ?
C10 C1 S1 117.9(2) . . ?
C2 C1 S1 120.7(3) . . ?
C2 C1 C10 121.4(3) . . ?
H10 C10 C1 119.86(18) . . ?
C9 C10 C1 120.3(3) . . ?
C9 C10 H10 119.9(2) . . ?
H9 C9 C10 119.7(2) . . ?
C8 C9 C10 120.7(3) . . ?
C8 C9 H9 119.7(2) . . ?
H8 C8 C9 119.6(2) . . ?
C3 C8 C9 120.7(3) . . ?
C3 C8 H8 119.63(17) . . ?
C4 C3 C8 122.9(3) . . ?
C2 C3 C8 119.5(3) . . ?
C2 C3 C4 117.6(3) . . ?
C3 C4 S2 120.7(3) . . ?
C5 C4 S2 118.4(2) . . ?
C5 C4 C3 120.8(3) . . ?
H5 C5 C4 119.66(18) . . ?
C6 C5 C4 120.7(3) . . ?
C6 C5 H5 119.7(2) . . ?
H6 C6 C5 119.7(2) . . ?
C7 C6 C5 120.7(4) . . ?
C7 C6 H6 119.7(2) . . ?
H7 C7 C6 119.6(2) . . ?
C2 C7 C6 120.8(3) . . ?
C2 C7 H7 119.60(17) . . ?
C3 C2 C1 117.5(3) . . ?
C7 C2 C1 123.1(3) . . ?
C7 C2 C3 119.4(3) . . ?
C0AA C1AA C2AA 118.4(13) . . ?
H2AA C2AA C1AA 118.3(9) . . ?
C5AA C2AA C1AA 123.3(13) . . ?
C5AA C2AA H2AA 118.3(9) . . ?
C5AA C3AA H3AA 119.0(9) . . ?
C4AA C3AA H3AA 119.0(8) . . ?
C4AA C3AA C5AA 121.9(12) . . ?
H0AA C0AA C1AA 120.2(7) . . ?
C4AA C0AA C1AA 119.5(10) . . ?
C4AA C0AA H0AA 120.2(7) . . ?
C3AA C5AA C2AA 118.5(12) . . ?
H5AA C5AA C2AA 120.7(9) . . ?
H5AA C5AA C3AA 120.7(9) . . ?
C0AA C4AA C3AA 118.2(11) . . ?
H4AA C4AA C3AA 120.9(8) . . ?
H4AA C4AA C0AA 120.9(7) . . ?
C1AB C2AB H2AB 119.3(6) . . ?
C5AB C2AB H2AB 119.3(5) . . ?
C5AB C2AB C1AB 121.5(9) . . ?
C0AB C1AB C2AB 119.2(10) . . ?
H0AB C0AB C1AB 120.3(6) . . ?
C4AB C0AB C1AB 119.4(9) . . ?
C4AB C0AB H0AB 120.3(6) . . ?
H4AB C4AB C0AB 120.1(6) . . ?
C3AB C4AB C0AB 119.7(9) . . ?
C3AB C4AB H4AB 120.1(6) . . ?
H3AB C3AB C4AB 119.9(6) . . ?
C5AB C3AB C4AB 120.2(9) . . ?
C5AB C3AB H3AB 119.9(6) . . ?
C3AB C5AB C2AB 120.0(8) . . ?
H5AB C5AB C2AB 120.0(5) . . ?
H5AB C5AB C3AB 120.0(6) . . ?

_smtbx_masks_special_details     ?
loop_
_smtbx_masks_void_nr
_smtbx_masks_void_average_x
_smtbx_masks_void_average_y
_smtbx_masks_void_average_z
_smtbx_masks_void_volume
_smtbx_masks_void_count_electrons
_smtbx_masks_void_content
1 0.000 -0.911 -0.931 1105.4 424.5 ?

_shelx_fab_file                  
;
-18 0 2 -0.0747 0.0107
-18 0 4 5.7463 -0.0582
-18 0 6 -3.9082 0.0673
-18 0 8 -4.0325 -0.0285
-18 0 10 -0.8068 0.0236
-18 0 12 -1.9300 -0.0269
-18 1 1 -0.1196 0.0152
-18 1 2 -0.7230 -0.0107
-18 1 3 2.4320 -0.0133
-18 1 4 0.9043 0.0207
-18 1 5 0.6466 0.0011
-18 1 6 -0.1530 0.0254
-18 1 7 -1.4682 0.0058
-18 1 8 -0.6165 -0.0173
-18 1 9 -5.0934 0.0184
-18 1 10 0.1583 0.0039
-18 1 11 0.9283 0.0016
-18 1 12 0.6091 -0.0195
-18 1 13 -1.7617 -0.0171
-18 2 1 -1.8837 -0.0074
-18 2 2 -0.3078 -0.0130
-18 2 3 0.0683 -0.0055
-18 2 4 3.0726 -0.0061
-18 2 5 2.7121 0.0309
-18 2 6 -1.8009 0.0048
-18 2 7 -1.8902 -0.0083
-18 2 8 -3.1031 0.0139
-18 2 9 -0.5421 0.0033
-18 2 10 -0.6230 0.0005
-18 2 11 0.4415 -0.0260
-18 2 12 -0.5643 -0.0178
-18 3 2 0.9109 -0.0167
-18 3 3 0.4146 -0.0012
-18 3 4 0.6139 0.0159
-18 3 5 0.6054 -0.0014
-18 3 6 -1.2558 0.0171
-18 3 7 0.2234 -0.0048
-18 3 8 -0.3981 -0.0057
-18 3 9 -3.7133 -0.0070
-18 3 10 0.1371 -0.0157
-18 3 11 1.2670 0.0108
-18 4 6 1.0628 -0.0073
-17 0 2 -1.6443 -0.0116
-17 0 4 10.4696 0.0030
-17 0 6 -2.0557 0.0313
-17 0 8 -3.6625 -0.0388
-17 0 10 -3.8779 0.0421
-17 0 12 -2.5422 -0.0474
-17 0 14 -0.4546 0.0598
-17 0 16 -0.2520 -0.0484
-17 1 1 -0.0742 0.0239
-17 1 2 -1.4482 -0.0264
-17 1 3 4.7184 -0.0074
-17 1 4 -0.1761 0.0311
-17 1 5 5.6668 -0.0216
-17 1 6 1.2585 -0.0107
-17 1 7 -1.6137 0.0244
-17 1 8 -1.9067 0.0055
-17 1 9 -7.0240 -0.0088
-17 1 10 0.8353 0.0032
-17 1 11 -1.4191 0.0147
-17 1 12 0.2021 -0.0038
-17 1 13 -0.3749 -0.0183
-17 1 14 1.6689 -0.0127
-17 1 15 -2.5010 -0.0118
-17 1 16 -1.4599 -0.0141
-17 2 1 -2.2197 -0.0013
-17 2 2 1.4730 0.0037
-17 2 3 -1.2365 -0.0165
-17 2 4 4.8870 -0.0062
-17 2 5 3.6578 0.0071
-17 2 6 0.2053 0.0041
-17 2 7 -3.2922 0.0024
-17 2 8 -2.1611 -0.0012
-17 2 9 -0.5259 0.0057
-17 2 10 -3.1242 -0.0071
-17 2 11 0.5181 -0.0183
-17 2 12 -1.7857 0.0107
-17 2 13 0.1518 0.0180
-17 2 14 -0.3478 -0.0051
-17 2 15 2.4322 -0.0288
-17 2 16 2.2007 -0.0147
-17 3 1 4.7459 -0.0102
-17 3 2 -0.3037 -0.0105
-17 3 3 3.0589 -0.0046
-17 3 4 0.3216 -0.0012
-17 3 5 1.4764 -0.0007
-17 3 6 -0.2436 0.0044
-17 3 7 0.9955 -0.0140
-17 3 8 -1.3984 -0.0117
-17 3 9 -4.4418 0.0144
-17 3 10 -1.1275 0.0069
-17 3 11 0.4617 -0.0043
-17 3 12 1.3792 0.0104
-17 3 13 -0.2063 -0.0091
-17 3 14 1.5229 -0.0268
-17 3 15 1.8742 0.0018
-17 4 1 -2.3040 -0.0067
-17 4 2 1.7140 -0.0153
-17 4 3 0.9055 -0.0031
-17 4 4 1.8145 -0.0049
-17 4 5 0.0024 -0.0285
-17 4 6 2.3187 -0.0115
-17 4 7 -3.5262 0.0128
-17 4 8 -0.0449 0.0125
-17 4 9 -0.6450 0.0237
-17 4 10 -1.2483 -0.0037
-17 4 11 1.3841 -0.0079
-17 4 12 0.7085 -0.0027
-17 4 13 -1.0123 0.0028
-17 5 1 0.6176 -0.0348
-17 5 2 -2.2291 0.0003
-17 5 3 2.5511 0.0021
-17 5 4 1.0551 0.0138
-17 5 5 -0.7169 -0.0133
-17 5 6 -1.5741 -0.0251
-17 5 7 3.0724 0.0253
-17 5 8 -0.0830 0.0182
-17 5 9 -0.2448 -0.0137
-17 5 10 -2.9123 -0.0043
-17 5 11 0.1307 0.0014
-16 0 2 -7.4182 -0.0128
-16 0 4 11.8077 0.0552
-16 0 6 4.8556 -0.0659
-16 0 8 -0.4537 0.0506
-16 0 10 -1.8372 -0.0280
-16 0 12 -3.5954 0.0108
-16 0 14 2.8384 0.0186
-16 0 16 -4.5315 -0.0347
-16 0 18 0.5013 0.0253
-16 1 1 -3.0857 -0.0017
-16 1 2 -0.5634 0.0149
-16 1 3 4.5625 -0.0178
-16 1 4 -1.6975 -0.0076
-16 1 5 9.7787 0.0051
-16 1 6 3.1478 -0.0095
-16 1 7 1.2815 0.0120
-16 1 8 -3.3483 0.0071
-16 1 9 -3.3380 -0.0197
-16 1 10 1.5865 -0.0104
-16 1 11 -1.4049 0.0162
-16 1 12 -0.6902 0.0163
-16 1 13 1.0277 -0.0166
-16 1 14 1.1738 -0.0159
-16 1 15 -4.4526 0.0094
-16 1 16 -1.2686 0.0082
-16 1 17 1.6571 0.0046
-16 1 18 2.6164 -0.0098
-16 2 1 -1.6759 0.0095
-16 2 2 -1.0165 0.0197
-16 2 3 -0.4496 -0.0188
-16 2 4 5.6839 -0.0172
-16 2 5 2.1297 0.0082
-16 2 6 5.5618 0.0085
-16 2 7 -2.5164 -0.0048
-16 2 8 0.3185 -0.0170
-16 2 9 -0.4375 -0.0020
-16 2 10 -1.8842 0.0112
-16 2 11 0.1741 -0.0063
-16 2 12 -2.3450 0.0005
-16 2 13 -2.1097 0.0125
-16 2 14 -0.3554 -0.0014
-16 2 15 4.6039 -0.0074
-16 2 16 2.6508 -0.0048
-16 2 17 -1.1664 -0.0024
-16 2 18 -2.2617 0.0121
-16 3 1 3.5609 -0.0047
-16 3 2 0.0701 -0.0127
-16 3 3 4.7499 -0.0021
-16 3 4 -0.2928 0.0074
-16 3 5 1.9685 -0.0075
-16 3 6 2.8298 -0.0163
-16 3 7 2.9878 -0.0044
-16 3 8 -3.2676 -0.0063
-16 3 9 -1.0545 0.0101
-16 3 10 -2.1498 0.0152
-16 3 11 -0.4938 -0.0138
-16 3 12 1.8856 -0.0076
-16 3 13 -0.7746 0.0088
-16 3 14 -0.7531 0.0000
-16 3 15 1.6644 0.0040
-16 3 16 1.3925 0.0112
-16 3 17 -0.4471 0.0101
-16 4 1 -2.0537 -0.0078
-16 4 2 0.1768 -0.0225
-16 4 3 -0.1001 0.0043
-16 4 4 4.0340 0.0059
-16 4 5 1.5112 -0.0171
-16 4 6 2.6084 -0.0181
-16 4 7 -3.8632 0.0089
-16 4 8 2.5168 0.0118
-16 4 9 0.4861 0.0060
-16 4 10 -1.8438 -0.0021
-16 4 11 -1.4440 -0.0058
-16 4 12 0.5353 0.0018
-16 4 13 -2.0059 0.0091
-16 4 14 0.4724 0.0084
-16 4 15 2.5253 0.0089
-16 4 16 1.5950 -0.0079
-16 5 1 0.2362 -0.0142
-16 5 2 -2.3184 0.0207
-16 5 3 2.5778 0.0037
-16 5 4 1.6688 -0.0002
-16 5 5 -0.9011 -0.0074
-16 5 6 -0.3888 -0.0103
-16 5 7 5.1998 0.0103
-16 5 8 -0.3455 -0.0025
-16 5 9 1.2494 -0.0241
-16 5 10 -5.3008 -0.0048
-16 5 11 -2.1207 0.0112
-16 5 12 0.6325 0.0201
-16 5 13 0.2268 -0.0052
-16 5 14 -0.2083 -0.0053
-16 5 15 3.7168 0.0187
-16 6 1 0.7350 0.0026
-16 6 2 -1.0785 0.0157
-16 6 3 -3.0527 -0.0048
-16 6 4 1.6439 -0.0255
-16 6 5 1.8667 0.0103
-16 6 6 1.9390 0.0058
-16 6 7 -1.4571 -0.0200
-16 6 8 1.2189 -0.0227
-16 6 9 -1.7999 0.0076
-16 6 10 -0.3604 0.0196
-16 6 11 -1.8885 0.0023
-16 6 12 -0.4992 -0.0126
-16 7 4 1.0972 -0.0151
-16 7 5 -0.0617 0.0085
-16 7 6 -0.2247 0.0081
-16 7 7 1.5591 -0.0195
-16 7 8 -1.6965 0.0020
-15 0 2 -18.5789 0.0357
-15 0 4 5.6960 -0.0360
-15 0 6 10.4146 0.0001
-15 0 8 2.0494 0.0375
-15 0 10 4.8607 -0.0430
-15 0 12 -0.8436 0.0570
-15 0 14 6.6032 -0.0601
-15 0 16 -7.2450 0.0400
-15 0 18 1.1497 -0.0326
-15 0 20 -2.4844 0.0398
-15 1 1 -8.5103 -0.0085
-15 1 2 0.3063 0.0279
-15 1 3 -2.6531 -0.0027
-15 1 4 -1.0633 -0.0330
-15 1 5 7.3677 0.0335
-15 1 6 4.4249 0.0267
-15 1 7 4.9500 -0.0325
-15 1 8 -4.1535 -0.0200
-15 1 9 2.7163 0.0196
-15 1 10 2.0196 0.0065
-15 1 11 3.1241 -0.0126
-15 1 12 -0.6122 -0.0039
-15 1 13 3.1395 0.0084
-15 1 14 -1.6272 -0.0062
-15 1 15 -3.2294 0.0010
-15 1 16 0.5584 0.0243
-15 1 17 -0.4021 -0.0045
-15 1 18 0.9090 -0.0116
-15 1 19 -1.0668 0.0271
-15 1 20 -0.9992 0.0212
-15 2 1 -0.0800 -0.0059
-15 2 2 -9.5026 -0.0096
-15 2 3 2.8159 0.0111
-15 2 4 1.9051 0.0021
-15 2 5 -0.6377 0.0014
-15 2 6 9.2067 0.0006
-15 2 7 1.2792 -0.0079
-15 2 8 1.2767 -0.0037
-15 2 9 -0.7194 -0.0000
-15 2 10 4.6453 0.0129
-15 2 11 0.5137 -0.0008
-15 2 12 -0.5149 -0.0171
-15 2 13 -4.7349 -0.0011
-15 2 14 1.4002 0.0159
-15 2 15 3.7257 0.0077
-15 2 16 0.9091 -0.0110
-15 2 17 -2.0507 -0.0059
-15 2 18 -2.9119 0.0212
-15 2 19 1.7641 0.0203
-15 3 1 -0.2337 0.0004
-15 3 2 2.0090 -0.0080
-15 3 3 0.4877 0.0067
-15 3 4 1.0421 0.0156
-15 3 5 -1.1026 -0.0123
-15 3 6 5.5157 -0.0196
-15 3 7 6.0970 0.0117
-15 3 8 -3.3397 0.0170
-15 3 9 2.7871 -0.0143
-15 3 10 -0.5511 -0.0129
-15 3 11 1.3446 0.0107
-15 3 12 0.5100 0.0044
-15 3 13 1.0780 -0.0011
-15 3 14 -4.0699 -0.0013
-15 3 15 -0.7141 0.0064
-15 3 16 1.0901 0.0055
-15 3 17 1.3754 0.0042
-15 3 18 1.0580 0.0197
-15 3 19 -1.2222 -0.0022
-15 4 1 -1.2902 -0.0062
-15 4 2 -5.1895 0.0095
-15 4 3 1.8727 0.0025
-15 4 4 2.7924 -0.0032
-15 4 5 1.3894 0.0051
-15 4 6 1.7589 -0.0088
-15 4 7 1.4771 0.0055
-15 4 8 3.8031 0.0081
-15 4 9 1.4012 -0.0075
-15 4 10 2.0219 -0.0039
-15 4 11 -3.3937 0.0024
-15 4 12 -0.3636 0.0028
-15 4 13 -2.6890 -0.0011
-15 4 14 0.2647 0.0008
-15 4 15 0.6322 0.0046
-15 4 16 2.8393 0.0002
-15 4 17 1.2269 0.0035
-15 4 18 -2.2778 0.0045
-15 5 1 -1.6872 0.0047
-15 5 2 0.1562 0.0140
-15 5 3 -0.5152 0.0009
-15 5 4 2.1657 -0.0041
-15 5 5 -2.1708 0.0044
-15 5 6 4.1646 0.0104
-15 5 7 5.9099 -0.0068
-15 5 8 0.2952 -0.0148
-15 5 9 2.4621 -0.0092
-15 5 10 -3.9502 0.0030
-15 5 11 -1.7590 0.0004
-15 5 12 -1.0777 0.0001
-15 5 13 0.7859 0.0034
-15 5 14 -1.1750 0.0021
-15 5 15 2.9815 0.0064
-15 5 16 -0.0609 0.0074
-15 5 17 -1.0088 -0.0054
-15 6 1 3.0065 -0.0154
-15 6 2 -4.1353 0.0000
-15 6 3 -2.9566 0.0115
-15 6 4 2.2294 -0.0018
-15 6 5 4.3388 -0.0021
-15 6 6 -0.6722 0.0077
-15 6 7 1.3456 -0.0025
-15 6 8 1.7192 -0.0167
-15 6 9 -0.6206 0.0071
-15 6 10 2.4524 0.0120
-15 6 11 -1.8190 -0.0160
-15 6 12 -1.2079 -0.0197
-15 6 13 -2.9113 0.0151
-15 6 14 0.4637 0.0206
-15 6 15 0.3337 -0.0115
-15 7 1 -2.6966 -0.0191
-15 7 2 -0.8429 0.0039
-15 7 3 1.5465 0.0210
-15 7 4 2.4728 0.0035
-15 7 5 -3.6614 0.0092
-15 7 6 1.9021 -0.0036
-15 7 7 4.4880 -0.0066
-15 7 8 0.8199 0.0048
-15 7 9 -0.2619 0.0025
-15 7 10 -1.5022 -0.0229
-15 7 11 -0.2648 -0.0180
-15 7 12 -1.2407 0.0305
-15 7 13 0.3584 0.0235
-15 8 3 -1.5063 0.0486
-15 8 4 0.3742 0.0078
-15 8 5 1.5031 -0.0183
-15 8 6 0.9151 0.0008
-15 8 7 2.1800 -0.0092
-15 8 8 -1.4573 0.0098
-14 0 2 -28.4287 0.0123
-14 0 4 -6.7139 -0.0649
-14 0 6 9.6696 0.1000
-14 0 8 -2.3099 -0.0753
-14 0 10 10.6855 0.0654
-14 0 12 3.2750 -0.0365
-14 0 14 10.1913 -0.0027
-14 0 16 -5.0902 0.0255
-14 0 18 -0.9033 -0.0454
-14 0 20 -1.8394 0.0526
-14 1 1 -9.7261 0.0257
-14 1 2 0.7434 -0.0335
-14 1 3 -13.1821 0.0214
-14 1 4 1.4025 0.0301
-14 1 5 -3.9291 -0.0118
-14 1 6 3.9926 -0.0043
-14 1 7 6.1380 -0.0040
-14 1 8 -3.3426 -0.0069
-14 1 9 2.5684 0.0197
-14 1 10 2.4354 0.0143
-14 1 11 8.9081 -0.0191
-14 1 12 0.5700 -0.0210
-14 1 13 6.3136 0.0283
-14 1 14 -3.7212 0.0216
-14 1 15 -0.0801 -0.0265
-14 1 16 0.9309 -0.0059
-14 1 17 -1.5221 0.0157
-14 1 18 -1.2426 0.0090
-14 1 19 0.3609 0.0016
-14 1 20 -0.1809 -0.0049
-14 1 21 -2.4366 -0.0106
-14 2 1 0.9589 -0.0114
-14 2 2 -17.2984 -0.0227
-14 2 3 4.8780 0.0154
-14 2 4 -6.3827 0.0202
-14 2 5 -2.6738 -0.0096
-14 2 6 4.9285 -0.0052
-14 2 7 6.5291 -0.0002
-14 2 8 -0.1119 0.0161
-14 2 9 -1.2564 0.0112
-14 2 10 9.2256 -0.0132
-14 2 11 2.5750 -0.0035
-14 2 12 2.3349 0.0067
-14 2 13 -5.5222 0.0006
-14 2 14 5.7797 -0.0015
-14 2 15 0.6487 0.0005
-14 2 16 -0.8912 -0.0024
-14 2 17 -0.8997 -0.0067
-14 2 18 -2.0842 0.0125
-14 2 19 -0.8529 0.0082
-14 2 20 -1.7646 -0.0122
-14 2 21 -1.0411 -0.0008
-14 3 1 -2.4996 0.0058
-14 3 2 1.7425 0.0080
-14 3 3 -6.6945 -0.0053
-14 3 4 5.4193 -0.0065
-14 3 5 -9.8328 0.0077
-14 3 6 3.7274 0.0075
-14 3 7 8.3944 0.0020
-14 3 8 1.5523 0.0078
-14 3 9 -0.0070 -0.0064
-14 3 10 0.9683 -0.0182
-14 3 11 6.6688 0.0167
-14 3 12 1.1111 0.0241
-14 3 13 3.5155 -0.0190
-14 3 14 -5.9980 -0.0161
-14 3 15 -0.2720 0.0167
-14 3 16 -0.6823 0.0076
-14 3 17 2.1748 -0.0104
-14 3 18 0.2259 -0.0018
-14 3 19 -2.6130 0.0041
-14 3 20 0.5710 -0.0105
-14 4 1 -2.6170 -0.0076
-14 4 2 -11.0553 0.0193
-14 4 3 4.4431 -0.0019
-14 4 4 -1.0469 -0.0083
-14 4 5 0.2557 0.0122
-14 4 6 -3.6539 0.0071
-14 4 7 8.1079 -0.0039
-14 4 8 3.5855 -0.0014
-14 4 9 2.1153 0.0028
-14 4 10 4.6035 0.0017
-14 4 11 -0.0908 0.0035
-14 4 12 0.0720 -0.0033
-14 4 13 -3.6352 -0.0093
-14 4 14 2.9038 0.0053
-14 4 15 -0.5432 0.0056
-14 4 16 2.5444 -0.0043
-14 4 17 -0.3508 -0.0028
-14 4 18 -2.3790 -0.0119
-14 4 19 -1.3617 -0.0024
-14 5 1 -0.8043 -0.0001
-14 5 2 0.5836 -0.0051
-14 5 3 -6.2925 0.0140
-14 5 4 5.2110 0.0052
-14 5 5 -4.7774 -0.0047
-14 5 6 4.5874 0.0010
-14 5 7 3.2902 0.0008
-14 5 8 4.9150 -0.0031
-14 5 9 1.1780 -0.0002
-14 5 10 -0.6580 0.0064
-14 5 11 1.0425 -0.0003
-14 5 12 -0.3957 -0.0129
-14 5 13 2.1481 0.0081
-14 5 14 -0.9439 0.0190
-14 5 15 1.3045 -0.0179
-14 5 16 -2.0397 -0.0144
-14 5 17 1.2888 0.0063
-14 5 18 0.9859 0.0018
-14 6 1 2.7636 -0.0014
-14 6 2 -7.5386 0.0004
-14 6 3 -2.4677 -0.0003
-14 6 4 3.1671 0.0056
-14 6 5 5.0853 -0.0063
-14 6 6 -7.1304 0.0031
-14 6 7 6.1086 0.0097
-14 6 8 2.3725 -0.0065
-14 6 9 2.4000 0.0003
-14 6 10 2.9241 0.0139
-14 6 11 0.2636 -0.0093
-14 6 12 -0.6241 -0.0112
-14 6 13 -2.3272 0.0123
-14 6 14 0.1635 0.0113
-14 6 15 -0.2899 -0.0215
-14 6 16 2.8428 -0.0054
-14 6 17 0.7947 0.0074
-14 7 1 -0.8869 -0.0014
-14 7 2 1.2939 -0.0034
-14 7 3 0.4356 0.0007
-14 7 4 1.7885 0.0060
-14 7 5 -3.9604 0.0170
-14 7 6 4.5015 -0.0113
-14 7 7 2.4871 -0.0059
-14 7 8 4.0483 0.0075
-14 7 9 -2.0109 0.0093
-14 7 10 -0.1116 -0.0098
-14 7 11 0.1598 -0.0011
-14 7 12 0.3461 0.0185
-14 7 13 1.7468 0.0047
-14 7 14 -0.9710 -0.0254
-14 7 15 0.1080 -0.0101
-14 8 1 2.9724 -0.0085
-14 8 2 -0.4921 0.0038
-14 8 3 -3.8414 0.0259
-14 8 4 3.3482 0.0009
-14 8 5 4.8196 -0.0065
-14 8 6 -4.0593 0.0031
-14 8 7 1.7103 -0.0139
-14 8 8 -1.0127 0.0093
-14 8 9 2.6551 -0.0024
-14 8 10 -0.4019 -0.0069
-14 8 11 -0.3575 -0.0044
-14 8 12 1.8541 0.0088
-13 0 2 -27.2368 -0.0565
-13 0 4 -13.4995 0.0710
-13 0 6 0.9630 -0.0230
-13 0 8 -8.8609 -0.0140
-13 0 10 7.4847 0.0497
-13 0 12 3.8325 -0.0792
-13 0 14 12.5292 0.0859
-13 0 16 -2.8157 -0.0701
-13 0 18 -1.8921 0.0544
-13 0 20 2.1425 -0.0347
-13 0 22 -0.4888 0.0226
-13 1 1 -1.1110 0.0125
-13 1 2 0.8727 -0.0176
-13 1 3 -17.1518 -0.0053
-13 1 4 3.0014 0.0378
-13 1 5 -16.5861 -0.0336
-13 1 6 0.9525 -0.0355
-13 1 7 4.8765 0.0417
-13 1 8 0.0597 0.0258
-13 1 9 -6.6405 -0.0290
-13 1 10 1.6041 -0.0143
-13 1 11 10.7947 0.0211
-13 1 12 2.2052 0.0135
-13 1 13 5.7342 -0.0036
-13 1 14 -3.3434 0.0035
-13 1 15 3.3633 -0.0081
-13 1 16 -0.0925 -0.0097
-13 1 17 -0.0081 0.0090
-13 1 18 -0.5401 0.0107
-13 1 19 1.1114 -0.0092
-13 1 20 -0.9518 -0.0240
-13 1 21 -2.2366 0.0068
-13 1 22 -1.8042 0.0099
-13 2 1 -1.6865 0.0020
-13 2 2 -16.7564 0.0143
-13 2 3 3.0122 -0.0144
-13 2 4 -10.0714 -0.0097
-13 2 5 -2.3237 0.0019
-13 2 6 -6.2304 0.0090
-13 2 7 7.8170 0.0065
-13 2 8 -0.9860 0.0030
-13 2 9 -0.7538 0.0026
-13 2 10 3.0848 -0.0118
-13 2 11 4.4265 -0.0017
-13 2 12 4.1704 0.0176
-13 2 13 -3.6170 0.0017
-13 2 14 8.4492 -0.0238
-13 2 15 -0.4192 0.0002
-13 2 16 -0.3016 0.0177
-13 2 17 0.3046 -0.0051
-13 2 18 -0.9379 -0.0087
-13 2 19 -3.3953 -0.0042
-13 2 20 -0.1737 0.0040
-13 2 21 -1.1716 0.0042
-13 2 22 0.7993 0.0033
-13 3 1 1.8746 -0.0022
-13 3 2 -1.4940 0.0067
-13 3 3 -9.1088 -0.0104
-13 3 4 9.0636 -0.0142
-13 3 5 -16.4239 0.0170
-13 3 6 -2.5479 0.0176
-13 3 7 4.4486 -0.0143
-13 3 8 7.5269 -0.0215
-13 3 9 -5.7246 0.0203
-13 3 10 0.3167 0.0131
-13 3 11 7.6561 -0.0188
-13 3 12 4.9601 0.0059
-13 3 13 4.1738 0.0054
-13 3 14 -5.8987 -0.0023
-13 3 15 2.7685 0.0006
-13 3 16 -0.9214 -0.0035
-13 3 17 1.9042 -0.0011
-13 3 18 0.5892 -0.0100
-13 3 19 -1.6243 0.0001
-13 3 20 -1.4941 0.0046
-13 3 21 0.0543 -0.0001
-13 4 1 -5.5650 -0.0069
-13 4 2 -10.1920 -0.0094
-13 4 3 1.4725 0.0122
-13 4 4 -2.4815 0.0073
-13 4 5 1.6695 -0.0124
-13 4 6 -11.9580 -0.0005
-13 4 7 6.3876 0.0006
-13 4 8 2.7105 -0.0017
-13 4 9 5.3455 0.0051
-13 4 10 0.8141 0.0066
-13 4 11 2.3179 0.0011
-13 4 12 0.4932 -0.0049
-13 4 13 -1.4142 -0.0049
-13 4 14 5.8574 0.0065
-13 4 15 0.0937 0.0037
-13 4 16 2.6999 -0.0126
-13 4 17 -1.7097 -0.0007
-13 4 18 -0.8391 0.0012
-13 4 19 -1.7000 -0.0078
-13 4 20 0.3538 -0.0071
-13 4 21 0.8410 -0.0006
-13 5 1 6.0301 0.0023
-13 5 2 -1.7662 0.0038
-13 5 3 -10.8235 0.0086
-13 5 4 6.8038 -0.0002
-13 5 5 -4.7043 -0.0147
-13 5 6 0.1228 -0.0111
-13 5 7 -3.0046 0.0171
-13 5 8 8.5430 0.0101
-13 5 9 -1.1337 -0.0095
-13 5 10 1.1420 -0.0057
-13 5 11 0.9264 0.0128
-13 5 12 3.2200 0.0088
-13 5 13 3.7336 -0.0079
-13 5 14 -0.0920 -0.0001
-13 5 15 0.0843 -0.0073
-13 5 16 -1.4935 -0.0076
-13 5 17 4.1080 0.0120
-13 5 18 0.4780 -0.0006
-13 5 19 -1.4059 -0.0328
-13 5 20 -2.0025 -0.0013
-13 6 1 -0.8748 0.0151
-13 6 2 -4.8680 0.0088
-13 6 3 -4.2058 -0.0202
-13 6 4 1.6903 -0.0103
-13 6 5 4.8430 0.0084
-13 6 6 -9.7108 0.0027
-13 6 7 6.0943 -0.0038
-13 6 8 -0.1513 0.0010
-13 6 9 4.6424 0.0001
-13 6 10 1.6248 0.0082
-13 6 11 2.9024 0.0047
-13 6 12 -1.9983 0.0037
-13 6 13 -0.5481 -0.0051
-13 6 14 1.6492 0.0042
-13 6 15 2.1951 0.0025
-13 6 16 2.8656 -0.0075
-13 6 17 -0.3511 -0.0076
-13 6 18 1.2562 -0.0421
-13 7 1 4.6702 -0.0056
-13 7 2 2.4126 0.0027
-13 7 3 -2.2023 -0.0046
-13 7 4 -1.8715 -0.0026
-13 7 5 0.8791 0.0175
-13 7 6 4.6172 -0.0038
-13 7 7 -3.6681 -0.0152
-13 7 8 4.9595 0.0018
-13 7 9 -2.8589 0.0167
-13 7 10 1.8635 0.0024
-13 7 11 -1.2664 -0.0072
-13 7 12 2.2710 -0.0023
-13 7 13 2.7184 0.0115
-13 7 14 2.3180 -0.0022
-13 7 15 -0.0854 -0.0064
-13 7 16 -0.1789 -0.0228
-13 7 17 1.6156 -0.0149
-13 8 1 0.2098 -0.0057
-13 8 2 1.5015 0.0026
-13 8 3 -4.6319 0.0169
-13 8 4 5.3417 0.0058
-13 8 5 3.5329 -0.0099
-13 8 6 -5.4990 -0.0086
-13 8 7 1.2731 0.0027
-13 8 8 -1.9951 -0.0037
-13 8 9 3.2014 -0.0166
-13 8 10 -1.4555 0.0045
-13 8 11 2.8265 0.0084
-13 8 12 1.0231 0.0112
-13 8 13 1.3023 -0.0057
-13 8 14 0.0542 0.0146
-13 9 1 2.3572 0.0086
-13 9 2 3.1501 0.0098
-13 9 3 3.8396 -0.0060
-13 9 4 -4.2557 0.0022
-13 9 5 1.6905 -0.0198
-13 9 6 1.7067 0.0062
-13 9 7 -1.8853 0.0109
-13 9 8 0.3878 -0.0309
-13 9 9 -2.5973 0.0134
-13 9 10 3.3243 0.0464
-13 9 11 -0.8644 -0.0142
-12 0 2 -13.9264 -0.0109
-12 0 4 -7.7094 0.0673
-12 0 6 -6.8825 -0.1091
-12 0 8 -7.8157 0.1066
-12 0 10 -5.3196 -0.0994
-12 0 12 1.7732 0.0576
-12 0 14 8.6053 -0.0193
-12 0 16 -2.8205 -0.0106
-12 0 18 -0.9645 0.0475
-12 0 20 5.4790 -0.0613
-12 0 22 0.5206 0.0618
-12 1 1 11.6749 -0.0416
-12 1 2 0.2976 0.0474
-12 1 3 -11.3428 -0.0301
-12 1 4 2.3643 -0.0441
-12 1 5 -16.0144 0.0251
-12 1 6 -1.7469 0.0157
-12 1 7 1.7274 -0.0102
-12 1 8 2.6411 0.0089
-12 1 9 -13.5625 -0.0153
-12 1 10 -0.9242 -0.0156
-12 1 11 5.1208 0.0205
-12 1 12 3.6739 0.0253
-12 1 13 0.0043 -0.0271
-12 1 14 -2.4792 -0.0309
-12 1 15 4.1565 0.0282
-12 1 16 0.6522 0.0260
-12 1 17 0.8387 -0.0324
-12 1 18 0.9810 -0.0252
-12 1 19 1.0762 0.0271
-12 1 20 -1.1814 0.0123
-12 1 21 0.1946 -0.0146
-12 1 22 -2.0386 -0.0051
-12 1 23 2.7804 0.0116
-12 2 1 -6.0584 -0.0013
-12 2 2 -6.9038 0.0097
-12 2 3 0.1861 -0.0057
-12 2 4 -3.3899 -0.0210
-12 2 5 0.0074 0.0082
-12 2 6 -12.6483 0.0148
-12 2 7 1.8830 0.0049
-12 2 8 -0.4698 -0.0211
-12 2 9 1.7768 -0.0132
-12 2 10 -7.9500 0.0179
-12 2 11 2.6160 0.0029
-12 2 12 2.1176 -0.0203
-12 2 13 -0.8732 -0.0041
-12 2 14 5.4648 0.0040
-12 2 15 0.6043 0.0061
-12 2 16 0.4885 0.0027
-12 2 17 1.6979 -0.0033
-12 2 18 -0.2879 -0.0036
-12 2 19 -1.5137 -0.0059
-12 2 20 2.5801 0.0100
-12 2 21 -1.8182 0.0086
-12 2 22 1.7704 -0.0036
-12 2 23 -0.4569 -0.0245
-12 3 1 10.4044 -0.0086
-12 3 2 -4.0324 -0.0098
-12 3 3 -3.1821 0.0117
-12 3 4 8.0051 0.0159
-12 3 5 -12.9221 -0.0124
-12 3 6 -7.3238 -0.0178
-12 3 7 -2.4435 0.0011
-12 3 8 6.9602 -0.0005
-12 3 9 -6.7299 0.0033
-12 3 10 -0.5605 0.0118
-12 3 11 0.0177 -0.0175
-12 3 12 5.5267 -0.0151
-12 3 13 2.1654 0.0233
-12 3 14 -3.7361 0.0132
-12 3 15 3.1356 -0.0223
-12 3 16 1.4933 -0.0206
-12 3 17 1.8468 0.0183
-12 3 18 2.3903 0.0170
-12 3 19 0.2432 -0.0116
-12 3 20 -1.5056 -0.0109
-12 3 21 0.6566 0.0130
-12 3 22 -1.7251 -0.0003
-12 4 1 -7.7274 0.0065
-12 4 2 -0.9599 -0.0065
-12 4 3 -4.2439 0.0079
-12 4 4 0.6483 0.0029
-12 4 5 4.5517 -0.0176
-12 4 6 -13.2319 -0.0083
-12 4 7 -2.3390 0.0103
-12 4 8 -0.4570 0.0041
-12 4 9 7.0375 -0.0042
-12 4 10 -3.8729 0.0030
-12 4 11 -0.3221 -0.0004
-12 4 12 -3.3685 -0.0022
-12 4 13 2.1920 0.0002
-12 4 14 6.6050 -0.0048
-12 4 15 0.4008 -0.0048
-12 4 16 2.2951 0.0012
-12 4 17 0.6096 0.0070
-12 4 18 0.4861 0.0099
-12 4 19 0.3655 -0.0062
-12 4 20 0.1617 -0.0144
-12 4 21 -1.1735 0.0096
-12 5 1 13.9370 0.0170
-12 5 2 -3.4392 0.0160
-12 5 3 -8.2608 -0.0222
-12 5 4 3.5660 -0.0127
-12 5 5 -1.4158 0.0074
-12 5 6 -2.6545 0.0044
-12 5 7 -7.0062 -0.0002
-12 5 8 4.2142 -0.0006
-12 5 9 -3.7805 -0.0031
-12 5 10 1.1870 -0.0040
-12 5 11 -0.8817 0.0014
-12 5 12 3.1241 0.0146
-12 5 13 1.0917 -0.0098
-12 5 14 0.7155 -0.0204
-12 5 15 0.0389 0.0165
-12 5 16 2.2240 0.0159
-12 5 17 4.9435 -0.0070
-12 5 18 0.2558 -0.0103
-12 5 19 -0.7583 -0.0011
-12 5 20 -1.6288 0.0125
-12 5 21 1.5186 -0.0317
-12 6 1 -4.8216 -0.0007
-12 6 2 3.2710 -0.0058
-12 6 3 -5.8782 -0.0076
-12 6 4 -0.6510 -0.0107
-12 6 5 3.1990 0.0109
-12 6 6 -5.8639 0.0013
-12 6 7 1.3475 -0.0133
-12 6 8 -4.0662 0.0040
-12 6 9 3.0724 0.0067
-12 6 10 0.3927 -0.0031
-12 6 11 2.1512 -0.0030
-12 6 12 -5.7653 0.0056
-12 6 13 0.0100 0.0031
-12 6 14 3.7534 -0.0029
-12 6 15 4.6475 0.0086
-12 6 16 1.3710 -0.0050
-12 6 17 1.1089 -0.0131
-12 6 18 2.3977 -0.0123
-12 6 19 -1.0344 0.0066
-12 7 1 8.5142 -0.0194
-12 7 2 2.1333 -0.0034
-12 7 3 -1.9285 0.0169
-12 7 4 -5.4336 0.0084
-12 7 5 3.7460 -0.0068
-12 7 6 1.6729 -0.0066
-12 7 7 -4.8490 -0.0010
-12 7 8 2.7482 0.0048
-12 7 9 -4.7272 0.0012
-12 7 10 0.1175 -0.0050
-12 7 11 -0.9842 -0.0099
-12 7 12 3.2051 -0.0019
-12 7 13 0.9018 0.0074
-12 7 14 3.3934 0.0015
-12 7 15 -1.0652 -0.0029
-12 7 16 2.3395 -0.0162
-12 7 17 2.1316 0.0074
-12 7 18 -1.4780 0.0294
-12 8 1 -3.8432 -0.0025
-12 8 2 4.9783 0.0093
-12 8 3 -3.6076 0.0056
-12 8 4 4.4454 -0.0001
-12 8 5 -0.8221 -0.0126
-12 8 6 -2.0660 -0.0050
-12 8 7 -0.1915 0.0177
-12 8 8 -2.8612 -0.0148
-12 8 9 1.3790 -0.0234
-12 8 10 -1.7215 0.0168
-12 8 11 2.8867 0.0207
-12 8 12 -1.0489 -0.0080
-12 8 13 1.8236 -0.0152
-12 8 14 -0.7120 0.0171
-12 8 15 1.4346 0.0055
-12 8 16 0.6343 -0.0172
-12 9 1 2.8040 0.0189
-12 9 2 2.6674 0.0065
-12 9 3 4.2700 -0.0224
-12 9 4 -6.0266 -0.0116
-12 9 5 4.3300 0.0173
-12 9 6 0.8734 0.0088
-12 9 7 -1.3788 -0.0115
-12 9 8 -0.6655 0.0032
-12 9 9 -3.5460 0.0025
-12 9 10 0.2185 0.0242
-12 9 11 -1.5536 -0.0110
-12 9 12 2.1723 -0.0042
-12 9 13 0.1685 0.0111
-12 10 1 -3.1862 -0.0411
-12 10 2 2.0880 -0.0025
-12 10 3 0.0334 -0.0019
-12 10 4 4.7022 0.0292
-12 10 5 0.4310 0.0253
-12 10 6 0.3301 -0.0435
-12 10 7 -3.8137 -0.0003
-12 10 8 -1.8951 0.0241
-12 10 9 -0.5571 -0.0034
-11 0 2 -1.4226 0.0611
-11 0 4 2.0289 -0.0927
-11 0 6 0.4302 0.0601
-11 0 8 -1.2644 -0.0088
-11 0 10 -13.6444 -0.0503
-11 0 12 0.0936 0.0742
-11 0 14 -0.7463 -0.1021
-11 0 16 -4.8916 0.1049
-11 0 18 -1.1754 -0.0848
-11 0 20 5.9321 0.0620
-11 0 22 1.8926 -0.0292
-11 0 24 2.7627 0.0154
-11 1 1 15.8296 -0.0048
-11 1 2 0.1734 0.0032
-11 1 3 -1.4705 0.0042
-11 1 4 2.2598 -0.0363
-11 1 5 -2.6551 0.0357
-11 1 6 -1.6567 0.0422
-11 1 7 2.3716 -0.0530
-11 1 8 0.7864 -0.0236
-11 1 9 -8.2072 0.0352
-11 1 10 -1.9191 0.0220
-11 1 11 -3.6649 -0.0317
-11 1 12 2.9503 -0.0243
-11 1 13 -5.9850 0.0180
-11 1 14 -2.9680 0.0064
-11 1 15 0.2750 -0.0087
-11 1 16 2.4391 0.0046
-11 1 17 -0.9593 -0.0113
-11 1 18 1.7496 -0.0141
-11 1 19 -0.2345 0.0176
-11 1 20 1.0549 0.0234
-11 1 21 2.8640 -0.0173
-11 1 22 -1.9407 -0.0130
-11 1 23 5.5571 0.0159
-11 2 1 -6.0882 -0.0036
-11 2 2 2.4280 -0.0339
-11 2 3 1.2020 0.0195
-11 2 4 7.1623 0.0269
-11 2 5 2.0409 -0.0062
-11 2 6 -6.2842 -0.0135
-11 2 7 -4.3297 -0.0050
-11 2 8 2.8273 -0.0013
-11 2 9 3.2485 -0.0014
-11 2 10 -10.9971 0.0035
-11 2 11 -2.5929 0.0016
-11 2 12 -3.2217 -0.0220
-11 2 13 0.0727 -0.0049
-11 2 14 -0.9876 0.0238
-11 2 15 0.1311 0.0018
-11 2 16 -1.8363 -0.0176
-11 2 17 4.2095 -0.0023
-11 2 18 -0.7573 0.0159
-11 2 19 2.2915 0.0023
-11 2 20 4.4674 -0.0126
-11 2 21 -0.8626 0.0018
-11 2 22 1.6799 0.0045
-11 2 23 -1.1664 -0.0089
-11 3 1 12.9744 -0.0003
-11 3 2 -3.2485 0.0027
-11 3 3 5.5559 0.0140
-11 3 4 6.3442 0.0105
-11 3 5 -1.9467 -0.0218
-11 3 6 -5.7781 -0.0210
-11 3 7 -2.1438 0.0193
-11 3 8 -0.3287 0.0280
-11 3 9 -2.8445 -0.0274
-11 3 10 -0.4806 -0.0190
-11 3 11 -6.8132 0.0284
-11 3 12 -0.0168 -0.0001
-11 3 13 -2.8389 -0.0135
-11 3 14 -2.5958 -0.0042
-11 3 15 -0.1512 0.0006
-11 3 16 3.2010 -0.0033
-11 3 17 0.3068 0.0049
-11 3 18 5.2604 0.0136
-11 3 19 0.8155 -0.0031
-11 3 20 1.6324 -0.0125
-11 3 21 0.9469 0.0141
-11 3 22 -2.4011 0.0138
-11 3 23 2.0308 0.0053
-11 4 1 -4.6986 0.0146
-11 4 2 7.7162 0.0213
-11 4 3 -5.5569 -0.0186
-11 4 4 6.8525 -0.0203
-11 4 5 7.3096 0.0139
-11 4 6 -5.8254 0.0112
-11 4 7 -8.6135 0.0010
-11 4 8 -1.5559 -0.0030
-11 4 9 3.5823 -0.0019
-11 4 10 -4.6445 -0.0014
-11 4 11 -4.1619 0.0012
-11 4 12 -8.1320 -0.0012
-11 4 13 -0.3151 -0.0058
-11 4 14 3.3149 -0.0046
-11 4 15 -0.4869 -0.0031
-11 4 16 0.2664 0.0164
-11 4 17 4.8710 0.0014
-11 4 18 -0.1796 -0.0092
-11 4 19 3.2097 0.0103
-11 4 20 -0.3120 0.0056
-11 4 21 -0.6329 -0.0065
-11 4 22 2.2473 0.0132
-11 5 1 16.1948 0.0066
-11 5 2 -2.1635 -0.0039
-11 5 3 -1.1453 -0.0154
-11 5 4 0.8029 -0.0018
-11 5 5 2.9977 0.0167
-11 5 6 -1.0393 0.0126
-11 5 7 -4.2085 -0.0213
-11 5 8 -3.3127 -0.0111
-11 5 9 -5.3350 0.0141
-11 5 10 -0.9289 0.0138
-11 5 11 -0.9413 -0.0224
-11 5 12 -2.5788 -0.0139
-11 5 13 -5.4224 0.0182
-11 5 14 -0.4925 0.0029
-11 5 15 0.5002 -0.0026
-11 5 16 3.7929 0.0053
-11 5 17 3.5687 -0.0038
-11 5 18 2.4166 -0.0026
-11 5 19 -1.6308 0.0124
-11 5 20 1.8891 0.0041
-11 5 21 2.5350 -0.0327
-11 6 1 -4.1697 -0.0134
-11 6 2 10.1707 -0.0199
-11 6 3 -4.1483 0.0125
-11 6 4 -0.2978 0.0103
-11 6 5 1.4724 -0.0100
-11 6 6 -1.4540 -0.0074
-11 6 7 -1.2189 0.0069
-11 6 8 -3.6156 0.0075
-11 6 9 -1.8902 -0.0010
-11 6 10 -2.0555 -0.0069
-11 6 11 -1.8149 -0.0011
-11 6 12 -6.2876 -0.0025
-11 6 13 -3.0463 0.0076
-11 6 14 3.1629 -0.0098
-11 6 15 2.9536 -0.0034
-11 6 16 -0.8934 0.0020
-11 6 17 5.1836 -0.0012
-11 6 18 2.2102 0.0046
-11 6 19 0.3693 -0.0022
-11 6 20 0.7037 -0.0315
-11 7 1 7.7361 -0.0034
-11 7 2 2.7526 0.0043
-11 7 3 0.5092 0.0147
-11 7 4 -5.6838 0.0045
-11 7 5 3.2510 -0.0169
-11 7 6 -0.2060 -0.0041
-11 7 7 -1.8538 0.0182
-11 7 8 -0.7903 0.0051
-11 7 9 -5.9965 -0.0148
-11 7 10 -3.1476 -0.0115
-11 7 11 0.6746 0.0031
-11 7 12 -0.3079 0.0011
-11 7 13 -2.0215 -0.0133
-11 7 14 1.2144 0.0001
-11 7 15 -1.5952 0.0058
-11 7 16 3.0667 -0.0002
-11 7 17 2.4743 0.0068
-11 7 18 1.3165 0.0313
-11 7 19 1.0080 -0.0391
-11 8 1 -5.0585 0.0077
-11 8 2 6.5219 0.0136
-11 8 3 -0.5747 -0.0211
-11 8 4 2.2691 -0.0122
-11 8 5 -3.0901 0.0140
-11 8 6 0.4275 0.0101
-11 8 7 -1.8775 -0.0053
-11 8 8 -1.4749 -0.0052
-11 8 9 -0.7514 -0.0010
-11 8 10 -3.7088 0.0077
-11 8 11 -1.8672 0.0019
-11 8 12 -0.4283 -0.0049
-11 8 13 0.6077 0.0026
-11 8 14 -0.6921 -0.0023
-11 8 15 1.1693 -0.0025
-11 8 16 -0.0872 -0.0101
-11 8 17 2.7557 0.0091
-11 9 1 0.0754 0.0013
-11 9 2 1.6532 -0.0103
-11 9 3 4.1501 -0.0108
-11 9 4 -4.8503 -0.0025
-11 9 5 4.7923 0.0261
-11 9 6 0.3252 0.0062
-11 9 7 -1.5089 -0.0233
-11 9 8 -3.7018 0.0092
-11 9 9 -3.6901 0.0037
-11 9 10 -2.7575 0.0116
-11 9 11 -0.8322 -0.0049
-11 9 12 1.1274 0.0041
-11 9 13 -0.4557 0.0027
-11 9 14 1.7630 -0.0486
-11 9 15 -0.7172 0.0061
-11 10 1 -4.2776 -0.0426
-11 10 2 2.1314 -0.0026
-11 10 3 0.6667 0.0259
-11 10 4 4.0071 0.0185
-11 10 5 -0.6449 -0.0059
-11 10 6 0.0795 -0.0167
-11 10 7 -5.8260 0.0057
-11 10 8 -1.4640 0.0094
-11 10 9 0.2009 0.0085
-11 10 10 -1.3621 -0.0255
-11 10 11 -1.2667 0.0244
-10 0 2 -3.6952 0.0109
-10 0 4 4.9916 -0.0561
-10 0 6 16.2754 0.1174
-10 0 8 7.1721 -0.1290
-10 0 10 -7.3125 0.1175
-10 0 12 1.1679 -0.1002
-10 0 14 -8.6453 0.0597
-10 0 16 -7.4573 -0.0135
-10 0 18 -2.1841 -0.0295
-10 0 20 2.0982 0.0543
-10 0 22 2.1099 -0.0682
-10 0 24 5.1594 0.0481
-10 1 1 7.8053 0.0535
-10 1 2 1.8367 -0.0569
-10 1 3 1.6385 0.0296
-10 1 4 5.2691 0.0518
-10 1 5 6.8813 -0.0318
-10 1 6 -1.0585 -0.0209
-10 1 7 11.5901 0.0155
-10 1 8 -0.8040 -0.0004
-10 1 9 5.2509 0.0040
-10 1 10 -0.5615 0.0090
-10 1 11 -5.9114 -0.0152
-10 1 12 -0.7041 -0.0215
-10 1 13 -7.1867 0.0286
-10 1 14 -3.7660 0.0359
-10 1 15 -4.5695 -0.0422
-10 1 16 2.4141 -0.0325
-10 1 17 -5.2561 0.0391
-10 1 18 1.7000 0.0296
-10 1 19 -1.8476 -0.0359
-10 1 20 3.5865 -0.0203
-10 1 21 3.6052 0.0247
-10 1 22 -1.4431 0.0155
-10 1 23 5.1853 -0.0267
-10 1 24 -0.5417 -0.0218
-10 2 1 -2.1037 -0.0001
-10 2 2 -0.7283 -0.0036
-10 2 3 5.3464 0.0048
-10 2 4 10.3372 0.0270
-10 2 5 5.4481 -0.0155
-10 2 6 6.0950 -0.0174
-10 2 7 -4.0191 0.0001
-10 2 8 10.5193 0.0222
-10 2 9 1.0046 0.0101
-10 2 10 -3.6143 -0.0286
-10 2 11 -5.3751 -0.0020
-10 2 12 -4.7608 0.0262
-10 2 13 -1.4498 -0.0001
-10 2 14 -6.3618 -0.0109
-10 2 15 -3.6921 -0.0025
-10 2 16 -5.6236 0.0060
-10 2 17 5.1852 0.0027
-10 2 18 -2.2312 0.0043
-10 2 19 5.1120 0.0012
-10 2 20 2.9484 -0.0167
-10 2 21 1.1730 -0.0039
-10 2 22 0.6614 0.0099
-10 2 23 -1.6333 0.0111
-10 2 24 2.5169 0.0012
-10 3 1 4.9022 0.0060
-10 3 2 1.0365 0.0223
-10 3 3 7.0329 -0.0154
-10 3 4 9.6179 -0.0289
-10 3 5 7.3835 0.0181
-10 3 6 0.7711 0.0286
-10 3 7 3.2843 -0.0060
-10 3 8 -6.2599 -0.0088
-10 3 9 6.4383 0.0052
-10 3 10 0.6695 -0.0084
-10 3 11 -5.6198 0.0142
-10 3 12 -6.6233 0.0101
-10 3 13 -7.0059 -0.0214
-10 3 14 -5.4096 -0.0132
-10 3 15 -3.6536 0.0245
-10 3 16 1.8677 0.0206
-10 3 17 -2.8513 -0.0166
-10 3 18 6.7186 -0.0238
-10 3 19 -0.8122 0.0169
-10 3 20 4.3814 0.0202
-10 3 21 1.0945 -0.0102
-10 3 22 -0.9931 -0.0119
-10 3 23 1.7592 0.0207
-10 4 1 2.7593 0.0055
-10 4 2 7.7515 -0.0029
-10 4 3 -1.7324 -0.0127
-10 4 4 8.4895 -0.0037
-10 4 5 11.3952 0.0179
-10 4 6 3.3771 0.0145
-10 4 7 -6.6263 -0.0082
-10 4 8 3.2984 -0.0086
-10 4 9 -0.9490 0.0062
-10 4 10 -1.9343 0.0005
-10 4 11 -5.6105 -0.0009
-10 4 12 -7.3246 0.0007
-10 4 13 -7.3430 -0.0042
-10 4 14 -2.0132 0.0088
-10 4 15 -3.3363 0.0011
-10 4 16 -2.2777 0.0014
-10 4 17 5.5566 -0.0008
-10 4 18 -1.8570 -0.0107
-10 4 19 5.2239 0.0069
-10 4 20 -2.0753 0.0092
-10 4 21 2.0123 -0.0107
-10 4 22 2.8649 0.0183
-10 4 23 1.5298 0.0038
-10 5 1 9.8458 -0.0147
-10 5 2 2.2796 -0.0198
-10 5 3 3.0685 0.0189
-10 5 4 2.5945 0.0195
-10 5 5 6.3410 -0.0110
-10 5 6 4.5350 -0.0128
-10 5 7 0.9765 -0.0011
-10 5 8 -6.1359 0.0091
-10 5 9 -2.2752 0.0020
-10 5 10 -2.7389 0.0005
-10 5 11 -0.2906 -0.0056
-10 5 12 -7.7038 -0.0096
-10 5 13 -8.7735 0.0167
-10 5 14 -5.7224 0.0152
-10 5 15 0.2688 -0.0189
-10 5 16 1.1790 -0.0107
-10 5 17 1.0207 0.0123
-10 5 18 5.1273 0.0115
-10 5 19 -3.1699 -0.0094
-10 5 20 5.4155 -0.0156
-10 5 21 1.9236 -0.0023
-10 5 22 1.5032 0.0105
-10 6 1 -0.1240 -0.0030
-10 6 2 12.0010 0.0024
-10 6 3 0.9141 0.0057
-10 6 4 -0.0554 0.0090
-10 6 5 2.2077 -0.0168
-10 6 6 1.6660 -0.0037
-10 6 7 1.9345 0.0200
-10 6 8 0.1387 0.0034
-10 6 9 -5.2062 -0.0119
-10 6 10 -3.8863 -0.0014
-10 6 11 -4.3515 0.0145
-10 6 12 -3.4471 -0.0073
-10 6 13 -8.0444 -0.0117
-10 6 14 0.8216 0.0007
-10 6 15 -1.8041 0.0033
-10 6 16 -3.0175 -0.0054
-10 6 17 5.3014 0.0023
-10 6 18 3.2010 0.0061
-10 6 19 3.4863 0.0014
-10 6 20 -2.8107 -0.0250
-10 6 21 1.7455 0.0184
-10 7 1 3.1736 0.0182
-10 7 2 4.0033 0.0191
-10 7 3 2.9584 -0.0147
-10 7 4 -1.3221 -0.0186
-10 7 5 2.5980 0.0104
-10 7 6 1.0772 0.0115
-10 7 7 -0.6039 -0.0005
-10 7 8 -1.0444 -0.0103
-10 7 9 -4.5593 0.0032
-10 7 10 -4.6739 0.0005
-10 7 11 0.0412 0.0002
-10 7 12 -4.5813 -0.0032
-10 7 13 -2.6718 -0.0029
-10 7 14 -3.6443 0.0008
-10 7 15 -0.7878 0.0004
-10 7 16 0.4279 0.0097
-10 7 17 1.5045 -0.0045
-10 7 18 4.8162 0.0083
-10 7 19 0.5197 -0.0056
-10 7 20 1.3466 0.0203
-10 8 1 -2.9727 0.0013
-10 8 2 5.3313 -0.0091
-10 8 3 4.1195 -0.0112
-10 8 4 1.1831 0.0030
-10 8 5 -2.5888 0.0140
-10 8 6 0.7067 0.0045
-10 8 7 0.0110 -0.0178
-10 8 8 -1.2359 0.0092
-10 8 9 -2.3109 0.0127
-10 8 10 -6.7038 -0.0018
-10 8 11 -4.9138 -0.0138
-10 8 12 2.3954 0.0119
-10 8 13 -3.3855 0.0145
-10 8 14 -1.0576 -0.0198
-10 8 15 0.1145 -0.0123
-10 8 16 -0.4821 0.0079
-10 8 17 1.4953 -0.0070
-10 8 18 1.4792 0.0020
-10 9 1 -2.2640 -0.0183
-10 9 2 1.0656 -0.0135
-10 9 3 4.8419 0.0210
-10 9 4 -0.7278 0.0177
-10 9 5 2.6802 -0.0149
-10 9 6 0.5224 -0.0024
-10 9 7 -3.4567 0.0028
-10 9 8 -5.2462 -0.0005
-10 9 9 -2.9620 0.0021
-10 9 10 -2.6444 0.0041
-10 9 11 -2.6600 -0.0016
-10 9 12 -1.7416 -0.0054
-10 9 13 0.1653 0.0036
-10 9 14 -0.3249 -0.0209
-10 9 15 0.8470 0.0039
-10 9 16 -0.8784 0.0250
-10 10 1 -3.2336 0.0044
-10 10 2 1.9020 0.0197
-10 10 3 1.2084 0.0107
-10 10 4 2.0549 -0.0037
-10 10 5 -1.3888 -0.0069
-10 10 6 -0.5500 0.0119
-10 10 7 -3.9022 0.0152
-10 10 8 -2.5766 -0.0222
-10 10 9 -0.0514 -0.0133
-10 10 10 -3.3941 -0.0147
-10 10 11 -3.3856 0.0329
-10 10 12 1.6227 -0.0196
-10 10 13 0.3285 -0.0143
-10 11 1 -1.1602 0.0812
-10 11 2 -0.5053 -0.0161
-10 11 3 -0.4159 -0.0507
-10 11 4 -0.2736 0.0091
-10 11 5 0.8033 0.0341
-10 11 6 -0.3560 0.0222
-10 11 7 -1.5062 -0.0582
-10 11 8 -3.8659 -0.0194
-10 11 9 -1.4852 0.0332
-9 0 2 -17.9029 -0.0569
-9 0 4 -4.3819 0.1193
-9 0 6 20.9846 -0.1012
-9 0 8 16.5807 0.0389
-9 0 10 5.5977 0.0137
-9 0 12 6.3374 -0.0545
-9 0 14 -10.6256 0.1022
-9 0 16 -5.8939 -0.1166
-9 0 18 -4.3938 0.1076
-9 0 20 -2.3553 -0.0939
-9 0 22 0.9385 0.0567
-9 0 24 4.7794 -0.0259
-9 1 1 -4.2504 -0.0176
-9 1 2 3.1141 0.0012
-9 1 3 -7.1716 0.0054
-9 1 4 8.8312 0.0341
-9 1 5 2.0595 -0.0373
-9 1 6 -0.4004 -0.0433
-9 1 7 18.7050 0.0519
-9 1 8 1.6712 0.0289
-9 1 9 18.3004 -0.0462
-9 1 10 0.2796 -0.0334
-9 1 11 0.1569 0.0458
-9 1 12 -3.1589 0.0380
-9 1 13 -2.0688 -0.0338
-9 1 14 -3.3057 -0.0171
-9 1 15 -6.4020 0.0203
-9 1 16 0.1720 0.0068
-9 1 17 -9.2069 -0.0021
-9 1 18 0.0979 0.0080
-9 1 19 -0.3555 -0.0102
-9 1 20 4.8820 -0.0153
-9 1 21 0.5511 0.0144
-9 1 22 -0.8331 0.0189
-9 1 23 1.1744 -0.0283
-9 1 24 -0.9287 -0.0138
-9 2 1 -2.5622 -0.0010
-9 2 2 -14.6604 0.0440
-9 2 3 8.1964 -0.0192
-9 2 4 1.0521 -0.0326
-9 2 5 11.6590 0.0014
-9 2 6 12.1064 0.0201
-9 2 7 -1.2272 0.0129
-9 2 8 15.7643 -0.0090
-9 2 9 -0.0751 -0.0045
-9 2 10 8.0783 0.0031
-9 2 11 -2.4290 -0.0042
-9 2 12 0.9012 0.0173
-9 2 13 -3.5487 0.0047
-9 2 14 -7.9789 -0.0217
-9 2 15 -8.7425 0.0017
-9 2 16 -5.9706 0.0261
-9 2 17 4.2729 0.0043
-9 2 18 -3.9196 -0.0195
-9 2 19 4.6450 -0.0066
-9 2 20 -0.7153 0.0145
-9 2 21 2.0765 0.0019
-9 2 22 0.4709 -0.0154
-9 2 23 -1.4806 0.0126
-9 2 24 2.1098 0.0096
-9 3 1 -6.8369 0.0020
-9 3 2 5.1173 -0.0037
-9 3 3 -0.3079 -0.0138
-9 3 4 14.5415 -0.0087
-9 3 5 5.3846 0.0222
-9 3 6 7.9359 0.0240
-9 3 7 4.6411 -0.0203
-9 3 8 -5.0620 -0.0335
-9 3 9 18.3124 0.0366
-9 3 10 2.4313 0.0218
-9 3 11 -0.0102 -0.0348
-9 3 12 -8.2839 -0.0110
-9 3 13 -5.5597 0.0264
-9 3 14 -8.3890 0.0141
-9 3 15 -3.9045 -0.0071
-9 3 16 -1.7538 -0.0035
-9 3 17 -5.3809 0.0019
-9 3 18 3.9537 -0.0118
-9 3 19 -2.2387 0.0044
-9 3 20 5.3745 0.0116
-9 3 21 0.1287 -0.0086
-9 3 22 0.0687 -0.0096
-9 3 23 0.0089 0.0244
-9 3 24 0.3158 0.0256
-9 4 1 5.1112 -0.0041
-9 4 2 -0.2622 -0.0303
-9 4 3 3.0766 0.0124
-9 4 4 0.4870 0.0229
-9 4 5 15.6567 -0.0095
-9 4 6 8.8452 -0.0108
-9 4 7 1.3391 0.0033
-9 4 8 6.5443 0.0036
-9 4 9 -2.7224 -0.0009
-9 4 10 3.9550 0.0014
-9 4 11 -2.5167 -0.0038
-9 4 12 -1.6321 0.0045
-9 4 13 -9.9878 0.0056
-9 4 14 -4.9735 0.0046
-9 4 15 -8.5827 -0.0011
-9 4 16 -2.6489 -0.0110
-9 4 17 2.4277 0.0034
-9 4 18 -2.6041 0.0063
-9 4 19 5.0078 -0.0082
-9 4 20 -4.2464 -0.0039
-9 4 21 3.1194 0.0044
-9 4 22 3.0943 0.0218
-9 4 23 2.7486 -0.0117
-9 5 1 -1.3825 -0.0071
-9 5 2 5.0273 0.0022
-9 5 3 3.7328 0.0094
-9 5 4 6.5850 0.0073
-9 5 5 3.3689 -0.0134
-9 5 6 10.6925 -0.0143
-9 5 7 3.0945 0.0149
-9 5 8 -2.8892 0.0126
-9 5 9 4.3359 -0.0161
-9 5 10 -1.1381 -0.0180
-9 5 11 0.6966 0.0251
-9 5 12 -7.3793 0.0176
-9 5 13 -6.8747 -0.0203
-9 5 14 -10.2988 -0.0041
-9 5 15 0.8461 0.0114
-9 5 16 -2.3098 0.0001
-9 5 17 -2.4668 -0.0066
-9 5 18 3.5024 0.0062
-9 5 19 -0.8779 -0.0050
-9 5 20 6.1283 -0.0153
-9 5 21 -1.9112 -0.0031
-9 5 22 2.3110 0.0056
-9 6 1 0.8425 0.0077
-9 6 2 7.9197 0.0201
-9 6 3 5.3158 -0.0097
-9 6 4 -2.5217 -0.0111
-9 6 5 4.4408 0.0067
-9 6 6 4.3774 0.0101
-9 6 7 7.8129 -0.0046
-9 6 8 2.5294 -0.0079
-9 6 9 -3.9696 0.0026
-9 6 10 -3.1773 0.0010
-9 6 11 -2.4432 0.0022
-9 6 12 -0.1494 0.0024
-9 6 13 -8.3254 -0.0067
-9 6 14 -0.8692 0.0046
-9 6 15 -7.7050 0.0049
-9 6 16 -2.8246 -0.0056
-9 6 17 1.2560 0.0034
-9 6 18 3.4613 -0.0021
-9 6 19 5.3525 0.0044
-9 6 20 -5.8124 0.0001
-9 6 21 3.1178 -0.0029
-9 6 22 3.0136 -0.0029
-9 7 1 -1.6050 0.0061
-9 7 2 2.7460 -0.0023
-9 7 3 4.9135 -0.0103
-9 7 4 5.1297 -0.0041
-9 7 5 1.6995 0.0132
-9 7 6 2.8955 0.0008
-9 7 7 -0.8279 -0.0156
-9 7 8 2.5315 -0.0111
-9 7 9 -1.8083 0.0174
-9 7 10 -3.2408 0.0136
-9 7 11 -2.1431 -0.0089
-9 7 12 -3.4849 -0.0103
-9 7 13 -1.2236 0.0196
-9 7 14 -8.0319 0.0046
-9 7 15 0.3308 -0.0111
-9 7 16 -2.0718 0.0071
-9 7 17 -0.8781 0.0001
-9 7 18 2.4523 -0.0105
-9 7 19 2.5892 0.0182
-9 7 20 3.4351 0.0312
-9 8 1 -0.7347 -0.0059
-9 8 2 2.7310 -0.0148
-9 8 3 6.4957 0.0159
-9 8 4 2.2324 0.0169
-9 8 5 -0.2746 -0.0152
-9 8 6 0.9097 -0.0109
-9 8 7 3.3017 0.0042
-9 8 8 -2.4292 0.0100
-9 8 9 -0.5464 -0.0005
-9 8 10 -7.9972 -0.0011
-9 8 11 -4.5366 -0.0021
-9 8 12 3.3813 0.0075
-9 8 13 -4.0378 0.0047
-9 8 14 -1.7937 -0.0024
-9 8 15 -2.9598 -0.0157
-9 8 16 -0.2602 0.0161
-9 8 17 -1.7646 -0.0092
-9 8 18 1.1564 0.0014
-9 8 19 3.5767 0.0476
-9 9 1 -1.5495 -0.0033
-9 9 2 0.6742 0.0149
-9 9 3 5.7644 0.0069
-9 9 4 3.4911 0.0072
-9 9 5 1.9861 -0.0196
-9 9 6 0.2527 -0.0032
-9 9 7 -4.4812 0.0190
-9 9 8 -2.8404 -0.0004
-9 9 9 -2.7712 -0.0116
-9 9 10 -0.1545 -0.0108
-9 9 11 -6.7995 0.0142
-9 9 12 -2.4454 0.0043
-9 9 13 2.6126 -0.0146
-9 9 14 -3.5583 -0.0083
-9 9 15 0.1388 0.0122
-9 9 16 -0.7675 0.0003
-9 9 17 0.9849 0.0087
-9 10 1 -1.3159 0.0239
-9 10 2 1.8425 0.0256
-9 10 3 0.6047 -0.0203
-9 10 4 2.8152 -0.0102
-9 10 5 0.2567 0.0217
-9 10 6 -0.3508 0.0073
-9 10 7 -1.2102 -0.0043
-9 10 8 -4.3793 -0.0304
-9 10 9 -0.1648 -0.0052
-9 10 10 -4.5202 0.0071
-9 10 11 -2.2932 0.0125
-9 10 12 0.9503 -0.0342
-9 10 13 -0.0612 -0.0094
-9 10 14 -0.5355 0.0245
-9 11 1 0.3719 0.0217
-9 11 2 -1.0703 -0.0119
-9 11 3 1.6109 -0.0178
-9 11 4 0.9454 0.0083
-9 11 5 1.1536 0.0050
-9 11 6 -0.6761 0.0038
-9 11 7 -2.2925 -0.0378
-9 11 8 -3.5563 -0.0035
-9 11 9 -2.8641 0.0357
-9 11 10 2.4304 -0.0078
-9 11 11 -0.6697 -0.0680
-8 0 2 -29.6670 0.0017
-8 0 4 -20.3035 0.0445
-8 0 6 11.1591 -0.1223
-8 0 8 16.2226 0.1318
-8 0 10 12.4529 -0.1437
-8 0 12 13.0448 0.1420
-8 0 14 -7.5615 -0.1060
-8 0 16 -0.4861 0.0579
-8 0 18 -7.3558 -0.0070
-8 0 20 -1.2542 -0.0321
-8 0 22 -0.0656 0.0599
-8 0 24 0.4153 -0.0538
-8 1 1 -9.9861 -0.0594
-8 1 2 0.3070 0.0604
-8 1 3 -17.3544 -0.0227
-8 1 4 10.4312 -0.0564
-8 1 5 -14.3789 0.0405
-8 1 6 0.8498 0.0329
-8 1 7 11.7982 -0.0378
-8 1 8 3.0198 -0.0131
-8 1 9 23.7354 0.0091
-8 1 10 1.0139 0.0047
-8 1 11 5.9575 0.0017
-8 1 12 -1.6525 0.0095
-8 1 13 5.8891 -0.0169
-8 1 14 -1.3969 -0.0286
-8 1 15 -6.0254 0.0379
-8 1 16 -2.9927 0.0329
-8 1 17 -7.8106 -0.0429
-8 1 18 -0.8202 -0.0305
-8 1 19 2.9698 0.0397
-8 1 20 4.2264 0.0314
-8 1 21 -2.9324 -0.0318
-8 1 22 -0.2355 -0.0243
-8 1 23 -3.3263 0.0214
-8 1 24 -1.7461 0.0086
-8 1 25 2.9410 -0.0005
-8 2 1 -12.1667 0.0078
-8 2 2 -25.3841 -0.0080
-8 2 3 6.9733 -0.0068
-8 2 4 -12.6792 -0.0177
-8 2 5 15.3047 0.0167
-8 2 6 6.7499 0.0107
-8 2 7 -1.1004 0.0022
-8 2 8 8.9756 -0.0218
-8 2 9 2.9477 -0.0087
-8 2 10 15.6521 0.0323
-8 2 11 2.0461 -0.0006
-8 2 12 7.9901 -0.0334
-8 2 13 -2.9323 0.0011
-8 2 14 -6.2678 0.0209
-8 2 15 -10.2990 0.0040
-8 2 16 -1.6962 -0.0070
-8 2 17 3.7358 -0.0067
-8 2 18 -4.7054 -0.0013
-8 2 19 0.4707 0.0018
-8 2 20 -1.7451 0.0099
-8 2 21 2.2906 0.0046
-8 2 22 0.9115 -0.0146
-8 2 23 -1.8115 0.0033
-8 2 24 -0.9783 0.0214
-8 2 25 0.6807 0.0165
-8 3 1 -10.2484 -0.0048
-8 3 2 2.2801 -0.0225
-8 3 3 -6.9348 0.0186
-8 3 4 14.8151 0.0310
-8 3 5 -7.3512 -0.0245
-8 3 6 11.9041 -0.0303
-8 3 7 -1.0870 0.0150
-8 3 8 -2.2375 0.0158
-8 3 9 21.7518 -0.0104
-8 3 10 4.4722 -0.0003
-8 3 11 3.7880 -0.0014
-8 3 12 -4.1595 -0.0068
-8 3 13 0.5168 0.0163
-8 3 14 -5.4648 0.0133
-8 3 15 -1.9738 -0.0229
-8 3 16 -6.0837 -0.0222
-8 3 17 -4.8243 0.0191
-8 3 18 0.5352 0.0198
-8 3 19 -1.1895 -0.0212
-8 3 20 3.9246 -0.0206
-8 3 21 -1.7203 0.0251
-8 3 22 -0.4542 0.0215
-8 3 23 -0.6080 -0.0148
-8 3 24 0.4545 0.0058
-8 4 1 -2.1811 -0.0059
-8 4 2 -8.3973 0.0054
-8 4 3 3.8043 0.0052
-8 4 4 -9.2440 -0.0000
-8 4 5 15.8890 -0.0076
-8 4 6 7.3970 -0.0101
-8 4 7 6.2002 0.0094
-8 4 8 0.5031 0.0102
-8 4 9 -1.1025 -0.0107
-8 4 10 9.2389 -0.0050
-8 4 11 3.1182 0.0033
-8 4 12 4.1084 0.0038
-8 4 13 -5.3704 -0.0002
-8 4 14 -5.2966 -0.0096
-8 4 15 -11.8052 0.0010
-8 4 16 1.4268 0.0004
-8 4 17 0.2286 -0.0025
-8 4 18 -3.4351 0.0060
-8 4 19 2.3348 -0.0015
-8 4 20 -3.3653 -0.0036
-8 4 21 1.7383 -0.0014
-8 4 22 2.8484 0.0023
-8 4 23 2.2326 -0.0021
-8 4 24 -1.6540 0.0166
-8 5 1 -7.1118 0.0068
-8 5 2 0.4061 0.0139
-8 5 3 4.1843 -0.0169
-8 5 4 8.0833 -0.0183
-8 5 5 -6.3351 0.0158
-8 5 6 12.4765 0.0201
-8 5 7 1.3661 -0.0093
-8 5 8 1.0714 -0.0212
-8 5 9 8.4113 0.0053
-8 5 10 1.5917 0.0065
-8 5 11 1.1958 0.0019
-8 5 12 -1.8872 0.0038
-8 5 13 -2.0997 -0.0122
-8 5 14 -7.0814 -0.0060
-8 5 15 1.8252 0.0124
-8 5 16 -4.7971 0.0095
-8 5 17 -3.5698 -0.0142
-8 5 18 -1.1203 -0.0098
-8 5 19 3.0765 0.0082
-8 5 20 4.2800 0.0072
-8 5 21 -5.4265 -0.0142
-8 5 22 2.0115 -0.0132
-8 5 23 1.3146 0.0338
-8 6 1 -2.2575 0.0057
-8 6 2 1.3029 -0.0057
-8 6 3 3.9319 -0.0035
-8 6 4 -4.7544 -0.0026
-8 6 5 4.9907 0.0117
-8 6 6 4.9390 0.0027
-8 6 7 10.3289 -0.0144
-8 6 8 0.6110 -0.0052
-8 6 9 -0.9019 0.0108
-8 6 10 -0.4972 -0.0016
-8 6 11 1.6914 -0.0137
-8 6 12 2.8359 0.0081
-8 6 13 -1.8992 0.0119
-8 6 14 -1.4840 -0.0083
-8 6 15 -10.9804 -0.0046
-8 6 16 0.2804 0.0106
-8 6 17 -0.6922 0.0063
-8 6 18 -0.0070 -0.0077
-8 6 19 2.8046 0.0016
-8 6 20 -2.2060 0.0168
-8 6 21 2.3047 -0.0066
-8 6 22 0.3178 -0.0231
-8 7 1 -2.6843 -0.0100
-8 7 2 -2.3847 -0.0159
-8 7 3 5.4670 0.0161
-8 7 4 8.5447 0.0168
-8 7 5 -0.6310 -0.0170
-8 7 6 1.9107 -0.0180
-8 7 7 -0.7578 0.0052
-8 7 8 5.0903 0.0108
-8 7 9 1.5165 -0.0023
-8 7 10 0.0512 0.0021
-8 7 11 -4.4091 0.0016
-8 7 12 0.9687 -0.0052
-8 7 13 1.8985 0.0068
-8 7 14 -5.5479 0.0098
-8 7 15 0.5195 -0.0066
-8 7 16 -4.0967 -0.0053
-8 7 17 -2.0813 0.0142
-8 7 18 -2.7728 -0.0003
-8 7 19 4.3949 0.0085
-8 7 20 4.0763 0.0003
-8 7 21 -5.5140 -0.0242
-8 8 1 -1.3316 0.0002
-8 8 2 -0.0232 0.0107
-8 8 3 4.7825 0.0027
-8 8 4 3.4440 -0.0001
-8 8 5 1.0656 -0.0077
-8 8 6 2.5957 -0.0078
-8 8 7 4.6463 0.0081
-8 8 8 -2.8409 0.0029
-8 8 9 1.4496 -0.0068
-8 8 10 -6.3959 -0.0054
-8 8 11 -1.7477 0.0150
-8 8 12 1.8852 0.0021
-8 8 13 0.4293 -0.0133
-8 8 14 -0.6065 0.0147
-8 8 15 -5.3013 0.0017
-8 8 16 -1.0371 -0.0012
-8 8 17 -3.2267 -0.0068
-8 8 18 0.3786 0.0039
-8 8 19 1.7396 -0.0004
-8 9 1 1.0292 0.0080
-8 9 2 -0.6475 0.0159
-8 9 3 4.7142 -0.0164
-8 9 4 4.7539 -0.0143
-8 9 5 4.7574 0.0120
-8 9 6 0.0782 0.0080
-8 9 7 -3.5925 -0.0010
-8 9 8 -1.4774 -0.0098
-8 9 9 -2.1347 -0.0020
-8 9 10 4.1668 0.0050
-8 9 11 -8.2276 0.0044
-8 9 12 -1.5672 0.0027
-8 9 13 4.0044 -0.0172
-8 9 14 -2.7742 -0.0024
-8 9 15 -1.0725 0.0077
-8 9 16 -1.3434 -0.0132
-8 9 17 0.6512 0.0162
-8 10 1 -0.0711 -0.0095
-8 10 2 0.7515 -0.0058
-8 10 3 -0.3252 0.0003
-8 10 4 5.5629 0.0002
-8 10 5 1.6164 0.0042
-8 10 6 2.0978 -0.0056
-8 10 7 0.1382 -0.0137
-8 10 8 -3.9243 -0.0107
-8 10 9 -0.2608 0.0200
-8 10 10 -3.9500 0.0069
-8 10 11 1.4615 -0.0277
-8 10 12 -1.3965 -0.0080
-8 10 13 0.0057 0.0261
-8 10 14 0.9323 -0.0300
-8 10 15 -1.9617 -0.0201
-8 11 1 1.5370 -0.0210
-8 11 2 -1.7996 -0.0148
-8 11 3 3.6232 0.0235
-8 11 4 1.3713 0.0080
-8 11 5 2.8732 -0.0142
-8 11 6 0.0192 -0.0171
-8 11 7 -0.6199 -0.0099
-8 11 8 -2.9045 0.0109
-8 11 9 -3.6121 0.0105
-8 11 10 3.5096 -0.0164
-8 11 11 -0.9265 -0.0168
-8 11 12 0.6144 0.0205
-8 12 1 0.9811 0.0022
-8 12 2 2.3047 0.0694
-8 12 3 0.5657 -0.0091
-8 12 4 1.7678 -0.0286
-8 12 5 -0.7950 -0.0012
-8 12 6 0.1305 -0.0161
-7 0 2 -27.4447 0.0778
-7 0 4 -23.4304 -0.1473
-7 0 6 -2.3919 0.1420
-7 0 8 1.4714 -0.0992
-7 0 10 8.5478 0.0376
-7 0 12 15.0201 0.0119
-7 0 14 -4.4149 -0.0778
-7 0 16 2.2132 0.1115
-7 0 18 -6.7859 -0.1166
-7 0 20 3.6962 0.1170
-7 0 22 1.8514 -0.0877
-7 0 24 -5.6484 0.0441
-7 1 1 -3.7328 0.0347
-7 1 2 -6.7123 -0.0087
-7 1 3 -15.3212 -0.0027
-7 1 4 11.6420 -0.0154
-7 1 5 -26.4476 0.0290
-7 1 6 0.0360 0.0363
-7 1 7 -2.9170 -0.0546
-7 1 8 -0.3314 -0.0329
-7 1 9 16.0875 0.0475
-7 1 10 2.4926 0.0424
-7 1 11 3.0375 -0.0560
-7 1 12 0.3515 -0.0483
-7 1 13 11.1388 0.0521
-7 1 14 1.2928 0.0313
-7 1 15 -6.2062 -0.0377
-7 1 16 -4.7477 -0.0200
-7 1 17 -2.7140 0.0127
-7 1 18 1.0575 0.0040
-7 1 19 4.9619 -0.0008
-7 1 20 2.0784 0.0065
-7 1 21 -2.2130 -0.0058
-7 1 22 0.2061 -0.0171
-7 1 23 -3.8652 0.0199
-7 1 24 -2.7771 0.0088
-7 1 25 2.2727 -0.0038
-7 2 1 -23.2961 0.0077
-7 2 2 -22.1668 -0.0429
-7 2 3 2.4679 0.0182
-7 2 4 -15.2614 0.0332
-7 2 5 13.6284 -0.0016
-7 2 6 -2.4762 -0.0274
-7 2 7 -3.3799 -0.0097
-7 2 8 -8.0097 0.0191
-7 2 9 2.5967 0.0090
-7 2 10 13.2776 -0.0137
-7 2 11 4.2310 0.0025
-7 2 12 8.4560 -0.0095
-7 2 13 0.0826 -0.0052
-7 2 14 -3.8266 0.0185
-7 2 15 -5.8490 -0.0022
-7 2 16 2.0829 -0.0236
-7 2 17 3.1272 -0.0071
-7 2 18 -3.2865 0.0220
-7 2 19 -1.7296 0.0109
-7 2 20 0.1586 -0.0226
-7 2 21 1.1975 0.0016
-7 2 22 2.4561 0.0236
-7 2 23 -1.7326 -0.0086
-7 2 24 -4.1435 -0.0119
-7 2 25 -0.2644 0.0001
-7 3 1 -0.7026 -0.0029
-7 3 2 -7.6815 0.0109
-7 3 3 -2.9525 0.0086
-7 3 4 10.5556 -0.0001
-7 3 5 -16.8679 -0.0158
-7 3 6 10.8992 -0.0139
-7 3 7 -9.5518 0.0153
-7 3 8 -7.0132 0.0297
-7 3 9 12.0773 -0.0313
-7 3 10 6.7634 -0.0261
-7 3 11 1.8186 0.0427
-7 3 12 -0.1790 0.0219
-7 3 13 5.6940 -0.0398
-7 3 14 2.5753 -0.0228
-7 3 15 -2.5742 0.0201
-7 3 16 -7.8840 0.0077
-7 3 17 -1.0349 -0.0140
-7 3 18 0.7770 0.0024
-7 3 19 0.7182 0.0019
-7 3 20 1.2812 -0.0037
-7 3 21 -2.2780 0.0079
-7 3 22 -0.5704 0.0071
-7 3 23 0.7514 -0.0189
-7 3 24 -1.2610 -0.0062
-7 4 1 -10.7937 -0.0035
-7 4 2 -7.6893 0.0237
-7 4 3 -1.4444 -0.0108
-7 4 4 -9.7379 -0.0199
-7 4 5 10.0481 0.0123
-7 4 6 2.7726 0.0137
-7 4 7 4.7105 -0.0068
-7 4 8 -11.8742 -0.0034
-7 4 9 -1.5122 0.0027
-7 4 10 9.0565 -0.0048
-7 4 11 5.9462 0.0026
-7 4 12 4.7790 -0.0029
-7 4 13 1.0925 -0.0040
-7 4 14 -4.4430 -0.0030
-7 4 15 -7.7028 -0.0024
-7 4 16 5.7809 0.0055
-7 4 17 0.7236 -0.0017
-7 4 18 -3.8933 -0.0043
-7 4 19 0.8278 0.0016
-7 4 20 0.0157 -0.0010
-7 4 21 -0.9274 -0.0053
-7 4 22 2.6590 -0.0126
-7 4 23 0.3704 0.0072
-7 4 24 -2.6475 0.0053
-7 5 1 -2.8293 0.0004
-7 5 2 -7.8319 -0.0135
-7 5 3 7.8576 -0.0005
-7 5 4 4.3780 -0.0031
-7 5 5 -14.5843 0.0084
-7 5 6 9.1679 0.0109
-7 5 7 -0.2090 -0.0114
-7 5 8 -1.9257 -0.0170
-7 5 9 4.5020 0.0200
-7 5 10 3.1328 0.0217
-7 5 11 -0.2885 -0.0278
-7 5 12 2.7127 -0.0198
-7 5 13 2.6211 0.0215
-7 5 14 2.4528 0.0107
-7 5 15 0.9789 -0.0241
-7 5 16 -5.3105 -0.0036
-7 5 17 -0.3303 0.0133
-7 5 18 -2.5226 -0.0051
-7 5 19 2.8650 -0.0044
-7 5 20 2.6080 0.0082
-7 5 21 -4.3067 -0.0016
-7 5 22 -0.4785 -0.0117
-7 5 23 1.3095 0.0034
-7 6 1 -3.9679 -0.0034
-7 6 2 -1.0195 -0.0169
-7 6 3 -3.5053 0.0096
-7 6 4 -3.6705 0.0116
-7 6 5 2.6600 -0.0109
-7 6 6 2.7797 -0.0096
-7 6 7 6.9263 0.0100
-7 6 8 -4.2622 0.0086
-7 6 9 -0.7880 -0.0072
-7 6 10 2.5700 -0.0016
-7 6 11 2.5087 0.0006
-7 6 12 2.7622 -0.0049
-7 6 13 5.6095 0.0043
-7 6 14 0.0680 -0.0034
-7 6 15 -7.4777 -0.0039
-7 6 16 2.7339 0.0064
-7 6 17 0.9649 0.0058
-7 6 18 -3.0662 0.0016
-7 6 19 -0.6940 -0.0017
-7 6 20 3.1618 0.0007
-7 6 21 -0.0713 -0.0006
-7 6 22 -2.9777 -0.0058
-7 7 1 -0.5806 0.0038
-7 7 2 -8.4835 0.0087
-7 7 3 5.0221 0.0031
-7 7 4 7.5773 -0.0068
-7 7 5 -3.7606 -0.0100
-7 7 6 -2.9052 0.0007
-7 7 7 0.9789 0.0099
-7 7 8 4.4002 0.0147
-7 7 9 1.9697 -0.0136
-7 7 10 -0.0495 -0.0152
-7 7 11 -4.6890 0.0150
-7 7 12 4.0373 0.0133
-7 7 13 4.5445 -0.0226
-7 7 14 1.8820 -0.0048
-7 7 15 1.7384 0.0145
-7 7 16 -4.2618 0.0034
-7 7 17 -1.6720 -0.0004
-7 7 18 -4.1757 -0.0002
-7 7 19 2.8844 0.0069
-7 7 20 2.0836 -0.0094
-7 7 21 -4.5130 -0.0021
-7 8 1 -1.8067 0.0014
-7 8 2 -1.9041 0.0118
-7 8 3 -0.0388 -0.0149
-7 8 4 2.8623 -0.0113
-7 8 5 0.8477 0.0140
-7 8 6 5.0765 0.0035
-7 8 7 3.0097 -0.0089
-7 8 8 -3.5660 -0.0051
-7 8 9 -1.2186 0.0091
-7 8 10 -2.0254 -0.0001
-7 8 11 1.5125 0.0011
-7 8 12 -0.7109 0.0010
-7 8 13 4.0156 -0.0041
-7 8 14 2.9697 0.0034
-7 8 15 -2.4277 0.0153
-7 8 16 -1.3421 -0.0124
-7 8 17 -2.9196 -0.0135
-7 8 18 -0.1365 0.0081
-7 8 19 -1.3189 -0.0019
-7 8 20 0.3619 0.0120
-7 9 1 2.7726 0.0045
-7 9 2 -3.3370 -0.0213
-7 9 3 0.6692 -0.0018
-7 9 4 5.0111 -0.0013
-7 9 5 6.9168 0.0065
-7 9 6 -1.9585 0.0013
-7 9 7 -1.0212 -0.0055
-7 9 8 -1.6743 -0.0080
-7 9 9 -0.6404 0.0109
-7 9 10 4.8404 0.0193
-7 9 11 -5.8425 -0.0206
-7 9 12 0.4323 -0.0104
-7 9 13 3.5292 0.0171
-7 9 14 0.0686 -0.0006
-7 9 15 0.5994 -0.0168
-7 9 16 -0.2525 0.0073
-7 9 17 -0.7632 0.0051
-7 9 18 -3.5895 -0.0103
-7 10 1 0.6700 -0.0110
-7 10 2 -1.2432 -0.0171
-7 10 3 -1.1485 0.0148
-7 10 4 5.3421 0.0045
-7 10 5 0.7597 -0.0225
-7 10 6 5.9949 -0.0039
-7 10 7 1.4582 0.0057
-7 10 8 -1.5214 0.0046
-7 10 9 -2.9704 -0.0037
-7 10 10 -2.8899 0.0033
-7 10 11 4.4843 0.0002
-7 10 12 -1.9266 0.0085
-7 10 13 0.8987 0.0106
-7 10 14 2.6844 -0.0319
-7 10 15 -1.0966 -0.0005
-7 10 16 -0.8545 0.0186
-7 11 1 0.9139 -0.0033
-7 11 2 -1.6639 0.0124
-7 11 3 2.4025 0.0123
-7 11 4 1.7910 -0.0002
-7 11 5 4.5379 -0.0004
-7 11 6 -0.1454 -0.0137
-7 11 7 2.3136 0.0007
-7 11 8 -2.6231 -0.0015
-7 11 9 -2.7216 -0.0096
-7 11 10 2.1194 -0.0032
-7 11 11 -0.5171 0.0278
-7 11 12 2.4986 -0.0072
-7 11 13 1.0839 -0.0266
-7 12 1 1.4969 0.0343
-7 12 2 2.7866 0.0391
-7 12 3 1.0590 -0.0343
-7 12 4 2.6903 -0.0296
-7 12 5 -1.5016 0.0424
-7 12 6 1.5787 0.0164
-7 12 7 1.1605 -0.0546
-7 12 8 0.3198 -0.0523
-6 0 2 -12.8091 -0.0096
-6 0 4 -6.2906 -0.0061
-6 0 6 -2.6402 0.0869
-6 0 8 -12.0722 -0.1260
-6 0 10 -2.2013 0.1478
-6 0 12 8.1895 -0.1668
-6 0 14 -3.6458 0.1448
-6 0 16 -0.8662 -0.1025
-6 0 18 -4.0868 0.0522
-6 0 20 6.8927 -0.0005
-6 0 22 5.2095 -0.0473
-6 0 24 -6.6494 0.0489
-6 1 1 7.5840 0.0408
-6 1 2 -14.8869 -0.0597
-6 1 3 -0.2896 0.0274
-6 1 4 14.8339 0.0743
-6 1 5 -15.1023 -0.0632
-6 1 6 -1.9207 -0.0539
-6 1 7 -10.8085 0.0642
-6 1 8 -5.8169 0.0281
-6 1 9 1.6946 -0.0376
-6 1 10 2.0106 -0.0190
-6 1 11 -6.5475 0.0199
-6 1 12 -0.6019 0.0074
-6 1 13 10.9613 0.0026
-6 1 14 3.1969 0.0170
-6 1 15 -8.3879 -0.0295
-6 1 16 -3.6738 -0.0295
-6 1 17 -1.4647 0.0323
-6 1 18 3.3226 0.0319
-6 1 19 5.6881 -0.0360
-6 1 20 1.1513 -0.0389
-6 1 21 0.7251 0.0431
-6 1 22 -0.1216 0.0337
-6 1 23 0.3745 -0.0291
-6 1 24 -2.6821 -0.0194
-6 1 25 -0.8000 0.0089
-6 2 1 -22.9951 -0.0080
-6 2 2 -8.3372 0.0253
-6 2 3 -1.6250 0.0007
-6 2 4 -2.5427 -0.0016
-6 2 5 11.8790 -0.0073
-6 2 6 -0.8054 -0.0034
-6 2 7 -5.5166 -0.0000
-6 2 8 -21.0445 0.0201
-6 2 9 -6.5562 0.0092
-6 2 10 4.4759 -0.0353
-6 2 11 4.8229 -0.0045
-6 2 12 0.7329 0.0387
-6 2 13 0.3178 -0.0009
-6 2 14 -2.1835 -0.0313
-6 2 15 0.7542 -0.0037
-6 2 16 0.5193 0.0198
-6 2 17 2.4540 0.0088
-6 2 18 -1.6702 -0.0070
-6 2 19 0.6721 0.0025
-6 2 20 1.4981 0.0015
-6 2 21 -0.8520 -0.0034
-6 2 22 4.7955 0.0081
-6 2 23 -0.7334 -0.0064
-6 2 24 -4.4235 -0.0183
-6 2 25 -2.2295 -0.0153
-6 3 1 13.2911 0.0016
-6 3 2 -15.3885 0.0210
-6 3 3 8.9971 -0.0171
-6 3 4 7.3817 -0.0277
-6 3 5 -10.9298 0.0290
-6 3 6 6.9916 0.0378
-6 3 7 -11.4215 -0.0291
-6 3 8 -15.9426 -0.0315
-6 3 9 -2.4167 0.0282
-6 3 10 5.1741 0.0115
-6 3 11 -2.3378 -0.0104
-6 3 12 -1.3988 0.0007
-6 3 13 4.7514 -0.0081
-6 3 14 8.1833 -0.0084
-6 3 15 -6.2650 0.0179
-6 3 16 -5.0750 0.0162
-6 3 17 1.3829 -0.0214
-6 3 18 2.6761 -0.0141
-6 3 19 1.6000 0.0218
-6 3 20 2.1343 0.0184
-6 3 21 -2.1780 -0.0272
-6 3 22 -0.6909 -0.0231
-6 3 23 3.7359 0.0205
-6 3 24 -3.0780 0.0098
-6 3 25 -0.8961 -0.0235
-6 4 1 -10.4504 0.0009
-6 4 2 -0.4119 -0.0145
-6 4 3 -7.0549 0.0023
-6 4 4 0.8944 0.0090
-6 4 5 2.4946 0.0010
-6 4 6 1.4455 0.0052
-6 4 7 3.9215 -0.0095
-6 4 8 -17.5810 -0.0081
-6 4 9 -11.3503 0.0123
-6 4 10 3.3643 0.0039
-6 4 11 5.7450 -0.0066
-6 4 12 -0.0025 -0.0050
-6 4 13 1.4588 0.0030
-6 4 14 -3.0255 0.0108
-6 4 15 0.9047 -0.0051
-6 4 16 4.8921 -0.0020
-6 4 17 2.5074 0.0032
-6 4 18 -2.7756 -0.0073
-6 4 19 2.5688 -0.0042
-6 4 20 1.7180 -0.0031
-6 4 21 -2.1010 0.0041
-6 4 22 2.1129 -0.0064
-6 4 23 -0.8748 -0.0011
-6 4 24 -2.5450 0.0018
-6 5 1 2.5165 -0.0028
-6 5 2 -9.5376 -0.0174
-6 5 3 15.4850 0.0177
-6 5 4 -2.2865 0.0169
-6 5 5 -14.5095 -0.0197
-6 5 6 4.1987 -0.0261
-6 5 7 2.6121 0.0225
-6 5 8 -8.2779 0.0248
-6 5 9 -4.5489 -0.0120
-6 5 10 0.9265 -0.0107
-6 5 11 -1.4720 0.0040
-6 5 12 0.4698 0.0007
-6 5 13 3.1082 -0.0000
-6 5 14 9.6583 0.0048
-6 5 15 -0.6201 -0.0103
-6 5 16 -3.0334 -0.0111
-6 5 17 2.4363 0.0147
-6 5 18 0.4138 0.0103
-6 5 19 -0.0533 -0.0133
-6 5 20 3.4438 -0.0131
-6 5 21 -1.3595 0.0079
-6 5 22 -3.1222 0.0167
-6 5 23 1.7499 -0.0165
-6 6 1 -1.1414 -0.0057
-6 6 2 0.6974 0.0097
-6 6 3 -10.5683 0.0006
-6 6 4 1.5105 -0.0048
-6 6 5 0.4713 -0.0052
-6 6 6 -0.5822 0.0035
-6 6 7 1.3035 0.0057
-6 6 8 -3.8798 0.0100
-6 6 9 -5.1563 -0.0071
-6 6 10 0.8946 -0.0041
-6 6 11 -1.4271 0.0117
-6 6 12 0.4972 -0.0050
-6 6 13 7.1684 -0.0105
-6 6 14 1.7146 0.0062
-6 6 15 -0.6444 0.0031
-6 6 16 3.6873 -0.0058
-6 6 17 3.9531 -0.0001
-6 6 18 -3.2540 0.0022
-6 6 19 -0.3878 0.0003
-6 6 20 3.8203 -0.0046
-6 6 21 -0.7930 -0.0057
-6 6 22 -3.0107 0.0055
-6 7 1 0.1080 0.0094
-6 7 2 -9.4590 0.0094
-6 7 3 5.3918 -0.0151
-6 7 4 4.1107 -0.0189
-6 7 5 -5.4345 0.0148
-6 7 6 -6.8107 0.0228
-6 7 7 4.2701 -0.0103
-6 7 8 1.5612 -0.0104
-6 7 9 -1.7458 0.0052
-6 7 10 -4.8307 0.0038
-6 7 11 -1.7123 0.0011
-6 7 12 2.0294 -0.0014
-6 7 13 2.8452 -0.0110
-6 7 14 6.7956 -0.0055
-6 7 15 5.0566 0.0122
-6 7 16 -1.2217 0.0095
-6 7 17 -1.1810 -0.0134
-6 7 18 -1.6547 -0.0075
-6 7 19 0.5987 0.0113
-6 7 20 0.8648 0.0068
-6 7 21 -1.9911 -0.0141
-6 8 1 1.1591 -0.0030
-6 8 2 -2.7629 -0.0087
-6 8 3 -5.2912 0.0019
-6 8 4 1.1320 0.0014
-6 8 5 2.4818 0.0004
-6 8 6 5.3486 0.0005
-6 8 7 -1.7832 -0.0028
-6 8 8 -2.9947 -0.0032
-6 8 9 -4.3793 0.0143
-6 8 10 0.4397 0.0073
-6 8 11 -0.6531 -0.0212
-6 8 12 -2.0571 -0.0024
-6 8 13 4.7448 0.0261
-6 8 14 5.3440 -0.0103
-6 8 15 1.1578 -0.0116
-6 8 16 1.2272 0.0112
-6 8 17 -0.0432 0.0017
-6 8 18 -0.7659 -0.0159
-6 8 19 -2.1032 0.0033
-6 8 20 0.6980 -0.0011
-6 9 1 1.4453 0.0050
-6 9 2 -3.3596 -0.0175
-6 9 3 -3.7875 0.0092
-6 9 4 4.5409 0.0143
-6 9 5 4.6125 -0.0136
-6 9 6 -3.7745 -0.0160
-6 9 7 2.7681 0.0099
-6 9 8 -1.2943 0.0197
-6 9 9 -0.7287 -0.0059
-6 9 10 -0.4298 -0.0114
-6 9 11 -2.0452 0.0007
-6 9 12 1.5588 0.0004
-6 9 13 2.0582 0.0132
-6 9 14 1.5682 -0.0014
-6 9 15 3.3575 -0.0113
-6 9 16 2.4332 0.0220
-6 9 17 -0.5121 -0.0118
-6 9 18 -3.5958 -0.0021
-6 10 1 1.8429 0.0039
-6 10 2 -2.4868 0.0072
-6 10 3 -1.7994 -0.0031
-6 10 4 0.5459 -0.0039
-6 10 5 1.2140 -0.0017
-6 10 6 7.6443 -0.0001
-6 10 7 0.7510 0.0066
-6 10 8 0.5361 0.0090
-6 10 9 -5.0986 -0.0192
-6 10 10 -2.0714 -0.0041
-6 10 11 2.9093 0.0326
-6 10 12 -1.2437 0.0037
-6 10 13 2.6730 -0.0315
-6 10 14 4.0232 0.0228
-6 10 15 -1.0393 0.0134
-6 10 16 0.6757 -0.0256
-6 11 1 -1.2078 0.0005
-6 11 2 -0.5174 0.0262
-6 11 3 -1.0343 -0.0037
-6 11 4 3.1027 -0.0122
-6 11 5 3.2264 0.0060
-6 11 6 -1.9127 0.0181
-6 11 7 3.6878 0.0002
-6 11 8 -1.5825 -0.0311
-6 11 9 -0.4430 -0.0077
-6 11 10 -0.8944 0.0110
-6 11 11 -0.2941 0.0136
-6 11 12 2.6655 -0.0010
-6 11 13 1.4827 0.0100
-6 11 14 0.5823 0.0259
-6 12 1 0.7488 -0.0088
-6 12 2 1.2467 -0.0242
-6 12 3 2.0398 0.0108
-6 12 4 1.1319 -0.0073
-6 12 5 -1.6034 0.0161
-6 12 6 1.6327 0.0111
-6 12 7 0.6346 -0.0328
-6 12 8 1.6021 -0.0278
-6 12 9 -2.0796 0.0302
-6 12 10 -0.3677 0.0377
-5 0 2 -7.6178 -0.0731
-5 0 4 14.4759 0.1726
-5 0 6 20.4889 -0.2048
-5 0 8 -10.6968 0.1559
-5 0 10 -9.0933 -0.0993
-5 0 12 -1.4655 0.0458
-5 0 14 -1.8318 0.0370
-5 0 16 -6.3356 -0.0930
-5 0 18 -4.9237 0.1186
-5 0 20 6.1586 -0.1367
-5 0 22 6.0812 0.1083
-5 0 24 -2.2874 -0.0678
-5 1 1 8.5921 -0.0568
-5 1 2 -20.3457 0.0348
-5 1 3 12.8237 -0.0177
-5 1 4 19.0779 -0.0137
-5 1 5 13.4729 -0.0099
-5 1 6 -0.9402 -0.0203
-5 1 7 -3.4005 0.0441
-5 1 8 -8.8864 0.0261
-5 1 9 -4.2052 -0.0474
-5 1 10 -1.4441 -0.0384
-5 1 11 -10.9685 0.0574
-5 1 12 -2.8115 0.0507
-5 1 13 6.6543 -0.0592
-5 1 14 2.4525 -0.0416
-5 1 15 -9.4822 0.0475
-5 1 16 -1.7824 0.0323
-5 1 17 -5.7737 -0.0317
-5 1 18 3.8336 -0.0172
-5 1 19 4.3184 0.0206
-5 1 20 1.7956 0.0061
-5 1 21 1.5459 0.0036
-5 1 22 -0.3970 0.0134
-5 1 23 3.6178 -0.0133
-5 1 24 -2.4970 -0.0104
-5 1 25 -1.8447 0.0046
-5 2 1 -9.9871 -0.0114
-5 2 2 1.4432 0.0365
-5 2 3 -4.7082 -0.0208
-5 2 4 8.7460 -0.0380
-5 2 5 15.3600 0.0138
-5 2 6 17.8365 0.0302
-5 2 7 -3.7361 0.0080
-5 2 8 -18.1786 -0.0260
-5 2 9 -17.4670 -0.0123
-5 2 10 -1.9374 0.0214
-5 2 11 5.5380 -0.0046
-5 2 12 -5.8122 -0.0046
-5 2 13 -5.1645 0.0034
-5 2 14 -0.3909 -0.0070
-5 2 15 3.4890 0.0055
-5 2 16 -4.4653 0.0215
-5 2 17 2.2486 0.0104
-5 2 18 -3.1987 -0.0170
-5 2 19 3.1874 -0.0093
-5 2 20 0.8304 0.0274
-5 2 21 -1.2805 -0.0009
-5 2 22 4.6378 -0.0276
-5 2 23 0.1165 0.0052
-5 2 24 -1.6388 0.0201
-5 2 25 -2.6463 -0.0015
-5 3 1 17.5914 0.0006
-5 3 2 -13.2017 -0.0165
-5 3 3 14.2409 0.0069
-5 3 4 8.9960 0.0181
-5 3 5 7.3277 0.0037
-5 3 6 5.1682 0.0042
-5 3 7 -4.9386 -0.0130
-5 3 8 -15.1667 -0.0299
-5 3 9 -7.2740 0.0311
-5 3 10 -4.3218 0.0265
-5 3 11 -1.1669 -0.0424
-5 3 12 -4.2116 -0.0276
-5 3 13 -1.0906 0.0475
-5 3 14 5.3035 0.0292
-5 3 15 -8.1336 -0.0338
-5 3 16 -1.3854 -0.0134
-5 3 17 -0.5304 0.0243
-5 3 18 3.4840 0.0070
-5 3 19 1.0032 -0.0136
-5 3 20 5.8400 -0.0041
-5 3 21 -3.0889 0.0066
-5 3 22 -1.2913 -0.0054
-5 3 23 5.5624 0.0086
-5 3 24 -3.3496 0.0192
-5 3 25 -1.4456 -0.0152
-5 4 1 -2.8233 0.0013
-5 4 2 2.5938 -0.0158
-5 4 3 -4.5135 0.0119
-5 4 4 10.6410 0.0220
-5 4 5 -0.0806 -0.0126
-5 4 6 5.0584 -0.0174
-5 4 7 8.3115 0.0097
-5 4 8 -7.6982 0.0069
-5 4 9 -21.9018 -0.0067
-5 4 10 -4.4773 0.0009
-5 4 11 3.8258 -0.0024
-5 4 12 -1.5877 0.0046
-5 4 13 -6.0250 0.0001
-5 4 14 -2.0267 0.0046
-5 4 15 5.9169 0.0042
-5 4 16 0.7226 -0.0038
-5 4 17 3.1523 -0.0009
-5 4 18 -1.8698 0.0002
-5 4 19 4.5903 -0.0031
-5 4 20 0.3907 -0.0053
-5 4 21 -0.1477 0.0047
-5 4 22 -0.2225 0.0093
-5 4 23 -0.8022 0.0006
-5 4 24 -0.3579 0.0000
-5 5 1 -0.7674 0.0109
-5 5 2 -2.0112 0.0177
-5 5 3 18.9598 -0.0058
-5 5 4 -6.4640 -0.0078
-5 5 5 -6.3315 -0.0002
-5 5 6 3.5822 -0.0055
-5 5 7 5.0221 0.0123
-5 5 8 -6.1335 0.0156
-5 5 9 -5.1727 -0.0206
-5 5 10 -7.2136 -0.0237
-5 5 11 -1.5663 0.0274
-5 5 12 -4.6424 0.0248
-5 5 13 0.1692 -0.0281
-5 5 14 7.7312 -0.0190
-5 5 15 -1.4409 0.0300
-5 5 16 -0.7664 0.0114
-5 5 17 2.3600 -0.0164
-5 5 18 3.0266 -0.0047
-5 5 19 -2.2920 0.0035
-5 5 20 5.6575 -0.0013
-5 5 21 0.1687 -0.0043
-5 5 22 -2.3044 0.0085
-5 5 23 1.6482 0.0028
-5 6 1 3.8618 -0.0007
-5 6 2 -2.1502 0.0072
-5 6 3 -9.4853 -0.0071
-5 6 4 8.3586 -0.0101
-5 6 5 0.6370 0.0147
-5 6 6 -3.5568 0.0156
-5 6 7 -0.0479 -0.0185
-5 6 8 4.5255 -0.0036
-5 6 9 -7.6910 0.0132
-5 6 10 -5.3849 -0.0034
-5 6 11 -6.6534 -0.0022
-5 6 12 0.8926 0.0059
-5 6 13 0.4500 -0.0045
-5 6 14 0.4192 0.0010
-5 6 15 3.0671 0.0023
-5 6 16 4.4454 -0.0025
-5 6 17 5.4428 -0.0062
-5 6 18 -3.0066 -0.0021
-5 6 19 2.3315 0.0057
-5 6 20 1.8055 0.0014
-5 6 21 0.8052 -0.0116
-5 6 22 -1.9586 0.0008
-5 6 23 -2.4794 0.0257
-5 7 1 -3.0858 -0.0063
-5 7 2 -4.6159 -0.0150
-5 7 3 5.5341 0.0028
-5 7 4 0.5809 0.0099
-5 7 5 -4.5495 -0.0014
-5 7 6 -3.2654 0.0039
-5 7 7 5.4890 -0.0037
-5 7 8 -0.9016 -0.0140
-5 7 9 -1.8978 0.0092
-5 7 10 -8.3965 0.0182
-5 7 11 -0.5781 -0.0155
-5 7 12 -4.6983 -0.0227
-5 7 13 -0.3324 0.0218
-5 7 14 6.6605 0.0146
-5 7 15 6.1894 -0.0155
-5 7 16 0.1058 -0.0092
-5 7 17 0.3124 0.0103
-5 7 18 1.6850 0.0022
-5 7 19 -1.3491 -0.0114
-5 7 20 2.1171 0.0000
-5 7 21 -1.0390 0.0034
-5 8 1 4.3769 -0.0018
-5 8 2 -4.2605 -0.0047
-5 8 3 -5.5107 0.0121
-5 8 4 -0.2220 0.0052
-5 8 5 4.8559 -0.0108
-5 8 6 2.9881 -0.0047
-5 8 7 -4.0062 0.0126
-5 8 8 0.4201 0.0034
-5 8 9 -3.7151 -0.0062
-5 8 10 -1.5245 0.0013
-5 8 11 -6.8043 0.0031
-5 8 12 -0.4964 -0.0056
-5 8 13 2.1678 0.0050
-5 8 14 3.6962 0.0042
-5 8 15 1.2937 -0.0142
-5 8 16 4.1044 0.0114
-5 8 17 3.6153 0.0064
-5 8 18 -1.2185 -0.0196
-5 8 19 -1.2257 -0.0020
-5 8 20 0.9027 -0.0060
-5 9 1 -0.8868 0.0046
-5 9 2 0.1518 0.0171
-5 9 3 -5.9467 -0.0067
-5 9 4 2.9449 -0.0012
-5 9 5 0.1552 0.0022
-5 9 6 -0.2987 -0.0038
-5 9 7 4.2851 -0.0010
-5 9 8 -1.9851 0.0178
-5 9 9 -0.7693 -0.0047
-5 9 10 -3.8961 -0.0239
-5 9 11 -0.3357 0.0165
-5 9 12 -1.6443 0.0126
-5 9 13 0.3610 -0.0181
-5 9 14 2.4299 0.0040
-5 9 15 4.2492 0.0132
-5 9 16 2.1559 -0.0059
-5 9 17 1.2512 -0.0007
-5 9 18 -1.1608 0.0116
-5 9 19 0.7042 -0.0164
-5 10 1 2.8583 -0.0035
-5 10 2 -2.9340 0.0057
-5 10 3 -0.5698 -0.0057
-5 10 4 -4.2958 -0.0036
-5 10 5 3.1179 0.0166
-5 10 6 4.7012 0.0022
-5 10 7 -0.8619 -0.0072
-5 10 8 1.4299 0.0002
-5 10 9 -3.1966 0.0105
-5 10 10 -2.0485 -0.0074
-5 10 11 -1.6734 -0.0106
-5 10 12 -0.3857 0.0101
-5 10 13 2.3782 -0.0054
-5 10 14 4.0269 0.0127
-5 10 15 -0.5978 0.0031
-5 10 16 1.3608 -0.0072
-5 10 17 2.4427 0.0402
-5 11 1 -2.5660 -0.0049
-5 11 2 0.3199 -0.0132
-5 11 3 -3.4660 0.0013
-5 11 4 4.5800 0.0081
-5 11 5 -1.0242 -0.0064
-5 11 6 -1.7585 0.0067
-5 11 7 2.7660 -0.0031
-5 11 8 -1.1136 -0.0201
-5 11 9 0.9786 0.0020
-5 11 10 -2.2463 0.0170
-5 11 11 0.0336 -0.0181
-5 11 12 0.9317 0.0095
-5 11 13 0.5182 0.0262
-5 11 14 1.8442 -0.0120
-5 12 1 -0.3852 -0.0139
-5 12 2 -0.1220 -0.0314
-5 12 3 2.8259 0.0237
-5 12 4 -2.0466 0.0069
-5 12 5 -0.2152 -0.0306
-5 12 6 0.4626 -0.0227
-5 12 7 -0.5823 0.0324
-5 12 8 1.0881 0.0181
-5 12 9 -1.7508 -0.0271
-5 12 10 0.8932 0.0012
-4 0 2 -23.3813 0.0681
-4 0 4 11.2483 -0.0761
-4 0 6 47.3508 -0.0407
-4 0 8 1.7228 0.0875
-4 0 10 -7.1099 -0.1235
-4 0 12 -1.0659 0.1730
-4 0 14 2.8591 -0.1690
-4 0 16 -7.1590 0.1391
-4 0 18 -8.2425 -0.0979
-4 0 20 2.7821 0.0301
-4 0 22 4.0380 0.0212
-4 0 24 -0.9656 -0.0412
-4 1 1 -10.6351 -0.0307
-4 1 2 -21.2207 0.0606
-4 1 3 2.8035 -0.0396
-4 1 4 16.7665 -0.0918
-4 1 5 30.1173 0.0799
-4 1 6 3.7156 0.0731
-4 1 7 11.9108 -0.0836
-4 1 8 -5.6003 -0.0419
-4 1 9 2.9366 0.0520
-4 1 10 -5.5648 0.0338
-4 1 11 -3.9546 -0.0384
-4 1 12 -1.3869 -0.0237
-4 1 13 3.6903 0.0117
-4 1 14 -1.1434 -0.0018
-4 1 15 -4.1036 0.0179
-4 1 16 -1.2062 0.0213
-4 1 17 -10.0346 -0.0298
-4 1 18 2.5242 -0.0311
-4 1 19 0.9571 0.0425
-4 1 20 2.1247 0.0451
-4 1 21 -0.2838 -0.0472
-4 1 22 -0.2487 -0.0342
-4 1 23 1.8830 0.0436
-4 1 24 -2.7424 0.0173
-4 1 25 -0.2123 -0.0166
-4 2 1 -1.1723 0.0014
-4 2 2 -1.0307 -0.0428
-4 2 3 -9.0788 0.0082
-4 2 4 -2.6919 0.0107
-4 2 5 22.1624 0.0018
-4 2 6 39.7070 -0.0019
-4 2 7 0.6797 0.0003
-4 2 8 -5.1156 -0.0187
-4 2 9 -16.3912 -0.0079
-4 2 10 -2.1198 0.0315
-4 2 11 6.2988 0.0050
-4 2 12 -0.5809 -0.0436
-4 2 13 -11.2240 0.0002
-4 2 14 2.4287 0.0438
-4 2 15 0.7125 0.0058
-4 2 16 -5.9060 -0.0282
-4 2 17 0.8927 -0.0078
-4 2 18 -5.9565 0.0216
-4 2 19 3.2989 -0.0047
-4 2 20 -0.9193 -0.0100
-4 2 21 -0.6714 0.0076
-4 2 22 1.2114 -0.0032
-4 2 23 1.1044 0.0034
-4 2 24 0.3390 0.0238
-4 2 25 -2.3295 0.0133
-4 3 1 3.6538 0.0058
-4 3 2 -7.1100 -0.0148
-4 3 3 6.5233 0.0218
-4 3 4 10.8762 0.0361
-4 3 5 18.2153 -0.0326
-4 3 6 8.0306 -0.0473
-4 3 7 1.6197 0.0366
-4 3 8 -0.7653 0.0385
-4 3 9 2.8619 -0.0393
-4 3 10 -14.3831 -0.0235
-4 3 11 3.4373 0.0260
-4 3 12 -1.1300 0.0095
-4 3 13 -3.3511 -0.0054
-4 3 14 -4.4677 0.0026
-4 3 15 -4.0258 -0.0109
-4 3 16 -0.4598 -0.0119
-4 3 17 -3.4270 0.0158
-4 3 18 1.6260 0.0138
-4 3 19 0.2142 -0.0172
-4 3 20 7.1431 -0.0231
-4 3 21 -4.4595 0.0313
-4 3 22 -1.4609 0.0265
-4 3 23 3.3340 -0.0225
-4 3 24 -2.1498 -0.0034
-4 3 25 -0.6378 0.0221
-4 4 1 -1.5170 -0.0032
-4 4 2 -3.3683 0.0273
-4 4 3 5.4239 -0.0064
-4 4 4 5.0287 -0.0132
-4 4 5 1.5458 0.0103
-4 4 6 11.7904 -0.0011
-4 4 7 15.3188 0.0031
-4 4 8 5.3198 0.0082
-4 4 9 -15.7702 -0.0118
-4 4 10 -7.2383 -0.0067
-4 4 11 -0.6393 0.0028
-4 4 12 5.2513 0.0100
-4 4 13 -12.2151 -0.0021
-4 4 14 -1.3587 -0.0111
-4 4 15 3.5386 0.0048
-4 4 16 -1.1399 0.0066
-4 4 17 0.4945 -0.0013
-4 4 18 -1.5968 0.0001
-4 4 19 3.6636 -0.0027
-4 4 20 -2.2533 0.0033
-4 4 21 2.2095 0.0008
-4 4 22 -1.9631 0.0054
-4 4 23 0.3825 0.0119
-4 4 24 1.2406 -0.0046
-4 5 1 -10.6752 0.0081
-4 5 2 4.0282 0.0156
-4 5 3 11.4701 -0.0151
-4 5 4 -3.9143 -0.0210
-4 5 5 1.1041 0.0224
-4 5 6 8.1809 0.0283
-4 5 7 1.1363 -0.0252
-4 5 8 5.8611 -0.0252
-4 5 9 7.4569 0.0164
-4 5 10 -11.9051 0.0140
-4 5 11 -3.3064 -0.0114
-4 5 12 -5.6942 -0.0044
-4 5 13 -0.1686 0.0067
-4 5 14 -1.4772 -0.0037
-4 5 15 -0.6658 0.0079
-4 5 16 -1.2486 0.0132
-4 5 17 1.8677 -0.0162
-4 5 18 0.9120 -0.0130
-4 5 19 -2.8537 0.0169
-4 5 20 6.4951 0.0142
-4 5 21 0.6902 -0.0122
-4 5 22 0.6464 -0.0131
-4 5 23 -0.6146 0.0222
-4 6 1 6.3127 -0.0006
-4 6 2 -11.7910 -0.0173
-4 6 3 -1.5205 0.0082
-4 6 4 10.1883 0.0117
-4 6 5 -0.0249 -0.0021
-4 6 6 -4.7645 0.0024
-4 6 7 7.0619 -0.0011
-4 6 8 10.3687 -0.0106
-4 6 9 -1.2849 0.0075
-4 6 10 -6.8233 0.0035
-4 6 11 -9.9891 -0.0130
-4 6 12 3.3131 0.0014
-4 6 13 -6.7534 0.0118
-4 6 14 -1.3797 -0.0034
-4 6 15 1.8680 -0.0091
-4 6 16 3.7054 0.0025
-4 6 17 2.7249 0.0031
-4 6 18 -1.5628 0.0001
-4 6 19 2.5631 0.0009
-4 6 20 -0.4185 0.0015
-4 6 21 1.8061 0.0048
-4 6 22 -1.1668 0.0043
-4 6 23 -1.6501 0.0043
-4 7 1 -6.6117 -0.0034
-4 7 2 -1.3436 -0.0060
-4 7 3 1.6310 0.0081
-4 7 4 -0.3278 0.0161
-4 7 5 -1.9342 -0.0170
-4 7 6 5.4493 -0.0199
-4 7 7 2.1225 0.0172
-4 7 8 0.5276 0.0146
-4 7 9 4.2009 -0.0180
-4 7 10 -5.0362 -0.0135
-4 7 11 -3.5066 0.0079
-4 7 12 -9.1034 0.0103
-4 7 13 -0.3289 0.0019
-4 7 14 2.2989 -0.0015
-4 7 15 3.7284 -0.0030
-4 7 16 -2.5158 -0.0071
-4 7 17 1.9442 0.0062
-4 7 18 2.6534 0.0045
-4 7 19 -3.0702 -0.0089
-4 7 20 2.9813 -0.0092
-4 7 21 -0.3692 0.0160
-4 8 1 5.9452 -0.0016
-4 8 2 -6.3860 0.0115
-4 8 3 -2.0761 -0.0029
-4 8 4 -0.4890 -0.0085
-4 8 5 4.6977 0.0079
-4 8 6 0.5737 0.0037
-4 8 7 0.9998 0.0009
-4 8 8 2.2545 0.0001
-4 8 9 0.2711 -0.0089
-4 8 10 -2.0105 -0.0016
-4 8 11 -8.7685 0.0234
-4 8 12 0.5384 -0.0045
-4 8 13 -2.6742 -0.0286
-4 8 14 0.8799 0.0149
-4 8 15 0.5982 0.0170
-4 8 16 3.5843 -0.0183
-4 8 17 2.9859 -0.0125
-4 8 18 -0.5021 0.0161
-4 8 19 -0.5656 -0.0016
-4 8 20 0.1957 -0.0079
-4 9 1 -0.3851 -0.0015
-4 9 2 1.5448 0.0125
-4 9 3 -5.8006 -0.0096
-4 9 4 2.8351 -0.0111
-4 9 5 -2.4263 0.0135
-4 9 6 5.3742 0.0157
-4 9 7 2.6805 -0.0120
-4 9 8 -2.4017 -0.0165
-4 9 9 0.9606 0.0155
-4 9 10 -0.6360 0.0117
-4 9 11 -1.8884 -0.0095
-4 9 12 -5.6265 0.0001
-4 9 13 0.0519 -0.0067
-4 9 14 1.5466 0.0003
-4 9 15 2.9128 0.0067
-4 9 16 -0.1336 -0.0113
-4 9 17 1.4514 0.0097
-4 9 18 0.8891 0.0085
-4 9 19 -0.0072 -0.0058
-4 10 1 2.8528 -0.0001
-4 10 2 -1.3038 -0.0124
-4 10 3 1.2680 0.0047
-4 10 4 -5.9193 0.0070
-4 10 5 3.5492 -0.0027
-4 10 6 0.8256 0.0004
-4 10 7 1.2620 0.0002
-4 10 8 0.3443 -0.0065
-4 10 9 -0.3839 0.0120
-4 10 10 -1.6201 0.0099
-4 10 11 -3.4248 -0.0306
-4 10 12 0.0332 0.0015
-4 10 13 0.0549 0.0324
-4 10 14 2.3673 -0.0249
-4 10 15 0.6234 -0.0122
-4 10 16 0.9208 0.0312
-4 10 17 1.3120 0.0112
-4 11 1 -1.5864 0.0069
-4 11 2 0.3353 -0.0108
-4 11 3 -2.9662 0.0010
-4 11 4 5.0438 0.0109
-4 11 5 -4.2331 -0.0100
-4 11 6 1.1408 -0.0284
-4 11 7 0.9450 -0.0000
-4 11 8 -1.7493 0.0250
-4 11 9 -0.0384 -0.0039
-4 11 10 0.1321 -0.0044
-4 11 11 0.3457 0.0026
-4 11 12 -0.6924 -0.0037
-4 11 13 -0.0372 0.0009
-4 11 14 0.8364 0.0015
-4 12 1 -0.6907 0.0049
-4 12 2 1.4943 0.0156
-4 12 3 2.0953 -0.0116
-4 12 4 -3.8713 -0.0075
-4 12 5 1.8691 -0.0144
-4 12 6 -1.3907 -0.0077
-4 12 7 -0.7907 0.0086
-4 12 8 -0.3433 0.0077
-4 12 9 -0.5499 -0.0295
-4 12 10 1.2893 -0.0089
-4 12 11 -0.6123 0.0450
-4 13 1 0.2647 0.0230
-4 13 2 -1.7516 0.0265
-4 13 3 -2.0160 -0.0340
-4 13 4 2.5636 -0.0106
-3 0 2 -38.0796 0.0724
-3 0 4 -35.4191 -0.2010
-3 0 6 51.4627 0.2295
-3 0 8 7.2997 -0.1939
-3 0 10 -4.4383 0.1566
-3 0 12 10.5874 -0.0908
-3 0 14 7.5290 0.0052
-3 0 16 0.7703 0.0637
-3 0 18 -9.0327 -0.1181
-3 0 20 0.9446 0.1381
-3 0 22 1.9476 -0.1253
-3 0 24 -4.7411 0.0847
-3 1 1 -51.8114 0.0733
-3 1 2 -24.4290 -0.0567
-3 1 3 -18.4236 0.0346
-3 1 4 2.8986 0.0459
-3 1 5 13.7342 -0.0222
-3 1 6 10.6739 0.0005
-3 1 7 13.5578 -0.0201
-3 1 8 -0.2954 -0.0140
-3 1 9 12.1967 0.0257
-3 1 10 -5.8037 0.0284
-3 1 11 3.5843 -0.0496
-3 1 12 4.8527 -0.0467
-3 1 13 7.4614 0.0636
-3 1 14 -4.5064 0.0497
-3 1 15 5.7285 -0.0601
-3 1 16 -1.6779 -0.0441
-3 1 17 -8.6063 0.0479
-3 1 18 0.1510 0.0307
-3 1 19 -0.4610 -0.0363
-3 1 20 1.6000 -0.0138
-3 1 21 -1.2555 0.0107
-3 1 22 -0.4892 -0.0064
-3 1 23 -1.5700 0.0052
-3 1 24 -1.7405 0.0013
-3 1 25 -0.2923 0.0017
-3 2 1 -7.6262 0.0134
-3 2 2 -7.1350 -0.0366
-3 2 3 -14.0206 0.0177
-3 2 4 -37.3208 0.0387
-3 2 5 21.2188 -0.0192
-3 2 6 44.2374 -0.0352
-3 2 7 1.3928 -0.0074
-3 2 8 0.4627 0.0325
-3 2 9 1.0066 0.0196
-3 2 10 -0.5200 -0.0334
-3 2 11 4.9364 0.0025
-3 2 12 11.6326 0.0207
-3 2 13 -8.6044 0.0005
-3 2 14 5.2153 -0.0048
-3 2 15 -4.8992 -0.0076
-3 2 16 0.4351 -0.0114
-3 2 17 -0.3698 -0.0135
-3 2 18 -5.9621 0.0153
-3 2 19 1.2794 0.0091
-3 2 20 -0.9991 -0.0274
-3 2 21 -0.9073 0.0034
-3 2 22 -1.4294 0.0245
-3 2 23 1.8243 -0.0032
-3 2 24 -0.9483 -0.0153
-3 2 25 -1.9039 -0.0171
-3 3 1 -19.6934 0.0111
-3 3 2 -14.0490 0.0285
-3 3 3 -4.1806 -0.0149
-3 3 4 5.7920 -0.0240
-3 3 5 9.3704 0.0083
-3 3 6 11.3812 -0.0014
-3 3 7 2.1813 0.0069
-3 3 8 13.1591 0.0193
-3 3 9 12.6965 -0.0261
-3 3 10 -11.4189 -0.0218
-3 3 11 3.5938 0.0404
-3 3 12 8.0962 0.0302
-3 3 13 2.4548 -0.0497
-3 3 14 -11.6622 -0.0326
-3 3 15 3.7603 0.0385
-3 3 16 -1.2333 0.0194
-3 3 17 -3.0008 -0.0307
-3 3 18 -3.1920 -0.0170
-3 3 19 1.5003 0.0230
-3 3 20 5.0027 0.0101
-3 3 21 -4.6221 -0.0097
-3 3 22 -1.2147 0.0019
-3 3 23 -0.1646 -0.0018
-3 3 24 -0.4556 -0.0217
-3 4 1 -12.3402 -0.0069
-3 4 2 -12.9145 0.0123
-3 4 3 10.3321 -0.0079
-3 4 4 -9.5960 -0.0227
-3 4 5 -0.2619 0.0168
-3 4 6 12.6514 0.0215
-3 4 7 18.5252 -0.0178
-3 4 8 7.1020 -0.0070
-3 4 9 4.8699 0.0049
-3 4 10 -2.3815 0.0030
-3 4 11 -2.9632 0.0012
-3 4 12 11.7244 -0.0050
-3 4 13 -7.6068 0.0012
-3 4 14 -0.0169 -0.0023
-3 4 15 -2.8340 -0.0015
-3 4 16 1.5026 0.0066
-3 4 17 -2.7972 -0.0031
-3 4 18 -0.6573 -0.0052
-3 4 19 -0.9225 0.0043
-3 4 20 -2.5722 0.0112
-3 4 21 2.1897 -0.0016
-3 4 22 -0.8767 -0.0132
-3 4 23 1.1569 0.0111
-3 4 24 -0.2726 0.0002
-3 5 1 -16.0576 -0.0152
-3 5 2 -3.6439 -0.0189
-3 5 3 -0.3051 0.0144
-3 5 4 1.4509 0.0110
-3 5 5 -0.8202 -0.0100
-3 5 6 8.3994 -0.0006
-3 5 7 -4.5860 -0.0048
-3 5 8 18.4817 -0.0100
-3 5 9 17.8265 0.0159
-3 5 10 -2.9706 0.0220
-3 5 11 -6.2415 -0.0255
-3 5 12 -2.9174 -0.0277
-3 5 13 3.7661 0.0308
-3 5 14 -6.8711 0.0271
-3 5 15 1.3944 -0.0336
-3 5 16 -3.1565 -0.0188
-3 5 17 2.2043 0.0197
-3 5 18 -4.6738 0.0136
-3 5 19 -0.8856 -0.0035
-3 5 20 4.2648 -0.0050
-3 5 21 0.1310 0.0114
-3 5 22 1.6153 0.0048
-3 5 23 -1.6623 -0.0075
-3 6 1 2.7860 0.0032
-3 6 2 -18.5823 -0.0050
-3 6 3 2.1036 0.0067
-3 6 4 3.3204 0.0141
-3 6 5 -4.6796 -0.0135
-3 6 6 -3.2586 -0.0114
-3 6 7 16.6718 0.0201
-3 6 8 5.1675 -0.0009
-3 6 9 10.1871 -0.0141
-3 6 10 -0.6393 0.0016
-3 6 11 -7.2266 0.0022
-3 6 12 3.8832 -0.0051
-3 6 13 -5.2142 0.0028
-3 6 14 -1.4447 -0.0018
-3 6 15 -1.4275 -0.0028
-3 6 16 2.3062 -0.0026
-3 6 17 -2.2761 0.0067
-3 6 18 1.4014 0.0022
-3 6 19 -1.4339 0.0009
-3 6 20 -2.1458 0.0058
-3 6 21 0.5952 0.0094
-3 6 22 0.6523 -0.0009
-3 7 1 -5.7588 0.0061
-3 7 2 -3.9336 0.0138
-3 7 3 -5.0375 -0.0127
-3 7 4 -0.8306 -0.0134
-3 7 5 1.1456 0.0086
-3 7 6 9.7594 -0.0052
-3 7 7 -4.2253 -0.0011
-3 7 8 5.0344 0.0161
-3 7 9 9.2224 -0.0141
-3 7 10 5.9401 -0.0212
-3 7 11 -5.9865 0.0182
-3 7 12 -7.4958 0.0262
-3 7 13 1.0342 -0.0217
-3 7 14 -1.0746 -0.0205
-3 7 15 1.7510 0.0181
-3 7 16 -4.7187 0.0121
-3 7 17 1.1226 -0.0188
-3 7 18 -0.0306 -0.0045
-3 7 19 -2.4981 0.0122
-3 7 20 1.0407 0.0006
-3 7 21 0.4832 0.0005
-3 8 1 6.1590 -0.0060
-3 8 2 -6.3203 0.0013
-3 8 3 -2.7188 -0.0050
-3 8 4 -0.3215 -0.0056
-3 8 5 1.1262 0.0107
-3 8 6 0.0678 0.0071
-3 8 7 8.5337 -0.0117
-3 8 8 0.4138 -0.0033
-3 8 9 5.1112 0.0115
-3 8 10 0.8659 -0.0003
-3 8 11 -3.7428 -0.0082
-3 8 12 -1.1876 0.0051
-3 8 13 -3.5215 0.0024
-3 8 14 -0.0527 -0.0083
-3 8 15 0.3892 0.0043
-3 8 16 1.2713 -0.0046
-3 8 17 -0.8337 -0.0041
-3 8 18 0.1162 0.0083
-3 8 19 -1.1455 -0.0046
-3 8 20 -0.7744 0.0053
-3 9 1 1.3956 -0.0072
-3 9 2 -0.7781 -0.0080
-3 9 3 -3.6140 0.0103
-3 9 4 2.1633 0.0034
-3 9 5 -2.2075 -0.0083
-3 9 6 7.2854 0.0004
-3 9 7 2.3142 0.0051
-3 9 8 -0.8344 -0.0141
-3 9 9 0.6807 0.0079
-3 9 10 6.2347 0.0219
-3 9 11 -2.3841 -0.0110
-3 9 12 -5.1445 -0.0117
-3 9 13 -0.1833 0.0148
-3 9 14 -0.1735 -0.0025
-3 9 15 1.1044 -0.0166
-3 9 16 -0.9541 0.0076
-3 9 17 0.0098 0.0013
-3 9 18 0.4042 -0.0021
-3 9 19 -0.1858 0.0140
-3 10 1 1.0419 0.0087
-3 10 2 2.2460 -0.0010
-3 10 3 0.9553 0.0019
-3 10 4 -4.3145 0.0038
-3 10 5 1.3479 -0.0153
-3 10 6 -0.0185 -0.0055
-3 10 7 5.9267 0.0115
-3 10 8 -0.8757 0.0094
-3 10 9 -0.1821 -0.0162
-3 10 10 -0.5974 0.0080
-3 10 11 0.2488 0.0182
-3 10 12 -1.0611 -0.0087
-3 10 13 -0.4639 -0.0036
-3 10 14 1.2442 -0.0024
-3 10 15 -0.0028 -0.0093
-3 10 16 0.2018 0.0050
-3 10 17 0.5060 0.0119
-3 11 1 -1.3865 0.0081
-3 11 2 -0.0933 0.0185
-3 11 3 1.1150 -0.0082
-3 11 4 3.4106 -0.0127
-3 11 5 -3.7407 0.0056
-3 11 6 3.5221 -0.0099
-3 11 7 0.1174 -0.0006
-3 11 8 -1.7424 0.0142
-3 11 9 -1.9223 -0.0025
-3 11 10 3.9712 -0.0200
-3 11 11 0.1313 0.0272
-3 11 12 -1.5211 -0.0024
-3 11 13 0.2274 -0.0267
-3 11 14 -0.2320 0.0208
-3 12 1 -0.7159 -0.0138
-3 12 2 4.4541 0.0139
-3 12 3 0.3120 -0.0018
-3 12 4 -1.9435 0.0002
-3 12 5 3.0134 0.0000
-3 12 6 -2.7573 0.0148
-3 12 7 -0.0454 -0.0449
-3 12 8 -0.1069 -0.0311
-3 12 9 0.4264 0.0356
-3 12 10 -0.8061 0.0049
-3 12 11 -0.1752 -0.0209
-3 13 1 0.5843 0.0007
-3 13 2 -2.4663 -0.0215
-3 13 3 0.2110 0.0002
-3 13 4 2.8266 0.0199
-3 13 5 -1.6104 -0.0121
-3 13 6 0.6086 -0.0459
-2 0 2 -49.2122 -0.1175
-2 0 4 -90.4378 0.1403
-2 0 6 32.8625 -0.0236
-2 0 8 -8.8755 -0.0297
-2 0 10 -8.5811 0.0966
-2 0 12 16.4826 -0.1575
-2 0 14 9.5457 0.1792
-2 0 16 11.1190 -0.1743
-2 0 18 -6.4491 0.1338
-2 0 20 2.9284 -0.0754
-2 0 22 3.6718 0.0141
-2 0 24 -7.1293 0.0214
-2 1 1 -84.3956 0.0396
-2 1 2 -36.0802 -0.0358
-2 1 3 -2.9820 0.0216
-2 1 4 -13.4692 0.0991
-2 1 5 -32.2138 -0.0806
-2 1 6 16.5176 -0.0786
-2 1 7 -4.0075 0.0807
-2 1 8 -2.5430 0.0486
-2 1 9 9.8926 -0.0615
-2 1 10 0.8112 -0.0437
-2 1 11 -2.3963 0.0503
-2 1 12 9.7844 0.0344
-2 1 13 14.0176 -0.0165
-2 1 14 -3.4040 -0.0091
-2 1 15 10.9167 -0.0138
-2 1 16 -2.5695 -0.0121
-2 1 17 -1.5847 0.0260
-2 1 18 -0.7222 0.0300
-2 1 19 1.2122 -0.0418
-2 1 20 0.3691 -0.0447
-2 1 21 1.4985 0.0468
-2 1 22 -0.6157 0.0322
-2 1 23 -1.2285 -0.0437
-2 1 24 -0.1878 -0.0312
-2 1 25 -2.5633 0.0041
-2 2 1 -9.8205 0.0036
-2 2 2 -7.9436 0.0450
-2 2 3 -23.0919 -0.0170
-2 2 4 -66.8260 -0.0188
-2 2 5 6.9872 0.0011
-2 2 6 30.4443 0.0039
-2 2 7 -2.3269 0.0035
-2 2 8 -9.4241 0.0129
-2 2 9 18.0272 0.0106
-2 2 10 -4.3484 -0.0232
-2 2 11 2.5743 -0.0035
-2 2 12 14.7561 0.0424
-2 2 13 2.9152 -0.0002
-2 2 14 6.4155 -0.0457
-2 2 15 -7.9612 -0.0112
-2 2 16 9.2062 0.0316
-2 2 17 1.0965 0.0060
-2 2 18 -3.4555 -0.0251
-2 2 19 -1.6073 0.0013
-2 2 20 2.1129 0.0121
-2 2 21 -2.1534 0.0008
-2 2 22 0.3096 0.0004
-2 2 23 2.0267 -0.0061
-2 2 24 -3.0311 -0.0446
-2 2 25 -0.6595 -0.0519
-2 3 1 -27.0161 -0.0006
-2 3 2 -37.9929 0.0129
-2 3 3 -3.6108 -0.0181
-2 3 4 -4.6988 -0.0348
-2 3 5 -3.5289 0.0306
-2 3 6 7.4976 0.0409
-2 3 7 -6.1197 -0.0400
-2 3 8 11.6975 -0.0443
-2 3 9 8.4066 0.0441
-2 3 10 3.9629 0.0312
-2 3 11 -2.7540 -0.0352
-2 3 12 15.7060 -0.0163
-2 3 13 8.8630 0.0173
-2 3 14 -7.7260 0.0006
-2 3 15 8.3481 0.0032
-2 3 16 -2.3692 0.0112
-2 3 17 0.2399 -0.0114
-2 3 18 -5.9754 -0.0178
-2 3 19 4.0065 0.0152
-2 3 20 1.9994 0.0281
-2 3 21 -1.9841 -0.0278
-2 3 22 -1.3045 -0.0367
-2 3 23 -0.2943 0.0259
-2 3 24 0.0746 -0.0126
-2 4 1 -19.4495 -0.0020
-2 4 2 -12.1095 -0.0360
-2 4 3 1.5837 0.0147
-2 4 4 -17.7748 0.0146
-2 4 5 -10.8750 -0.0187
-2 4 6 4.4994 0.0027
-2 4 7 11.0881 -0.0034
-2 4 8 3.1929 -0.0058
-2 4 9 20.2672 0.0028
-2 4 10 -0.1431 0.0105
-2 4 11 1.9045 0.0011
-2 4 12 8.6124 -0.0116
-2 4 13 4.1503 0.0012
-2 4 14 1.5790 0.0145
-2 4 15 -5.5135 -0.0039
-2 4 16 4.9890 -0.0087
-2 4 17 -2.0969 -0.0003
-2 4 18 1.0597 0.0054
-2 4 19 -6.1015 0.0058
-2 4 20 0.3541 -0.0078
-2 4 21 0.1728 0.0064
-2 4 22 1.1167 -0.0074
-2 4 23 1.1549 -0.0188
-2 4 24 -1.7297 0.0119
-2 5 1 -9.1093 -0.0056
-2 5 2 -22.4449 -0.0065
-2 5 3 -4.3320 0.0090
-2 5 4 0.5085 0.0186
-2 5 5 -6.9465 -0.0227
-2 5 6 -1.8834 -0.0280
-2 5 7 -7.7102 0.0266
-2 5 8 20.6805 0.0265
-2 5 9 14.9697 -0.0206
-2 5 10 11.0392 -0.0202
-2 5 11 -8.0567 0.0202
-2 5 12 1.5874 0.0136
-2 5 13 6.6456 -0.0179
-2 5 14 -1.4856 -0.0027
-2 5 15 2.3717 0.0019
-2 5 16 -3.3421 -0.0093
-2 5 17 2.8207 0.0132
-2 5 18 -7.6000 0.0125
-2 5 19 1.9851 -0.0131
-2 5 20 0.1133 -0.0083
-2 5 21 -0.6739 0.0145
-2 5 22 0.3515 0.0153
-2 5 23 0.6377 -0.0224
-2 6 1 -2.8713 0.0083
-2 6 2 -14.4814 0.0177
-2 6 3 -4.0833 -0.0127
-2 6 4 -5.3202 -0.0094
-2 6 5 -13.6726 0.0112
-2 6 6 0.6114 -0.0006
-2 6 7 15.9579 -0.0032
-2 6 8 -6.5705 0.0033
-2 6 9 16.4632 -0.0051
-2 6 10 6.0161 -0.0021
-2 6 11 2.1058 0.0115
-2 6 12 1.1035 -0.0050
-2 6 13 2.1280 -0.0150
-2 6 14 -0.8962 0.0023
-2 6 15 -1.0340 0.0159
-2 6 16 2.0071 -0.0099
-2 6 17 -4.6327 -0.0056
-2 6 18 3.3150 0.0087
-2 6 19 -5.2942 0.0051
-2 6 20 -2.2687 -0.0017
-2 6 21 -1.8162 -0.0047
-2 6 22 2.4379 -0.0070
-2 7 1 -1.2965 -0.0034
-2 7 2 -9.5147 -0.0000
-2 7 3 -7.1845 -0.0088
-2 7 4 -5.0088 -0.0167
-2 7 5 2.1916 0.0197
-2 7 6 3.4778 0.0161
-2 7 7 -7.7102 -0.0253
-2 7 8 6.8615 -0.0112
-2 7 9 8.2052 0.0209
-2 7 10 16.5256 0.0138
-2 7 11 -6.5685 -0.0169
-2 7 12 -2.7776 -0.0155
-2 7 13 1.0989 0.0097
-2 7 14 2.0878 0.0061
-2 7 15 1.5308 -0.0075
-2 7 16 -3.3963 0.0070
-2 7 17 -0.5955 -0.0033
-2 7 18 -2.9990 -0.0065
-2 7 19 -0.1577 0.0037
-2 7 20 -1.8181 0.0092
-2 7 21 0.8445 -0.0097
-2 8 1 3.4079 -0.0014
-2 8 2 -3.0711 -0.0149
-2 8 3 -7.5343 0.0071
-2 8 4 -0.8760 0.0121
-2 8 5 -6.8713 -0.0123
-2 8 6 2.7145 -0.0008
-2 8 7 11.6177 0.0056
-2 8 8 -2.4285 -0.0042
-2 8 9 5.1525 0.0043
-2 8 10 2.4977 0.0032
-2 8 11 5.3857 -0.0162
-2 8 12 -2.6362 0.0018
-2 8 13 0.6069 0.0209
-2 8 14 -0.6900 -0.0096
-2 8 15 1.4322 -0.0194
-2 8 16 0.4303 0.0125
-2 8 17 -2.4668 0.0167
-2 8 18 -0.3114 -0.0165
-2 8 19 -2.0874 -0.0059
-2 8 20 -0.4914 0.0050
-2 9 1 1.5382 0.0002
-2 9 2 -4.0451 0.0017
-2 9 3 -0.9555 0.0075
-2 9 4 -1.6733 0.0056
-2 9 5 0.0920 -0.0130
-2 9 6 2.9044 -0.0162
-2 9 7 4.1000 0.0116
-2 9 8 0.7246 0.0177
-2 9 9 -1.0508 -0.0071
-2 9 10 9.9881 -0.0128
-2 9 11 -0.7425 0.0133
-2 9 12 -0.6537 0.0045
-2 9 13 -1.9695 -0.0025
-2 9 14 0.9485 -0.0011
-2 9 15 0.4098 -0.0088
-2 9 16 -0.3725 0.0020
-2 9 17 -0.7017 0.0020
-2 9 18 -0.3040 0.0074
-2 10 1 -2.3598 0.0025
-2 10 2 2.9881 0.0080
-2 10 3 -0.5142 -0.0089
-2 10 4 -0.5846 -0.0074
-2 10 5 -3.7328 0.0040
-2 10 6 1.4329 0.0001
-2 10 7 8.0469 0.0023
-2 10 8 0.9528 0.0114
-2 10 9 -2.7651 -0.0051
-2 10 10 -0.9356 -0.0089
-2 10 11 6.0407 0.0242
-2 10 12 -1.7402 0.0058
-2 10 13 1.2596 -0.0349
-2 10 14 0.5839 0.0225
-2 10 15 -0.7783 0.0091
-2 10 16 -0.1693 -0.0246
-2 10 17 0.7577 0.0242
-2 11 1 -4.1457 -0.0082
-2 11 2 -1.5562 0.0024
-2 11 3 5.4685 -0.0025
-2 11 4 1.2840 -0.0069
-2 11 5 -0.4164 0.0069
-2 11 6 2.3546 0.0203
-2 11 7 0.5658 -0.0026
-2 11 8 -0.8360 -0.0299
-2 11 9 -1.4466 0.0121
-2 11 10 5.0186 0.0100
-2 11 11 -0.9464 -0.0128
-2 11 12 -1.0124 0.0056
-2 11 13 -0.0778 0.0031
-2 11 14 1.0269 -0.0023
-2 12 1 -0.7855 0.0099
-2 12 2 4.2231 -0.0035
-2 12 3 -0.4092 -0.0026
-2 12 4 2.1541 0.0092
-2 12 5 1.5496 -0.0061
-2 12 6 -1.9034 -0.0057
-2 12 7 0.6788 -0.0114
-2 12 8 1.0871 -0.0147
-2 12 9 0.2061 0.0201
-2 12 10 -2.8129 0.0093
-2 12 11 1.5120 -0.0449
-2 13 1 -0.5876 0.0100
-2 13 2 -1.9463 -0.0298
-2 13 3 2.8280 -0.0084
-2 13 4 1.2496 0.0314
-2 13 5 0.0323 -0.0071
-2 13 6 1.4005 -0.0437
-1 0 2 -76.7122 -0.0498
-1 0 4 -79.9960 0.1844
-1 0 6 7.4995 -0.2119
-1 0 8 -31.9195 0.2077
-1 0 10 -17.0800 -0.1795
-1 0 12 4.5762 0.1214
-1 0 14 8.1297 -0.0464
-1 0 16 13.2658 -0.0309
-1 0 18 -3.7396 0.0916
-1 0 20 5.0044 -0.1284
-1 0 22 8.3885 0.1284
-1 0 24 -3.8097 -0.0905
-1 1 1 -38.0556 -0.0930
-1 1 2 -41.0068 0.0866
-1 1 3 48.0390 -0.0701
-1 1 4 -23.2359 -0.0634
-1 1 5 -70.0311 0.0440
-1 1 6 19.0854 0.0177
-1 1 7 -19.1522 -0.0122
-1 1 8 -11.7350 0.0042
-1 1 9 -4.4580 -0.0051
-1 1 10 7.7483 -0.0197
-1 1 11 -18.0579 0.0441
-1 1 12 8.7405 0.0396
-1 1 13 12.8893 -0.0623
-1 1 14 1.3459 -0.0502
-1 1 15 7.4139 0.0649
-1 1 16 -3.1061 0.0518
-1 1 17 4.4672 -0.0611
-1 1 18 0.9374 -0.0368
-1 1 19 1.6289 0.0522
-1 1 20 -0.3023 0.0203
-1 1 21 5.2355 -0.0268
-1 1 22 -0.9913 -0.0068
-1 1 23 4.1773 0.0220
-1 1 24 0.5379 -0.0132
-1 1 25 -3.6599 -0.0801
-1 2 1 11.0050 -0.0106
-1 2 2 -5.0325 0.0196
-1 2 3 -39.3252 -0.0119
-1 2 4 -57.5654 -0.0381
-1 2 5 -8.1150 0.0161
-1 2 6 17.3931 0.0360
-1 2 7 -5.6217 0.0167
-1 2 8 -23.5101 -0.0415
-1 2 9 15.8029 -0.0190
-1 2 10 -12.9646 0.0476
-1 2 11 2.4684 -0.0003
-1 2 12 3.5020 -0.0329
-1 2 13 11.7647 -0.0052
-1 2 14 4.6628 0.0124
-1 2 15 -4.9806 0.0046
-1 2 16 11.2210 0.0054
-1 2 17 3.1919 0.0079
-1 2 18 -1.9082 -0.0133
-1 2 19 -2.1380 -0.0079
-1 2 20 5.1720 0.0310
-1 2 21 -3.2807 0.0010
-1 2 22 4.3233 -0.0343
-1 2 23 2.4964 0.0057
-1 2 24 -1.9316 -0.0184
-1 3 1 -5.3093 -0.0078
-1 3 2 -53.6612 -0.0342
-1 3 3 17.9848 0.0277
-1 3 4 -13.1633 0.0294
-1 3 5 -5.6152 -0.0242
-1 3 6 -2.7612 -0.0151
-1 3 7 -15.9806 0.0036
-1 3 8 -3.2377 -0.0069
-1 3 9 -1.2045 0.0108
-1 3 10 14.1414 0.0133
-1 3 11 -12.1403 -0.0294
-1 3 12 16.1808 -0.0307
-1 3 13 7.2828 0.0471
-1 3 14 2.4415 0.0324
-1 3 15 6.6121 -0.0358
-1 3 16 -2.6880 -0.0221
-1 3 17 1.4150 0.0294
-1 3 18 -2.7725 0.0270
-1 3 19 4.8557 -0.0248
-1 3 20 0.7902 -0.0266
-1 3 21 1.8477 0.0115
-1 3 22 -2.7902 -0.0056
-1 3 23 2.5345 0.0012
-1 3 24 0.4585 -0.0015
-1 4 1 -7.0502 0.0119
-1 4 2 5.8414 -0.0072
-1 4 3 -13.3682 0.0015
-1 4 4 -16.3667 0.0226
-1 4 5 -25.3162 -0.0196
-1 4 6 2.6490 -0.0160
-1 4 7 -4.4606 0.0135
-1 4 8 -0.0469 0.0075
-1 4 9 18.3587 -0.0064
-1 4 10 -4.9498 -0.0026
-1 4 11 7.0761 -0.0025
-1 4 12 -0.7911 0.0100
-1 4 13 11.4878 -0.0005
-1 4 14 0.6712 -0.0023
-1 4 15 -1.3924 -0.0019
-1 4 16 5.4365 -0.0019
-1 4 17 2.1373 0.0093
-1 4 18 1.4964 0.0047
-1 4 19 -7.3107 -0.0019
-1 4 20 2.5936 -0.0175
-1 4 21 -0.8817 0.0012
-1 4 22 2.5884 0.0047
-1 4 23 0.8715 -0.0253
-1 4 24 -0.6235 0.0378
-1 5 1 3.7769 0.0173
-1 5 2 -34.6425 0.0237
-1 5 3 5.3974 -0.0227
-1 5 4 -4.3055 -0.0132
-1 5 5 -8.4266 0.0192
-1 5 6 -16.8861 0.0060
-1 5 7 -8.0743 -0.0017
-1 5 8 7.4970 0.0017
-1 5 9 7.1763 -0.0079
-1 5 10 15.5897 -0.0150
-1 5 11 -9.6730 0.0213
-1 5 12 4.9861 0.0276
-1 5 13 4.6584 -0.0337
-1 5 14 7.2077 -0.0294
-1 5 15 1.1788 0.0418
-1 5 16 -0.2641 0.0205
-1 5 17 2.0302 -0.0216
-1 5 18 -4.8529 -0.0124
-1 5 19 3.7232 0.0044
-1 5 20 -1.4904 0.0104
-1 5 21 -1.0910 -0.0182
-1 5 22 -1.4425 -0.0016
-1 5 23 3.0343 0.0244
-1 6 1 -0.6010 -0.0034
-1 6 2 -3.1035 0.0069
-1 6 3 -12.9953 -0.0014
-1 6 4 -5.5291 -0.0131
-1 6 5 -22.8679 0.0127
-1 6 6 4.2826 0.0126
-1 6 7 3.1969 -0.0156
-1 6 8 -14.3931 -0.0041
-1 6 9 11.9469 0.0155
-1 6 10 8.0324 -0.0008
-1 6 11 8.5962 -0.0063
-1 6 12 -3.4063 -0.0012
-1 6 13 6.3083 0.0026
-1 6 14 -1.4503 -0.0019
-1 6 15 4.0910 0.0038
-1 6 16 2.2201 0.0032
-1 6 17 -2.4523 -0.0037
-1 6 18 3.0826 0.0019
-1 6 19 -4.3880 -0.0028
-1 6 20 -1.3285 -0.0026
-1 6 21 -2.9167 -0.0020
-1 6 22 2.4272 -0.0183
-1 7 1 1.5202 -0.0086
-1 7 2 -11.8079 -0.0169
-1 7 3 -2.3123 0.0171
-1 7 4 -9.3126 0.0145
-1 7 5 0.8294 -0.0130
-1 7 6 -10.0618 0.0013
-1 7 7 -3.5418 0.0005
-1 7 8 2.6435 -0.0070
-1 7 9 1.9963 0.0104
-1 7 10 16.3779 0.0105
-1 7 11 -6.0412 -0.0177
-1 7 12 0.9846 -0.0206
-1 7 13 -0.2328 0.0174
-1 7 14 7.4332 0.0215
-1 7 15 1.3452 -0.0183
-1 7 16 1.0421 -0.0104
-1 7 17 -0.8941 0.0174
-1 7 18 -2.7015 0.0028
-1 7 19 1.6056 -0.0026
-1 7 20 -2.0245 -0.0070
-1 7 21 0.4706 -0.0258
-1 8 1 0.8909 0.0092
-1 8 2 1.1824 0.0007
-1 8 3 -10.1475 -0.0014
-1 8 4 -2.0481 0.0078
-1 8 5 -15.2995 -0.0097
-1 8 6 7.2688 -0.0041
-1 8 7 7.0259 0.0182
-1 8 8 -4.0944 -0.0011
-1 8 9 -1.1042 -0.0170
-1 8 10 2.2772 0.0015
-1 8 11 10.8270 0.0154
-1 8 12 -2.6593 -0.0072
-1 8 13 3.9329 -0.0169
-1 8 14 -2.6861 0.0111
-1 8 15 4.1887 0.0016
-1 8 16 1.4848 -0.0046
-1 8 17 -0.6113 0.0075
-1 8 18 -0.7057 -0.0048
-1 8 19 -1.4250 -0.0065
-1 8 20 0.0741 -0.0022
-1 9 1 -0.6657 0.0100
-1 9 2 -6.0698 0.0129
-1 9 3 0.5088 -0.0138
-1 9 4 -4.2225 -0.0112
-1 9 5 1.6389 0.0108
-1 9 6 -6.2391 0.0059
-1 9 7 6.0850 -0.0037
-1 9 8 0.5435 0.0079
-1 9 9 -0.7108 -0.0020
-1 9 10 5.5717 -0.0163
-1 9 11 -0.7463 0.0095
-1 9 12 3.9314 0.0127
-1 9 13 -2.6558 -0.0204
-1 9 14 3.4376 -0.0054
-1 9 15 0.1374 0.0197
-1 9 16 1.1693 -0.0041
-1 9 17 -0.2843 -0.0007
-1 9 18 0.4809 0.0076
-1 10 1 -4.0200 -0.0072
-1 10 2 -0.4408 -0.0065
-1 10 3 -1.7167 -0.0027
-1 10 4 2.1197 -0.0049
-1 10 5 -7.8624 0.0118
-1 10 6 3.0962 0.0064
-1 10 7 4.9309 -0.0050
-1 10 8 3.4596 -0.0059
-1 10 9 -6.1540 0.0228
-1 10 10 -1.0913 -0.0002
-1 10 11 7.5020 -0.0261
-1 10 12 -1.2493 0.0049
-1 10 13 3.3691 0.0126
-1 10 14 -0.6800 0.0018
-1 10 15 -0.0374 0.0037
-1 10 16 0.1036 0.0049
-1 11 1 -6.6015 -0.0096
-1 11 2 -3.5703 -0.0116
-1 11 3 5.3532 0.0079
-1 11 4 1.8406 0.0088
-1 11 5 2.3259 -0.0096
-1 11 6 -2.0789 0.0020
-1 11 7 1.6284 0.0054
-1 11 8 -0.3573 -0.0034
-1 11 9 0.6533 -0.0018
-1 11 10 1.9014 0.0204
-1 11 11 -1.9209 -0.0331
-1 11 12 0.3457 -0.0026
-1 11 13 -0.3249 0.0313
-1 11 14 2.5441 -0.0136
-1 12 1 -0.2234 0.0174
-1 12 2 -0.3213 0.0014
-1 12 3 0.2742 -0.0144
-1 12 4 4.4664 -0.0005
-1 12 5 -1.2514 -0.0005
-1 12 6 0.2943 -0.0257
-1 12 7 0.6520 0.0334
-1 12 8 1.4065 0.0257
-1 12 9 -0.8224 -0.0499
-1 12 10 -1.9850 -0.0070
-1 12 11 2.8709 0.0374
-1 13 1 -2.1674 -0.0079
-1 13 2 -1.2455 0.0421
-1 13 3 3.2052 0.0004
-1 13 4 0.2538 -0.0286
-1 13 5 1.3071 0.0047
-1 13 6 1.1374 0.0082
0 0 2 -86.3566 0.1325
0 0 4 -12.4598 -0.1815
0 0 6 -1.3196 0.0871
0 0 8 -31.9280 -0.0170
0 0 10 -21.9890 -0.0670
0 0 12 -13.3172 0.1281
0 0 14 4.6081 -0.1786
0 0 16 5.7335 0.1910
0 0 18 -3.5818 -0.1669
0 0 20 2.4906 0.1154
0 0 22 9.6561 -0.0483
0 0 24 2.3862 0.0064
0 1 2 -22.9790 0.0118
0 1 3 69.8165 -0.0269
0 1 4 -26.7007 -0.0855
0 1 5 -56.8278 0.0559
0 1 6 20.6312 0.0710
0 1 7 -15.6258 -0.0724
0 1 8 -17.8612 -0.0438
0 1 9 -13.0852 0.0649
0 1 10 6.3919 0.0458
0 1 11 -26.4724 -0.0533
0 1 12 4.7078 -0.0382
0 1 13 2.7758 0.0244
0 1 14 4.1021 0.0179
0 1 15 0.4865 -0.0028
0 1 16 -3.0853 0.0057
0 1 17 3.8199 -0.0109
0 1 18 2.7030 -0.0195
0 1 19 -1.9831 0.0282
0 1 20 0.8547 0.0367
0 1 21 4.8493 -0.0264
0 1 22 -2.4969 -0.0443
0 1 23 9.0004 0.0480
0 1 24 1.1665 0.0514
0 2 1 30.5337 0.0046
0 2 2 2.6250 -0.0571
0 2 3 -45.6897 0.0215
0 2 4 -13.3581 0.0268
0 2 5 -13.5098 -0.0005
0 2 6 16.7212 -0.0158
0 2 7 -2.4794 0.0014
0 2 8 -22.9014 -0.0022
0 2 9 -0.6923 -0.0078
0 2 10 -16.0252 0.0142
0 2 11 1.9223 -0.0004
0 2 12 -10.3207 -0.0353
0 2 13 10.4168 0.0010
0 2 14 0.2264 0.0353
0 2 15 -0.6078 0.0093
0 2 16 5.8958 -0.0263
0 2 17 3.1375 -0.0160
0 2 18 -3.9254 0.0273
0 2 19 0.0814 0.0058
0 2 20 4.1449 -0.0133
0 2 21 -1.8497 -0.0051
0 2 22 5.5448 -0.0063
0 2 23 1.6262 0.0261
0 2 24 1.7807 0.0071
0 3 1 24.4087 0.0137
0 3 2 -38.9394 -0.0010
0 3 3 49.1531 0.0184
0 3 4 -14.4183 0.0212
0 3 5 -2.9056 -0.0259
0 3 6 -7.5891 -0.0388
0 3 7 -10.5838 0.0364
0 3 8 -17.0873 0.0450
0 3 9 -3.5052 -0.0490
0 3 10 9.3371 -0.0353
0 3 11 -17.4101 0.0441
0 3 12 9.9069 0.0146
0 3 13 0.6645 -0.0236
0 3 14 6.3925 -0.0034
0 3 15 0.9090 0.0037
0 3 16 -2.1256 -0.0017
0 3 17 -0.9381 0.0084
0 3 18 2.7281 0.0111
0 3 19 2.3258 -0.0163
0 3 20 1.4853 -0.0374
0 3 21 2.8842 0.0245
0 3 22 -3.7253 0.0194
0 3 23 4.3258 -0.0305
0 3 24 1.3637 0.0382
0 4 0 32.9426 -0.0386
0 4 1 12.3176 0.0070
0 4 2 22.5922 0.0394
0 4 3 -18.6624 -0.0251
0 4 4 -3.8709 -0.0071
0 4 5 -29.1523 0.0157
0 4 6 10.8881 0.0033
0 4 7 -15.2201 0.0007
0 4 8 -2.4606 0.0033
0 4 9 5.3829 -0.0029
0 4 10 -5.6047 -0.0035
0 4 11 3.8442 -0.0028
0 4 12 -9.2942 0.0109
0 4 13 8.5378 -0.0044
0 4 14 -2.7354 -0.0120
0 4 15 2.6487 0.0103
0 4 16 3.2682 0.0049
0 4 17 5.6473 0.0015
0 4 18 -1.3990 -0.0069
0 4 19 -4.5542 -0.0023
0 4 20 2.4099 0.0022
0 4 21 1.7509 -0.0181
0 4 22 3.0005 0.0025
0 4 23 -0.6825 0.0242
0 5 1 9.1092 -0.0075
0 5 2 -25.8475 0.0001
0 5 3 22.1232 -0.0033
0 5 4 -2.9304 -0.0121
0 5 5 -4.9513 0.0242
0 5 6 -24.9899 0.0235
0 5 7 -3.5331 -0.0228
0 5 8 -9.8264 -0.0309
0 5 9 2.9754 0.0261
0 5 10 9.3704 0.0298
0 5 11 -11.1616 -0.0298
0 5 12 2.2799 -0.0191
0 5 13 1.2581 0.0306
0 5 14 8.3863 0.0097
0 5 15 -2.6068 -0.0064
0 5 16 2.6624 0.0041
0 5 17 0.8220 -0.0076
0 5 18 0.8340 -0.0052
0 5 19 3.3672 -0.0000
0 5 20 0.4909 0.0142
0 5 21 -1.9313 -0.0097
0 5 22 -1.8300 -0.0162
0 5 23 3.1308 0.0454
0 6 0 6.7799 0.0138
0 6 1 9.3911 -0.0088
0 6 2 5.8132 -0.0140
0 6 3 -14.3982 0.0155
0 6 4 2.6292 0.0115
0 6 5 -21.9326 -0.0135
0 6 6 6.6689 -0.0016
0 6 7 -9.5037 0.0099
0 6 8 -13.2225 -0.0022
0 6 9 0.3910 0.0032
0 6 10 6.5835 -0.0023
0 6 11 6.1709 -0.0062
0 6 12 -7.1424 0.0003
0 6 13 2.6067 0.0156
0 6 14 -3.3887 -0.0014
0 6 15 7.2139 -0.0130
0 6 16 2.1223 0.0098
0 6 17 1.5042 0.0064
0 6 18 1.1779 -0.0061
0 6 19 -0.4282 -0.0000
0 6 20 -0.0911 0.0071
0 6 21 -0.6319 0.0010
0 6 22 0.7536 -0.0168
0 7 1 -0.6922 0.0054
0 7 2 -5.4094 0.0001
0 7 3 4.6624 0.0099
0 7 4 -7.5436 0.0149
0 7 5 0.7906 -0.0205
0 7 6 -18.8531 -0.0130
0 7 7 4.4795 0.0189
0 7 8 -3.7391 0.0133
0 7 9 -4.1892 -0.0164
0 7 10 6.4150 -0.0210
0 7 11 -4.8895 0.0135
0 7 12 -0.2224 0.0215
0 7 13 -1.5524 -0.0147
0 7 14 6.9877 -0.0045
0 7 15 -0.7828 0.0062
0 7 16 5.1918 -0.0071
0 7 17 0.6647 0.0133
0 7 18 -0.4492 0.0015
0 7 19 1.7121 -0.0006
0 7 20 0.6446 -0.0175
0 7 21 -0.3637 -0.0275
0 8 0 -8.2833 -0.0118
0 8 1 3.6981 0.0040
0 8 2 2.4989 0.0128
0 8 3 -6.6754 -0.0157
0 8 4 -1.6259 -0.0056
0 8 5 -15.7575 0.0165
0 8 6 9.7848 -0.0012
0 8 7 -1.2572 0.0007
0 8 8 -3.0134 0.0074
0 8 9 -7.6208 -0.0063
0 8 10 1.5012 -0.0104
0 8 11 6.7447 0.0107
0 8 12 -2.6725 0.0030
0 8 13 2.7738 -0.0235
0 8 14 -5.0542 0.0016
0 8 15 4.9382 0.0184
0 8 16 3.0050 -0.0043
0 8 17 1.9573 -0.0217
0 8 18 -1.1383 0.0035
0 8 19 1.1212 -0.0015
0 9 1 -4.4550 -0.0018
0 9 2 -4.4979 -0.0050
0 9 3 1.6384 -0.0024
0 9 4 -1.4323 -0.0064
0 9 5 0.1009 0.0100
0 9 6 -12.4687 0.0209
0 9 7 8.1799 -0.0104
0 9 8 -1.3220 -0.0227
0 9 9 -0.4136 0.0104
0 9 10 -3.2430 0.0156
0 9 11 -2.0617 -0.0141
0 9 12 3.3314 -0.0131
0 9 13 -1.2074 0.0057
0 9 14 3.7784 0.0052
0 9 15 -1.2453 0.0051
0 9 16 2.0151 0.0026
0 9 17 0.5725 -0.0012
0 9 18 2.0480 -0.0139
0 10 0 -3.3394 0.0061
0 10 1 -1.7993 -0.0024
0 10 2 -4.6491 -0.0060
0 10 3 -2.1631 0.0075
0 10 4 3.1345 -0.0007
0 10 5 -5.8084 -0.0058
0 10 6 2.5639 0.0017
0 10 7 -0.3211 0.0042
0 10 8 4.2272 0.0006
0 10 9 -8.4373 0.0049
0 10 10 -0.2690 0.0056
0 10 11 2.9502 -0.0154
0 10 12 -1.7007 -0.0083
0 10 13 3.4992 0.0331
0 10 14 -1.1832 -0.0131
0 10 15 -0.0991 -0.0118
0 10 16 0.4503 0.0275
0 11 1 -5.1767 0.0104
0 11 2 -3.6792 -0.0037
0 11 3 1.0164 -0.0028
0 11 4 4.4986 0.0047
0 11 5 2.6190 -0.0048
0 11 6 -4.8509 -0.0140
0 11 7 2.0675 0.0044
0 11 8 -1.1044 0.0368
0 11 9 1.1887 -0.0204
0 11 10 -2.4850 -0.0141
0 11 11 -1.5230 0.0150
0 11 12 -0.2177 -0.0052
0 11 13 -0.5095 -0.0085
0 11 14 3.0879 0.0168
0 12 0 0.2257 0.0087
0 12 1 0.7537 -0.0169
0 12 2 -5.3526 0.0033
0 12 3 0.6819 0.0046
0 12 4 3.9934 -0.0052
0 12 5 -1.2521 0.0104
0 12 6 0.8139 0.0001
0 12 7 -0.6145 -0.0088
0 12 8 1.4108 0.0048
0 12 9 -1.0268 -0.0101
0 12 10 -0.9196 -0.0093
0 12 11 2.0395 0.0529
0 13 1 -2.7954 -0.0006
0 13 2 -0.9094 0.0055
0 13 3 1.5258 0.0071
0 13 4 1.6831 -0.0213
0 13 5 1.0079 0.0051
0 13 6 -0.5368 0.0292
1 0 4 18.8797 -0.1394
1 0 6 18.6661 0.1758
1 0 8 -8.1581 -0.1967
1 0 10 -16.0142 0.1746
1 0 12 -16.9486 -0.1498
1 0 14 2.7558 0.0841
1 0 16 -2.4884 -0.0172
1 0 18 -5.9801 -0.0446
1 0 20 -2.4890 0.0943
1 0 22 4.2449 -0.1085
1 0 24 5.2177 0.1059
1 1 0 -33.1223 0.0657
1 1 2 1.1373 -0.1063
1 1 3 41.2209 0.0691
1 1 4 -21.1593 0.0648
1 1 5 -11.7937 -0.0676
1 1 6 19.4538 -0.0282
1 1 7 -0.0712 0.0268
1 1 8 -14.0442 0.0081
1 1 9 -2.0105 -0.0029
1 1 10 0.1951 0.0109
1 1 11 -18.4013 -0.0343
1 1 12 1.7997 -0.0287
1 1 13 -5.4797 0.0550
1 1 14 2.3533 0.0457
1 1 15 -2.3893 -0.0648
1 1 16 -3.9680 -0.0473
1 1 17 -0.7461 0.0616
1 1 18 2.8537 0.0472
1 1 19 -7.2348 -0.0549
1 1 20 2.1142 -0.0393
1 1 21 -0.2253 0.0429
1 1 22 -3.1349 0.0150
1 1 23 8.0878 -0.0012
1 1 24 1.4554 0.0528
1 2 0 122.1096 0.0195
1 2 1 18.4133 0.0155
1 2 2 13.0653 0.0006
1 2 3 -27.9072 0.0135
1 2 4 19.2261 0.0256
1 2 5 -12.2091 -0.0086
1 2 6 21.1948 -0.0339
1 2 7 9.0716 -0.0171
1 2 8 -3.3622 0.0465
1 2 9 -12.0631 0.0168
1 2 10 -7.1688 -0.0515
1 2 11 -1.3921 -0.0011
1 2 12 -13.3327 0.0337
1 2 13 3.2943 0.0096
1 2 14 -2.5455 -0.0181
1 2 15 -0.8919 -0.0098
1 2 16 0.2713 0.0010
1 2 17 0.5405 -0.0122
1 2 18 -7.9950 0.0133
1 2 19 1.9441 0.0030
1 2 20 0.0861 -0.0341
1 2 21 1.5824 0.0079
1 2 22 2.5065 0.0362
1 2 23 -0.7169 0.0150
1 2 24 3.2277 -0.0157
1 3 0 -17.6440 -0.0412
1 3 1 28.2477 0.0239
1 3 2 -13.2966 0.0377
1 3 3 58.5053 -0.0262
1 3 4 -5.9942 -0.0411
1 3 5 0.1336 0.0392
1 3 6 -0.9572 0.0245
1 3 7 5.8091 -0.0202
1 3 8 -17.3250 -0.0030
1 3 9 2.2938 0.0060
1 3 10 -0.0974 -0.0084
1 3 11 -11.0283 0.0191
1 3 12 1.5543 0.0218
1 3 13 -3.2781 -0.0411
1 3 14 1.1676 -0.0257
1 3 15 -3.8519 0.0356
1 3 16 -4.1817 0.0248
1 3 17 -2.6843 -0.0292
1 3 18 5.5138 -0.0428
1 3 19 -3.2193 0.0232
1 3 20 1.2878 0.0252
1 3 21 0.6171 -0.0215
1 3 22 -0.9622 -0.0121
1 3 23 3.3801 0.0018
1 4 0 23.4128 0.0119
1 4 1 13.9183 -0.0190
1 4 2 18.0307 0.0040
1 4 3 -8.2411 -0.0036
1 4 4 14.3762 -0.0110
1 4 5 -16.6596 0.0095
1 4 6 13.2987 0.0160
1 4 7 -11.8478 -0.0073
1 4 8 0.8542 -0.0077
1 4 9 -2.9214 -0.0017
1 4 10 2.6118 0.0131
1 4 11 -3.1242 0.0005
1 4 12 -12.9956 -0.0131
1 4 13 -1.0565 0.0040
1 4 14 -3.6821 0.0074
1 4 15 0.2676 0.0060
1 4 16 -0.8228 -0.0108
1 4 17 4.3572 -0.0069
1 4 18 -4.1231 0.0007
1 4 19 -1.1143 -0.0106
1 4 20 0.6779 0.0156
1 4 21 5.0511 0.0121
1 4 22 1.6983 -0.0078
1 4 23 -1.9038 0.0373
1 5 0 -3.0371 0.0183
1 5 1 2.4774 -0.0237
1 5 2 -6.6630 -0.0276
1 5 3 29.5361 0.0213
1 5 4 4.2418 0.0203
1 5 5 1.3236 -0.0174
1 5 6 -16.4604 -0.0188
1 5 7 4.3825 0.0097
1 5 8 -14.3938 0.0039
1 5 9 1.1817 0.0011
1 5 10 1.4793 0.0071
1 5 11 -7.7856 -0.0130
1 5 12 -3.5944 -0.0155
1 5 13 -0.9547 0.0344
1 5 14 0.2465 0.0253
1 5 15 -6.8380 -0.0358
1 5 16 1.2380 -0.0143
1 5 17 0.6985 0.0109
1 5 18 4.2518 0.0151
1 5 19 0.8288 -0.0030
1 5 20 1.6545 -0.0041
1 5 21 -2.6938 0.0171
1 5 22 0.6213 0.0088
1 6 0 5.1463 -0.0085
1 6 1 13.4859 0.0062
1 6 2 5.6548 -0.0035
1 6 3 -4.8411 -0.0003
1 6 4 10.2519 0.0107
1 6 5 -8.8148 -0.0091
1 6 6 9.6579 -0.0144
1 6 7 -10.9919 0.0137
1 6 8 -6.5027 0.0018
1 6 9 -5.8801 -0.0118
1 6 10 5.6659 -0.0035
1 6 11 0.6399 0.0139
1 6 12 -9.7417 -0.0033
1 6 13 -6.3457 -0.0072
1 6 14 -3.7033 0.0117
1 6 15 3.6629 0.0002
1 6 16 -0.5719 -0.0095
1 6 17 2.4893 0.0091
1 6 18 0.0252 -0.0003
1 6 19 2.1079 0.0079
1 6 20 0.3959 0.0103
1 6 21 2.6199 -0.0009
1 7 0 2.4610 -0.0123
1 7 1 -5.1951 0.0149
1 7 2 4.8225 0.0183
1 7 3 8.2208 -0.0194
1 7 4 0.0402 -0.0184
1 7 5 2.8891 0.0143
1 7 6 -13.7554 0.0098
1 7 7 10.9595 -0.0112
1 7 8 -4.8644 -0.0057
1 7 9 -5.9225 -0.0000
1 7 10 -2.8141 -0.0026
1 7 11 -3.4997 0.0044
1 7 12 -4.5151 0.0189
1 7 13 -1.8393 -0.0135
1 7 14 -0.1774 -0.0150
1 7 15 -5.0267 0.0160
1 7 16 4.8480 0.0054
1 7 17 3.0282 -0.0074
1 7 18 0.1116 -0.0150
1 7 19 -0.0647 0.0051
1 7 20 3.1952 0.0087
1 8 0 -5.5223 0.0081
1 8 1 8.7004 -0.0108
1 8 2 -0.6817 -0.0062
1 8 3 0.6627 0.0009
1 8 4 2.0330 0.0012
1 8 5 -6.7246 0.0110
1 8 6 8.6018 0.0026
1 8 7 -4.3870 -0.0092
1 8 8 0.7974 -0.0005
1 8 9 -8.3871 0.0120
1 8 10 0.6909 -0.0062
1 8 11 -0.8581 -0.0195
1 8 12 -3.5144 0.0041
1 8 13 -2.7068 0.0156
1 8 14 -5.5104 -0.0052
1 8 15 1.1312 -0.0088
1 8 16 1.7545 0.0074
1 8 17 2.3489 -0.0276
1 8 18 -1.0889 0.0029
1 8 19 3.2074 0.0042
1 9 0 3.9865 0.0063
1 9 1 -5.2943 -0.0102
1 9 2 0.0174 -0.0173
1 9 3 1.5467 0.0158
1 9 4 4.4250 0.0170
1 9 5 -0.8283 -0.0125
1 9 6 -9.9541 -0.0071
1 9 7 9.3911 0.0014
1 9 8 -1.1551 -0.0077
1 9 9 -1.1297 0.0056
1 9 10 -8.9304 0.0049
1 9 11 -2.7790 -0.0058
1 9 12 -1.8903 -0.0125
1 9 13 -0.1348 0.0221
1 9 14 1.1423 0.0122
1 9 15 -3.6894 -0.0216
1 9 16 0.0651 0.0086
1 9 17 1.8805 0.0056
1 9 18 2.9147 -0.0447
1 10 0 -2.4168 -0.0114
1 10 1 1.4654 0.0085
1 10 2 -6.0016 0.0080
1 10 3 -1.2307 -0.0049
1 10 4 4.4075 -0.0030
1 10 5 1.2750 -0.0045
1 10 6 0.5805 0.0002
1 10 7 -1.6732 0.0040
1 10 8 4.4682 0.0120
1 10 9 -8.4388 -0.0223
1 10 10 -0.9130 -0.0053
1 10 11 -1.9128 0.0383
1 10 12 -2.8987 0.0057
1 10 13 -0.5564 -0.0262
1 10 14 -0.8806 0.0045
1 10 15 -0.9446 0.0040
1 10 16 0.4425 -0.0081
1 11 0 1.6506 -0.0075
1 11 1 -0.1892 0.0095
1 11 2 -1.6756 0.0101
1 11 3 -3.5106 -0.0061
1 11 4 6.2184 -0.0107
1 11 5 3.0512 0.0038
1 11 6 -2.3004 0.0156
1 11 7 0.4610 0.0003
1 11 8 -1.6692 -0.0072
1 11 9 1.2969 0.0019
1 11 10 -5.1434 -0.0161
1 11 11 -1.4795 0.0241
1 11 12 -2.2248 0.0078
1 11 13 -1.4407 -0.0243
1 12 0 -0.1952 0.0100
1 12 1 0.9179 0.0020
1 12 2 -6.0547 -0.0003
1 12 3 0.5210 0.0070
1 12 4 2.4204 0.0007
1 12 5 2.3244 0.0041
1 12 6 0.0577 0.0236
1 12 7 -1.4731 -0.0355
1 12 8 0.8289 -0.0306
1 12 9 -0.6033 0.0537
1 12 10 -1.4252 0.0104
1 13 0 -1.4372 0.0501
1 13 1 -1.3101 0.0095
1 13 2 0.2577 -0.0557
1 13 3 -0.3540 -0.0041
1 13 4 3.3218 0.0345
1 13 5 0.0574 0.0013
2 0 0 106.0575 0.1572
2 0 2 4.2175 -0.1720
2 0 4 -15.5032 0.1996
2 0 6 37.1241 -0.1308
2 0 8 13.2409 0.0492
2 0 10 -1.9050 0.0215
2 0 12 -3.6518 -0.0946
2 0 14 5.1072 0.1509
2 0 16 -3.6831 -0.1783
2 0 18 -7.3934 0.1742
2 0 20 -4.2681 -0.1329
2 0 22 -3.8152 0.0637
2 0 24 3.3618 0.0488
2 1 0 -38.9186 -0.0658
2 1 1 109.9704 0.0852
2 1 2 5.8995 -0.0068
2 1 3 5.5440 0.0274
2 1 4 -7.0637 0.0480
2 1 5 3.9604 -0.0474
2 1 6 12.6690 -0.0486
2 1 7 9.5587 0.0566
2 1 8 -3.3765 0.0395
2 1 9 17.5218 -0.0595
2 1 10 -1.5281 -0.0451
2 1 11 -1.4310 0.0617
2 1 12 1.0734 0.0406
2 1 13 -3.6476 -0.0390
2 1 14 -0.8877 -0.0265
2 1 15 1.1419 0.0280
2 1 16 -5.6731 0.0124
2 1 17 -1.3231 -0.0205
2 1 18 1.6477 0.0083
2 1 19 -11.7790 -0.0036
2 1 20 1.6807 -0.0305
2 1 21 -4.0549 0.0220
2 1 22 -1.7520 0.0423
2 1 23 3.3745 0.0094
2 2 0 26.4292 -0.0508
2 2 1 -8.9240 -0.0063
2 2 2 7.4114 0.0686
2 2 3 -5.9532 -0.0105
2 2 4 9.8205 -0.0366
2 2 5 -7.2800 -0.0009
2 2 6 17.8453 0.0314
2 2 7 19.5863 -0.0011
2 2 8 16.1670 -0.0066
2 2 9 -8.6795 0.0031
2 2 10 6.0234 -0.0026
2 2 11 -2.7458 0.0052
2 2 12 -4.0208 0.0197
2 2 13 -1.1009 -0.0009
2 2 14 -0.0201 -0.0242
2 2 15 -4.0308 -0.0143
2 2 16 -1.1275 0.0263
2 2 17 -4.4606 0.0082
2 2 18 -8.5905 -0.0356
2 2 19 2.5900 -0.0083
2 2 20 -3.3384 0.0247
2 2 21 2.8551 0.0147
2 2 22 -2.0783 -0.0098
2 2 23 -1.4209 -0.0135
2 3 0 -15.4473 0.0158
2 3 1 -0.8521 -0.0090
2 3 2 -9.4487 -0.0157
2 3 3 37.3729 -0.0007
2 3 4 6.5618 -0.0128
2 3 5 0.5032 0.0214
2 3 6 9.5348 0.0319
2 3 7 10.5786 -0.0326
2 3 8 -5.3837 -0.0431
2 3 9 10.6643 0.0513
2 3 10 -0.9416 0.0343
2 3 11 3.7642 -0.0482
2 3 12 -1.3211 -0.0183
2 3 13 -2.6413 0.0288
2 3 14 -6.0545 0.0114
2 3 15 -2.9886 -0.0084
2 3 16 -9.0137 -0.0165
2 3 17 -1.5139 -0.0029
2 3 18 4.4811 -0.0061
2 3 19 -8.3039 0.0069
2 3 20 -0.8655 0.0204
2 3 21 -1.7525 -0.0200
2 3 22 2.8102 -0.0109
2 3 23 1.2280 0.0129
2 4 0 3.3216 0.0290
2 4 1 -1.5098 -0.0132
2 4 2 -2.0329 -0.0314
2 4 3 3.1593 0.0148
2 4 4 19.1152 0.0062
2 4 5 -0.8819 -0.0120
2 4 6 6.4047 -0.0091
2 4 7 1.6804 -0.0045
2 4 8 8.3043 0.0038
2 4 9 1.9751 -0.0021
2 4 10 10.1803 0.0063
2 4 11 -4.5483 -0.0014
2 4 12 -9.1535 -0.0075
2 4 13 -6.5586 0.0137
2 4 14 -1.1525 0.0032
2 4 15 -6.0593 -0.0123
2 4 16 -4.0624 -0.0035
2 4 17 -1.5235 -0.0066
2 4 18 -3.1551 0.0089
2 4 19 0.7057 -0.0006
2 4 20 -1.8457 0.0020
2 4 21 4.3628 0.0337
2 4 22 -0.3643 -0.0192
2 5 0 -2.5082 -0.0114
2 5 1 -9.6537 0.0101
2 5 2 -2.5298 0.0013
2 5 3 20.7312 -0.0055
2 5 4 10.1139 0.0093
2 5 5 6.3205 -0.0205
2 5 6 2.2476 -0.0254
2 5 7 9.1766 0.0200
2 5 8 -5.0376 0.0285
2 5 9 -0.0350 -0.0268
2 5 10 1.4969 -0.0345
2 5 11 1.5486 0.0356
2 5 12 -3.6508 0.0262
2 5 13 -2.8524 -0.0312
2 5 14 -9.3489 -0.0078
2 5 15 -6.7178 0.0066
2 5 16 -3.0336 0.0005
2 5 17 -0.7823 0.0031
2 5 18 1.9759 0.0053
2 5 19 -0.6838 0.0049
2 5 20 0.5284 -0.0132
2 5 21 -3.4267 0.0060
2 5 22 2.9769 0.0618
2 6 0 1.0099 -0.0103
2 6 1 5.7126 0.0076
2 6 2 -2.0879 0.0177
2 6 3 4.9881 -0.0077
2 6 4 11.3533 -0.0160
2 6 5 3.6474 0.0125
2 6 6 11.1825 -0.0016
2 6 7 -1.5181 -0.0095
2 6 8 1.5920 -0.0033
2 6 9 0.4801 0.0040
2 6 10 5.4722 -0.0057
2 6 11 -0.6006 0.0058
2 6 12 -9.1879 0.0053
2 6 13 -10.8010 -0.0149
2 6 14 -1.7707 -0.0012
2 6 15 -3.9768 0.0117
2 6 16 -5.0188 -0.0070
2 6 17 0.0142 0.0060
2 6 18 0.4112 -0.0056
2 6 19 0.9709 0.0069
2 6 20 -0.3953 0.0202
2 6 21 2.8618 -0.0077
2 7 0 -1.1712 0.0103
2 7 1 -6.9734 -0.0010
2 7 2 7.3770 -0.0014
2 7 3 5.2286 -0.0040
2 7 4 6.9262 -0.0106
2 7 5 4.7351 0.0129
2 7 6 -0.8055 0.0158
2 7 7 14.4219 -0.0160
2 7 8 0.8494 -0.0222
2 7 9 -4.7826 0.0082
2 7 10 -2.7710 0.0339
2 7 11 0.3093 -0.0166
2 7 12 -4.6111 -0.0231
2 7 13 -2.7963 0.0150
2 7 14 -7.8052 0.0092
2 7 15 -6.8025 -0.0058
2 7 16 -0.2374 -0.0032
2 7 17 2.4826 -0.0176
2 7 18 -1.5447 -0.0018
2 7 19 -1.7012 0.0099
2 7 20 3.3088 0.0070
2 8 0 -1.3432 0.0049
2 8 1 8.0548 -0.0069
2 8 2 -3.7234 -0.0110
2 8 3 5.0027 0.0174
2 8 4 5.5533 0.0083
2 8 5 3.7302 -0.0106
2 8 6 5.2596 0.0003
2 8 7 -0.4489 0.0038
2 8 8 5.8734 -0.0073
2 8 9 -1.6965 0.0013
2 8 10 0.3749 0.0019
2 8 11 -3.0969 -0.0072
2 8 12 -4.2226 -0.0049
2 8 13 -7.5044 0.0167
2 8 14 -3.2699 0.0048
2 8 15 -4.0890 -0.0302
2 8 16 -2.9342 0.0168
2 8 17 0.0869 -0.0016
2 8 18 0.4996 -0.0143
2 8 19 2.6382 -0.0029
2 9 0 2.6748 -0.0121
2 9 1 -1.9598 0.0027
2 9 2 2.8966 0.0019
2 9 3 -0.7733 -0.0051
2 9 4 6.9945 0.0127
2 9 5 2.2908 -0.0064
2 9 6 -1.4664 -0.0209
2 9 7 8.8447 0.0099
2 9 8 3.1061 0.0144
2 9 9 -0.5748 -0.0123
2 9 10 -8.6039 -0.0217
2 9 11 -2.6843 0.0233
2 9 12 -3.5507 0.0170
2 9 13 -0.6397 -0.0086
2 9 14 -3.1681 -0.0018
2 9 15 -4.7929 0.0026
2 9 16 -3.1120 0.0048
2 9 17 2.1187 -0.0046
2 10 0 -1.4327 -0.0086
2 10 1 1.9045 0.0003
2 10 2 -2.9773 0.0053
2 10 3 0.1073 -0.0102
2 10 4 5.1745 -0.0029
2 10 5 7.3919 0.0123
2 10 6 1.3482 0.0013
2 10 7 0.7044 -0.0125
2 10 8 4.0369 -0.0003
2 10 9 -4.1228 0.0028
2 10 10 -1.3852 0.0019
2 10 11 -3.2602 0.0084
2 10 12 -3.4708 0.0266
2 10 13 -4.8206 -0.0336
2 10 14 -1.0235 0.0080
2 10 15 -1.4331 0.0056
2 11 0 2.6348 0.0031
2 11 1 3.9769 -0.0080
2 11 2 -0.0866 0.0074
2 11 3 -4.6659 0.0035
2 11 4 5.3519 -0.0042
2 11 5 4.8322 -0.0018
2 11 6 2.6908 0.0166
2 11 7 -0.8079 0.0075
2 11 8 -0.1283 -0.0406
2 11 9 2.4097 0.0234
2 11 10 -5.5439 0.0107
2 11 11 -2.6357 -0.0266
2 11 12 -1.8272 0.0148
2 11 13 -2.1484 0.0364
2 12 0 -1.2258 -0.0034
2 12 1 0.1657 0.0063
2 12 2 -2.2156 -0.0163
2 12 3 0.4853 0.0105
2 12 4 1.3824 0.0179
2 12 5 5.8340 -0.0257
2 12 6 0.1563 -0.0052
2 12 7 -0.2883 0.0305
2 12 8 -0.7184 -0.0040
2 12 9 -0.7725 -0.0101
2 12 10 -1.2844 0.0287
2 13 0 -1.9551 -0.0367
2 13 1 1.1553 -0.0125
2 13 2 1.7655 0.0051
2 13 3 -0.9417 -0.0140
2 13 4 3.1834 0.0248
2 13 5 -0.8682 0.0241
3 0 0 5.0570 -0.0274
3 0 2 -2.5622 0.0200
3 0 4 -56.0168 0.0839
3 0 6 21.2433 -0.1315
3 0 8 13.3998 0.1666
3 0 10 7.5828 -0.1725
3 0 12 10.0456 0.1652
3 0 14 9.5913 -0.1252
3 0 16 -0.3785 0.0736
3 0 18 -2.1827 -0.0100
3 0 20 -4.1413 -0.0424
3 0 22 -7.4105 0.0635
3 1 0 -27.6411 -0.0763
3 1 1 13.2609 0.0290
3 1 2 -4.0782 0.0827
3 1 3 -12.5529 -0.0566
3 1 4 2.7715 -0.0722
3 1 5 -19.1480 0.0696
3 1 6 5.4075 0.0402
3 1 7 0.2193 -0.0367
3 1 8 4.0228 -0.0131
3 1 9 23.9811 0.0149
3 1 10 2.5145 -0.0036
3 1 11 9.3606 0.0258
3 1 12 2.0391 0.0146
3 1 13 3.7086 -0.0340
3 1 14 -1.7826 -0.0366
3 1 15 7.2807 0.0509
3 1 16 -5.8228 0.0461
3 1 17 3.2692 -0.0554
3 1 18 -0.3617 -0.0491
3 1 19 -13.4811 0.0470
3 1 20 0.8933 0.0532
3 1 21 -2.1296 -0.0052
3 1 22 -0.5379 -0.0460
3 1 23 -0.6205 0.0075
3 2 0 -12.3781 0.0189
3 2 1 -19.9166 -0.0183
3 2 2 -17.7864 -0.0101
3 2 3 -3.5317 -0.0042
3 2 4 -17.7127 -0.0085
3 2 5 -2.7858 0.0029
3 2 6 1.6806 0.0327
3 2 7 19.9881 0.0144
3 2 8 16.9377 -0.0351
3 2 9 1.4010 -0.0139
3 2 10 10.7038 0.0457
3 2 11 1.0380 0.0041
3 2 12 7.5785 -0.0345
3 2 13 1.1141 -0.0107
3 2 14 4.5805 0.0248
3 2 15 -5.0373 0.0017
3 2 16 0.5761 -0.0087
3 2 17 -9.4835 0.0050
3 2 18 -1.9254 -0.0089
3 2 19 3.6109 0.0013
3 2 20 -5.9072 0.0288
3 2 21 0.8331 -0.0101
3 2 22 -3.9716 -0.0216
3 2 23 -0.3750 -0.0398
3 3 0 -5.9566 0.0297
3 3 1 -30.9991 -0.0252
3 3 2 -23.7331 -0.0393
3 3 3 9.7888 0.0309
3 3 4 9.5231 0.0395
3 3 5 -7.4759 -0.0404
3 3 6 13.7702 -0.0294
3 3 7 -0.4235 0.0268
3 3 8 4.6496 0.0075
3 3 9 13.1164 -0.0149
3 3 10 7.1519 0.0041
3 3 11 14.0059 -0.0105
3 3 12 2.2981 -0.0129
3 3 13 -0.0524 0.0321
3 3 14 -6.7827 0.0113
3 3 15 2.4236 -0.0311
3 3 16 -11.5105 -0.0271
3 3 17 1.2591 0.0275
3 3 18 1.0841 0.0419
3 3 19 -9.0684 -0.0254
3 3 20 -2.6244 -0.0211
3 3 21 -2.0841 0.0290
3 3 22 3.6086 -0.0081
3 4 0 -7.9655 -0.0233
3 4 1 -12.8531 0.0166
3 4 2 -19.4457 0.0009
3 4 3 -2.8658 -0.0051
3 4 4 7.5187 -0.0012
3 4 5 4.5917 -0.0031
3 4 6 -2.5325 -0.0199
3 4 7 11.7975 -0.0028
3 4 8 10.7818 0.0164
3 4 9 11.2745 0.0006
3 4 10 9.5538 -0.0135
3 4 11 0.8631 0.0035
3 4 12 -0.6674 0.0080
3 4 13 -1.0191 -0.0055
3 4 14 1.6804 -0.0085
3 4 15 -10.0969 -0.0044
3 4 16 -2.9065 0.0130
3 4 17 -6.9325 -0.0052
3 4 18 -0.7163 0.0064
3 4 19 0.8614 0.0282
3 4 20 -2.8788 -0.0300
3 4 21 1.0519 -0.0139
3 4 22 -1.7516 -0.0049
3 5 0 -2.2316 -0.0120
3 5 1 -17.8141 0.0192
3 5 2 -15.5653 0.0266
3 5 3 5.2797 -0.0200
3 5 4 8.1298 -0.0261
3 5 5 5.8112 0.0121
3 5 6 11.9370 0.0268
3 5 7 6.8104 -0.0151
3 5 8 4.9434 -0.0148
3 5 9 -0.4312 0.0101
3 5 10 9.6512 0.0003
3 5 11 9.9291 0.0007
3 5 12 2.4816 0.0103
3 5 13 -3.0292 -0.0217
3 5 14 -10.0080 -0.0142
3 5 15 -3.3244 0.0159
3 5 16 -6.7788 0.0093
3 5 17 -2.1708 0.0101
3 5 18 -2.2654 -0.0194
3 5 19 -0.1650 -0.0005
3 5 20 -1.1089 0.0212
3 5 21 -4.0446 -0.0372
3 6 0 -2.9871 0.0145
3 6 1 -5.5913 -0.0035
3 6 2 -8.5619 0.0001
3 6 3 1.7251 0.0105
3 6 4 5.6378 -0.0037
3 6 5 5.9560 0.0063
3 6 6 7.4589 0.0035
3 6 7 6.3561 -0.0061
3 6 8 8.4395 -0.0031
3 6 9 11.0067 0.0122
3 6 10 2.7525 -0.0022
3 6 11 4.2414 -0.0093
3 6 12 -3.5921 0.0080
3 6 13 -6.0582 0.0054
3 6 14 -0.1986 -0.0189
3 6 15 -8.1943 -0.0000
3 6 16 -6.0902 0.0045
3 6 17 -2.6923 -0.0006
3 6 18 0.1962 0.0129
3 6 19 -2.5675 0.0040
3 6 20 -0.7379 -0.0187
3 7 0 -8.3881 0.0099
3 7 1 -5.5163 -0.0124
3 7 2 0.2584 -0.0173
3 7 3 -1.7222 0.0265
3 7 4 5.7463 0.0209
3 7 5 5.2200 -0.0149
3 7 6 6.4657 -0.0144
3 7 7 11.9094 0.0113
3 7 8 6.4617 0.0140
3 7 9 -2.4526 -0.0134
3 7 10 4.5735 0.0097
3 7 11 5.1388 0.0003
3 7 12 1.5903 -0.0174
3 7 13 -3.8552 0.0153
3 7 14 -9.0305 0.0129
3 7 15 -3.5944 -0.0299
3 7 16 -5.4968 -0.0031
3 7 17 -0.8953 -0.0010
3 7 18 -2.7265 0.0145
3 7 19 -1.5416 -0.0021
3 8 0 -0.1856 -0.0146
3 8 1 -0.3830 0.0087
3 8 2 -2.7881 0.0053
3 8 3 3.5347 -0.0008
3 8 4 3.8100 -0.0032
3 8 5 5.9370 0.0020
3 8 6 2.6681 -0.0041
3 8 7 3.9528 0.0018
3 8 8 9.3953 0.0092
3 8 9 7.0526 -0.0080
3 8 10 -0.9402 -0.0072
3 8 11 0.4614 0.0231
3 8 12 -1.8589 -0.0021
3 8 13 -5.6628 -0.0261
3 8 14 -0.9753 0.0069
3 8 15 -5.5511 -0.0037
3 8 16 -5.1532 0.0164
3 8 17 -3.3362 0.0129
3 8 18 1.3782 -0.0388
3 9 0 -1.4256 -0.0064
3 9 1 0.1621 0.0051
3 9 2 0.4284 0.0162
3 9 3 -2.6106 -0.0181
3 9 4 3.6797 -0.0138
3 9 5 6.1120 0.0101
3 9 6 5.2650 0.0092
3 9 7 6.7930 -0.0004
3 9 8 5.8444 -0.0099
3 9 9 1.4202 -0.0048
3 9 10 -3.2556 0.0056
3 9 11 -1.7522 0.0085
3 9 12 1.5475 0.0055
3 9 13 -1.1441 -0.0112
3 9 14 -5.2464 -0.0047
3 9 15 -2.8203 0.0144
3 9 16 -4.6832 -0.0086
3 10 0 -1.5837 0.0121
3 10 1 -0.8258 -0.0075
3 10 2 0.8691 -0.0060
3 10 3 0.8488 0.0058
3 10 4 4.0202 -0.0029
3 10 5 7.1270 0.0057
3 10 6 4.3915 -0.0025
3 10 7 2.1791 -0.0096
3 10 8 3.1696 -0.0078
3 10 9 2.6901 0.0232
3 10 10 0.4708 0.0242
3 10 11 -2.4146 -0.0515
3 10 12 -2.8817 0.0139
3 10 13 -3.3085 0.0243
3 10 14 -1.3596 -0.0137
3 10 15 -1.7351 -0.0183
3 11 0 2.3474 0.0164
3 11 1 4.2090 -0.0032
3 11 2 -0.0597 -0.0134
3 11 3 -3.4541 0.0002
3 11 4 1.8655 0.0217
3 11 5 6.3392 0.0052
3 11 6 5.6415 -0.0322
3 11 7 0.5588 0.0072
3 11 8 1.5485 0.0063
3 11 9 2.7959 -0.0075
3 11 10 -3.7819 0.0165
3 11 11 -2.5854 -0.0159
3 11 12 0.6478 -0.0130
3 12 0 -2.1595 -0.0190
3 12 1 -0.3883 -0.0084
3 12 2 1.4047 -0.0072
3 12 3 0.3391 0.0007
3 12 4 1.2868 0.0065
3 12 5 6.2367 -0.0050
3 12 6 0.6445 -0.0103
3 12 7 1.3043 0.0391
3 12 8 -1.2181 0.0160
3 12 9 -0.8634 -0.0612
3 13 0 -1.1786 -0.0312
3 13 1 1.8603 0.0050
3 13 2 1.6772 0.0303
3 13 3 -0.4336 -0.0358
4 0 0 11.4032 -0.0798
4 0 2 -13.8805 0.1548
4 0 4 -61.8624 -0.2092
4 0 6 -8.8040 0.1648
4 0 8 -2.4665 -0.0837
4 0 10 5.1095 0.0252
4 0 12 10.9219 0.0389
4 0 14 10.9097 -0.1039
4 0 16 0.7371 0.1361
4 0 18 7.5589 -0.1394
4 0 20 -5.6101 0.1347
4 0 22 -4.5688 -0.0962
4 1 0 -18.9785 0.0361
4 1 1 -11.4830 -0.0238
4 1 2 -9.6897 -0.0204
4 1 3 -16.8515 -0.0135
4 1 4 1.4326 -0.0191
4 1 5 -36.5521 0.0343
4 1 6 1.6633 0.0282
4 1 7 -20.1717 -0.0415
4 1 8 4.1059 -0.0283
4 1 9 13.1959 0.0577
4 1 10 5.2045 0.0395
4 1 11 8.0119 -0.0572
4 1 12 3.3763 -0.0470
4 1 13 6.0861 0.0607
4 1 14 -0.0550 0.0375
4 1 15 10.5076 -0.0518
4 1 16 -3.4839 -0.0274
4 1 17 5.3022 0.0383
4 1 18 -2.5356 0.0137
4 1 19 -8.4412 -0.0004
4 1 20 1.5729 0.0065
4 1 21 1.0118 0.0051
4 1 22 -0.6695 -0.0524
4 2 0 8.7087 0.0269
4 2 1 -16.2086 0.0021
4 2 2 -28.4863 -0.0573
4 2 3 -12.2790 0.0075
4 2 4 -28.6968 0.0377
4 2 5 -4.6710 0.0060
4 2 6 -16.1255 -0.0288
4 2 7 13.7088 -0.0056
4 2 8 4.3634 0.0224
4 2 9 4.3180 0.0045
4 2 10 3.3177 -0.0102
4 2 11 6.2016 -0.0082
4 2 12 11.1748 -0.0089
4 2 13 5.2265 0.0000
4 2 14 5.4990 0.0181
4 2 15 -1.9919 0.0066
4 2 16 1.9783 -0.0316
4 2 17 -11.0799 -0.0050
4 2 18 7.2675 0.0465
4 2 19 4.7521 -0.0017
4 2 20 -7.6213 -0.0308
4 2 21 -1.1288 -0.0221
4 2 22 -2.0350 0.0589
4 3 0 -5.0367 -0.0161
4 3 1 -30.6853 0.0035
4 3 2 -29.1496 0.0237
4 3 3 -4.0236 -0.0113
4 3 4 -1.2700 0.0008
4 3 5 -12.8941 -0.0136
4 3 6 9.2853 -0.0246
4 3 7 -15.1124 0.0211
4 3 8 4.2672 0.0383
4 3 9 7.3650 -0.0449
4 3 10 12.2241 -0.0311
4 3 11 12.8748 0.0435
4 3 12 5.6829 0.0221
4 3 13 0.9000 -0.0339
4 3 14 0.3648 -0.0280
4 3 15 6.4669 0.0191
4 3 16 -9.3754 0.0321
4 3 17 3.0461 -0.0134
4 3 18 -2.8945 0.0018
4 3 19 -4.9304 0.0128
4 3 20 -1.1176 -0.0066
4 3 21 -1.2851 0.0034
4 3 22 2.1814 -0.0603
4 4 0 -1.0405 -0.0179
4 4 1 -12.2519 0.0114
4 4 2 -21.6993 0.0162
4 4 3 -18.3858 -0.0052
4 4 4 -3.5728 -0.0141
4 4 5 -0.1245 -0.0002
4 4 6 -9.3698 0.0114
4 4 7 9.2825 0.0032
4 4 8 7.2974 -0.0025
4 4 9 10.6962 0.0041
4 4 10 1.3826 -0.0071
4 4 11 7.9750 0.0054
4 4 12 5.8627 0.0004
4 4 13 7.6436 -0.0138
4 4 14 2.8420 0.0025
4 4 15 -7.5175 0.0045
4 4 16 -0.2172 0.0065
4 4 17 -9.1020 0.0174
4 4 18 2.0037 -0.0139
4 4 19 1.5968 0.0096
4 4 20 -1.6940 -0.0213
4 4 21 -1.4133 -0.0351
4 5 0 -2.8613 0.0125
4 5 1 -16.6738 -0.0068
4 5 2 -23.8548 -0.0029
4 5 3 -3.7063 0.0050
4 5 4 -3.6362 -0.0048
4 5 5 3.0930 0.0116
4 5 6 7.8060 0.0226
4 5 7 -2.3928 -0.0135
4 5 8 4.1577 -0.0260
4 5 9 0.1135 0.0290
4 5 10 14.6076 0.0321
4 5 11 12.0354 -0.0371
4 5 12 8.3805 -0.0206
4 5 13 -2.9017 0.0290
4 5 14 -2.4592 0.0070
4 5 15 0.4691 -0.0088
4 5 16 -7.3373 -0.0072
4 5 17 -0.8672 0.0106
4 5 18 -3.2907 0.0050
4 5 19 0.3111 0.0013
4 5 20 -2.3458 0.0164
4 5 21 -2.9170 -0.0940
4 6 0 -3.1993 0.0110
4 6 1 -10.9204 -0.0003
4 6 2 -7.4445 -0.0189
4 6 3 -8.1007 0.0123
4 6 4 -3.0472 0.0200
4 6 5 -0.6099 -0.0100
4 6 6 1.8462 -0.0009
4 6 7 3.1421 0.0116
4 6 8 9.8414 0.0031
4 6 9 13.1342 -0.0043
4 6 10 -2.7915 0.0064
4 6 11 9.5706 0.0041
4 6 12 2.9798 -0.0093
4 6 13 1.6971 0.0119
4 6 14 0.7547 -0.0008
4 6 15 -4.5152 -0.0132
4 6 16 -3.7638 0.0044
4 6 17 -4.4155 -0.0026
4 6 18 0.5486 0.0284
4 6 19 -4.0964 -0.0111
4 6 20 -0.4404 -0.0777
4 7 0 -9.6027 -0.0133
4 7 1 -3.7872 0.0069
4 7 2 -8.4945 0.0068
4 7 3 -4.8193 0.0049
4 7 4 -2.0862 -0.0003
4 7 5 2.7029 -0.0031
4 7 6 4.5352 -0.0114
4 7 7 4.4003 0.0026
4 7 8 4.1220 0.0335
4 7 9 0.1822 -0.0126
4 7 10 9.1092 -0.0295
4 7 11 5.2781 0.0262
4 7 12 9.2257 0.0182
4 7 13 -2.4328 -0.0197
4 7 14 -4.8635 -0.0053
4 7 15 0.7730 -0.0066
4 7 16 -5.1652 0.0177
4 7 17 -2.0516 -0.0107
4 7 18 -2.6364 -0.0152
4 7 19 -0.5462 0.0237
4 8 0 -1.1326 -0.0065
4 8 1 -7.8354 0.0079
4 8 2 -0.5560 0.0027
4 8 3 -0.1085 -0.0111
4 8 4 -1.4677 -0.0135
4 8 5 -0.2319 0.0126
4 8 6 2.4165 0.0046
4 8 7 2.8440 -0.0130
4 8 8 7.4975 0.0087
4 8 9 9.8554 0.0127
4 8 10 -3.1882 -0.0011
4 8 11 3.5464 -0.0031
4 8 12 2.1221 -0.0019
4 8 13 1.9062 -0.0217
4 8 14 -0.1235 0.0046
4 8 15 -2.2687 0.0145
4 8 16 -1.7112 -0.0038
4 8 17 -5.2744 0.0234
4 9 0 -1.7216 0.0191
4 9 1 -1.0803 -0.0025
4 9 2 -5.6188 -0.0037
4 9 3 -2.3749 0.0065
4 9 4 -0.1676 -0.0093
4 9 5 5.7215 -0.0059
4 9 6 4.1945 0.0157
4 9 7 4.0682 -0.0049
4 9 8 3.2000 -0.0198
4 9 9 3.1199 0.0091
4 9 10 1.9553 0.0266
4 9 11 -1.6486 -0.0143
4 9 12 7.5431 -0.0225
4 9 13 0.3006 0.0194
4 9 14 -2.8186 -0.0041
4 9 15 -0.0618 -0.0071
4 9 16 -3.5477 0.0033
4 10 0 -2.8106 0.0113
4 10 1 -2.8264 -0.0012
4 10 2 2.0102 -0.0075
4 10 3 0.9074 0.0122
4 10 4 0.3517 0.0040
4 10 5 1.5795 -0.0104
4 10 6 6.5806 -0.0077
4 10 7 0.9966 0.0128
4 10 8 2.1367 0.0100
4 10 9 5.3144 -0.0219
4 10 10 2.7249 0.0267
4 10 11 -1.1169 -0.0138
4 10 12 -1.6950 -0.0164
4 10 13 1.9256 0.0200
4 10 14 -1.0589 -0.0119
4 11 0 2.0482 -0.0114
4 11 1 2.0011 0.0102
4 11 2 -1.0509 0.0080
4 11 3 -3.2502 -0.0017
4 11 4 -1.4702 0.0007
4 11 5 6.0153 0.0221
4 11 6 4.7001 -0.0331
4 11 7 2.3773 -0.0095
4 11 8 0.6882 0.0356
4 11 9 1.9696 -0.0394
4 11 10 -1.2978 0.0065
4 11 11 -1.0111 0.0558
4 12 0 -2.9198 -0.0150
4 12 1 -0.4843 0.0121
4 12 2 1.8410 0.0194
4 12 3 0.4208 -0.0286
4 12 4 0.3482 -0.0225
4 12 5 3.2094 0.0450
4 12 6 1.4792 0.0421
4 12 7 1.7388 -0.0346
4 12 8 -0.6919 -0.0065
4 13 0 -0.1934 0.0405
4 13 1 0.4637 0.0120
4 13 2 0.4762 0.0021
5 0 0 26.2292 0.0389
5 0 2 14.4021 -0.0629
5 0 4 -44.7430 -0.0301
5 0 6 -15.4667 0.0911
5 0 8 -13.6715 -0.1260
5 0 10 -3.0366 0.1588
5 0 12 4.2077 -0.1770
5 0 14 6.3900 0.1457
5 0 16 -1.2069 -0.1158
5 0 18 10.9501 0.0713
5 0 20 -5.6192 0.0233
5 0 22 -0.7933 -0.1243
5 1 0 -11.4032 0.0324
5 1 1 13.2927 -0.0296
5 1 2 -7.4110 -0.0632
5 1 3 -4.3136 0.0546
5 1 4 -3.0883 0.0705
5 1 5 -25.3114 -0.0673
5 1 6 -0.0916 -0.0480
5 1 7 -29.9809 0.0487
5 1 8 2.1489 0.0194
5 1 9 0.7976 -0.0244
5 1 10 1.5529 -0.0090
5 1 11 1.7706 0.0052
5 1 12 3.6947 -0.0037
5 1 13 1.0116 0.0161
5 1 14 1.1956 0.0250
5 1 15 9.1188 -0.0299
5 1 16 -0.1636 -0.0322
5 1 17 0.4001 0.0357
5 1 18 -4.1725 0.0390
5 1 19 0.6550 -0.0248
5 1 20 2.8988 -0.0711
5 1 21 0.8173 -0.0162
5 1 22 -0.7188 0.0467
5 2 0 30.5903 -0.0356
5 2 1 -14.9305 0.0185
5 2 2 -6.3844 0.0164
5 2 3 -10.9931 -0.0027
5 2 4 -21.5145 -0.0053
5 2 5 -9.5862 0.0067
5 2 6 -16.6602 -0.0172
5 2 7 7.0948 -0.0106
5 2 8 -5.1838 0.0299
5 2 9 -0.9205 0.0121
5 2 10 -6.5975 -0.0407
5 2 11 6.2144 -0.0080
5 2 12 7.3257 0.0302
5 2 13 5.3434 0.0056
5 2 14 2.2843 -0.0320
5 2 15 2.4651 0.0037
5 2 16 0.6157 0.0163
5 2 17 -8.9672 -0.0102
5 2 18 10.0707 0.0060
5 2 19 3.5821 -0.0211
5 2 20 -5.7767 0.0018
5 2 21 -0.0528 -0.0103
5 3 0 -3.8776 -0.0087
5 3 1 -10.8118 0.0142
5 3 2 -19.1781 0.0339
5 3 3 -0.5955 -0.0327
5 3 4 -12.0726 -0.0359
5 3 5 -4.0896 0.0295
5 3 6 3.1716 0.0328
5 3 7 -24.1992 -0.0315
5 3 8 -1.5822 -0.0112
5 3 9 2.4236 0.0177
5 3 10 5.0865 0.0047
5 3 11 5.1463 -0.0055
5 3 12 5.9015 0.0006
5 3 13 -0.3480 -0.0152
5 3 14 6.0712 -0.0002
5 3 15 5.4420 0.0181
5 3 16 -4.2639 0.0323
5 3 17 1.6956 -0.0234
5 3 18 -6.4231 -0.0304
5 3 19 0.8019 0.0260
5 3 20 2.7814 -0.0053
5 3 21 -0.4757 -0.0243
5 4 0 12.1371 0.0249
5 4 1 -6.4397 -0.0102
5 4 2 -9.7853 -0.0130
5 4 3 -19.9812 0.0094
5 4 4 -6.4684 0.0066
5 4 5 -7.3332 -0.0071
5 4 6 -7.4754 0.0191
5 4 7 0.3675 0.0028
5 4 8 1.2390 -0.0176
5 4 9 0.3580 0.0094
5 4 10 -7.5813 0.0060
5 4 11 9.0459 -0.0051
5 4 12 9.3573 -0.0016
5 4 13 9.2211 0.0062
5 4 14 -0.2352 0.0050
5 4 15 -1.0905 0.0012
5 4 16 1.0798 -0.0054
5 4 17 -8.7561 0.0258
5 4 18 3.9009 -0.0282
5 4 19 2.7563 -0.0135
5 4 20 -0.0495 0.0124
5 4 21 -1.6466 -0.0367
5 5 0 1.1432 0.0047
5 5 1 -9.5116 -0.0060
5 5 2 -18.0634 -0.0216
5 5 3 -1.2829 0.0113
5 5 4 -12.8736 0.0294
5 5 5 2.2906 -0.0143
5 5 6 1.1852 -0.0303
5 5 7 -11.9847 0.0275
5 5 8 -4.9243 0.0182
5 5 9 2.2014 -0.0148
5 5 10 8.4003 -0.0058
5 5 11 7.4201 0.0079
5 5 12 9.8447 -0.0055
5 5 13 -4.0908 0.0122
5 5 14 2.5811 0.0098
5 5 15 3.6553 -0.0004
5 5 16 -3.3182 -0.0095
5 5 17 -0.4490 -0.0055
5 5 18 -2.9950 0.0420
5 5 19 1.4953 -0.0197
5 5 20 -1.8120 -0.0543
5 6 0 1.0183 -0.0173
5 6 1 -6.5001 0.0056
5 6 2 -2.6120 0.0044
5 6 3 -9.0588 -0.0080
5 6 4 -7.2680 -0.0028
5 6 5 -9.3009 -0.0012
5 6 6 -0.3580 0.0064
5 6 7 -3.1328 -0.0020
5 6 8 5.3570 0.0043
5 6 9 4.5094 -0.0060
5 6 10 -8.2865 -0.0047
5 6 11 7.7577 0.0110
5 6 12 6.6426 -0.0053
5 6 13 6.5808 -0.0043
5 6 14 -0.4386 0.0133
5 6 15 0.6863 -0.0046
5 6 16 -0.6320 0.0240
5 6 17 -3.8468 -0.0172
5 6 18 1.9005 -0.0328
5 6 19 -2.2327 -0.0034
5 7 0 -3.6712 -0.0081
5 7 1 -3.1169 0.0126
5 7 2 -10.7394 0.0135
5 7 3 -1.9252 -0.0160
5 7 4 -5.8085 -0.0259
5 7 5 -1.7766 0.0070
5 7 6 0.0788 0.0182
5 7 7 -1.4452 -0.0180
5 7 8 -5.1065 -0.0055
5 7 9 1.3562 0.0086
5 7 10 6.4231 -0.0081
5 7 11 0.1061 0.0078
5 7 12 10.8737 0.0043
5 7 13 -0.0965 -0.0232
5 7 14 -0.6503 0.0061
5 7 15 2.7530 0.0206
5 7 16 0.1795 0.0058
5 7 17 -0.2747 -0.0191
5 7 18 -2.2222 -0.0283
5 8 0 -1.8419 0.0089
5 8 1 -5.5474 -0.0000
5 8 2 -0.3781 -0.0114
5 8 3 -1.7952 0.0060
5 8 4 -4.1087 -0.0037
5 8 5 -5.3653 -0.0103
5 8 6 1.7995 0.0101
5 8 7 -2.2681 -0.0039
5 8 8 2.7785 -0.0106
5 8 9 5.7910 0.0185
5 8 10 -4.5547 0.0125
5 8 11 1.0436 -0.0424
5 8 12 2.5349 -0.0022
5 8 13 8.4052 0.0264
5 8 14 0.6672 -0.0141
5 8 15 1.4189 -0.0070
5 8 16 2.2739 0.0138
5 8 17 -3.7040 0.0461
5 9 0 1.4424 0.0122
5 9 1 -3.9700 0.0027
5 9 2 -8.0092 -0.0190
5 9 3 -1.3130 0.0157
5 9 4 -0.4190 0.0162
5 9 5 0.8438 -0.0179
5 9 6 -0.6444 -0.0158
5 9 7 2.8903 0.0030
5 9 8 -2.1705 0.0164
5 9 9 2.4645 -0.0073
5 9 10 2.3703 -0.0093
5 9 11 -2.6793 0.0210
5 9 12 7.9668 -0.0216
5 9 13 1.9873 0.0117
5 9 14 1.2932 -0.0009
5 9 15 0.8414 0.0013
5 10 0 -4.4184 -0.0107
5 10 1 -0.6435 0.0013
5 10 2 0.7183 0.0033
5 10 3 0.2269 -0.0015
5 10 4 -4.0131 0.0110
5 10 5 -1.5275 0.0005
5 10 6 6.0646 0.0023
5 10 7 -2.2907 -0.0018
5 10 8 0.6555 0.0276
5 10 9 2.7279 -0.0433
5 10 10 3.5060 0.0008
5 10 11 -1.2344 0.0393
5 10 12 -1.5044 -0.0106
5 10 13 4.7962 -0.0197
5 11 0 3.0972 -0.0154
5 11 1 -0.9803 0.0084
5 11 2 -2.2107 0.0255
5 11 3 -3.2894 0.0027
5 11 4 -1.3788 -0.0342
5 11 5 1.8287 0.0265
5 11 6 1.2245 0.0092
5 11 7 3.8111 -0.0231
5 11 8 -1.1096 0.0140
5 11 9 0.3012 0.0031
5 11 10 -0.6639 -0.0211
5 12 0 -4.0503 0.0151
5 12 1 -0.0208 -0.0063
5 12 2 0.3310 0.0012
5 12 3 0.9139 0.0058
5 12 4 -1.6860 -0.0097
5 12 5 -0.3160 0.0019
5 12 6 2.3462 0.0787
5 12 7 1.2378 -0.0262
6 0 0 13.0629 0.0695
6 0 2 44.2968 -0.1383
6 0 4 -26.1582 0.2035
6 0 6 1.5653 -0.1763
6 0 8 -10.1478 0.1253
6 0 10 -6.3134 -0.0757
6 0 12 1.6170 0.0132
6 0 14 0.2749 0.0366
6 0 16 -1.7616 -0.0760
6 0 18 4.0583 0.1178
6 0 20 -2.5913 -0.1052
6 1 0 1.6201 -0.0461
6 1 1 15.4644 0.0203
6 1 2 -6.4657 0.0423
6 1 3 19.7263 -0.0084
6 1 4 -1.5611 -0.0036
6 1 5 -6.0279 -0.0063
6 1 6 -0.2376 -0.0138
6 1 7 -20.6495 0.0297
6 1 8 2.1290 0.0168
6 1 9 -1.4434 -0.0439
6 1 10 -4.6268 -0.0363
6 1 11 -0.2378 0.0629
6 1 12 2.3555 0.0483
6 1 13 -3.7260 -0.0599
6 1 14 0.6669 -0.0436
6 1 15 6.5020 0.0581
6 1 16 1.6761 0.0429
6 1 17 -6.4892 -0.0427
6 1 18 -4.7452 -0.0455
6 1 19 4.9112 -0.0331
6 1 20 2.8624 -0.0012
6 1 21 -0.2192 -0.0047
6 2 0 25.6309 -0.0051
6 2 1 -15.6842 0.0013
6 2 2 17.0105 0.0380
6 2 3 1.8295 -0.0092
6 2 4 -10.7619 -0.0320
6 2 5 -9.8797 -0.0011
6 2 6 0.0061 0.0298
6 2 7 4.0640 0.0189
6 2 8 -6.8160 -0.0260
6 2 9 -5.0691 -0.0149
6 2 10 -8.1642 0.0132
6 2 11 0.0810 0.0061
6 2 12 3.9413 -0.0064
6 2 13 3.0355 -0.0030
6 2 14 -0.6447 -0.0118
6 2 15 3.0120 -0.0035
6 2 16 -2.2967 0.0297
6 2 17 -5.2102 -0.0105
6 2 18 5.0865 -0.0264
6 2 19 0.1527 -0.0235
6 2 20 -1.6334 0.0256
6 2 21 2.2174 0.0093
6 3 0 7.8521 0.0217
6 3 1 -0.9439 -0.0097
6 3 2 -9.2501 -0.0258
6 3 3 10.8390 0.0137
6 3 4 -8.5936 0.0077
6 3 5 7.5616 -0.0019
6 3 6 2.6149 0.0192
6 3 7 -21.5481 -0.0159
6 3 8 -4.2829 -0.0265
6 3 9 2.4484 0.0288
6 3 10 -7.0256 0.0268
6 3 11 -0.3282 -0.0415
6 3 12 3.5961 -0.0190
6 3 13 -0.4416 0.0388
6 3 14 4.2898 0.0407
6 3 15 1.2028 -0.0338
6 3 16 0.5218 -0.0268
6 3 17 -1.5631 0.0286
6 3 18 -8.1307 -0.0145
6 3 19 3.4753 -0.0236
6 3 20 4.1333 -0.0319
6 4 0 16.5296 -0.0008
6 4 1 1.2780 -0.0054
6 4 2 0.6830 -0.0088
6 4 3 -6.3105 -0.0048
6 4 4 -3.7375 0.0248
6 4 5 -8.9582 -0.0012
6 4 6 2.5920 -0.0116
6 4 7 -1.7705 0.0018
6 4 8 -4.9984 -0.0020
6 4 9 -7.7977 0.0009
6 4 10 -9.2645 -0.0009
6 4 11 1.6216 0.0011
6 4 12 10.1635 0.0071
6 4 13 5.8512 0.0021
6 4 14 -4.8664 -0.0068
6 4 15 1.3821 0.0160
6 4 16 1.2849 -0.0115
6 4 17 -6.0313 -0.0068
6 4 18 2.3116 0.0024
6 4 19 1.4845 -0.0046
6 4 20 1.0376 -0.0108
6 5 0 8.5699 -0.0130
6 5 1 -3.3778 0.0102
6 5 2 -7.2339 0.0085
6 5 3 5.1153 -0.0112
6 5 4 -7.5454 -0.0039
6 5 5 2.8015 -0.0046
6 5 6 -0.2509 -0.0116
6 5 7 -13.5713 0.0169
6 5 8 -9.1956 0.0119
6 5 9 4.4628 -0.0225
6 5 10 -2.6415 -0.0267
6 5 11 -0.6244 0.0359
6 5 12 5.7843 0.0098
6 5 13 -1.9926 -0.0202
6 5 14 1.9143 -0.0053
6 5 15 1.8658 0.0143
6 5 16 0.7556 0.0270
6 5 17 -0.9632 -0.0203
6 5 18 -3.1681 -0.0122
6 5 19 2.4300 -0.0498
6 6 0 4.9512 -0.0052
6 6 1 2.9723 0.0019
6 6 2 -0.3735 0.0125
6 6 3 -1.5448 -0.0133
6 6 4 -4.3230 -0.0177
6 6 5 -10.3427 0.0118
6 6 6 0.6669 0.0055
6 6 7 -1.9892 -0.0177
6 6 8 -0.2256 -0.0006
6 6 9 -5.9497 0.0085
6 6 10 -9.0937 -0.0172
6 6 11 0.6425 -0.0104
6 6 12 5.8073 0.0090
6 6 13 6.6421 -0.0130
6 6 14 -3.2321 0.0110
6 6 15 0.8094 0.0002
6 6 16 1.8932 0.0240
6 6 17 -0.4545 -0.0280
6 6 18 1.2893 -0.0715
6 7 0 1.3780 0.0141
6 7 1 -2.6435 -0.0084
6 7 2 -4.9419 -0.0182
6 7 3 1.2891 0.0075
6 7 4 -0.8628 0.0049
6 7 5 -3.4132 -0.0155
6 7 6 -1.1763 0.0103
6 7 7 -3.6453 -0.0054
6 7 8 -10.3473 -0.0232
6 7 9 2.7737 0.0080
6 7 10 0.7767 0.0201
6 7 11 -5.9672 -0.0298
6 7 12 4.6362 -0.0178
6 7 13 1.1438 0.0158
6 7 14 1.6907 0.0144
6 7 15 1.5914 -0.0059
6 7 16 3.3800 -0.0213
6 7 17 1.2925 0.0336
6 8 0 0.1306 0.0020
6 8 1 1.4195 0.0017
6 8 2 -2.2772 -0.0069
6 8 3 0.1798 0.0080
6 8 4 -3.2049 0.0106
6 8 5 -3.6060 -0.0147
6 8 6 -0.4798 -0.0002
6 8 7 -4.1121 0.0124
6 8 8 1.0021 -0.0057
6 8 9 -0.1972 -0.0128
6 8 10 -4.4674 0.0031
6 8 11 -3.6579 -0.0052
6 8 12 -0.5051 -0.0111
6 8 13 7.5915 0.0222
6 8 14 1.3033 -0.0169
6 8 15 2.6589 -0.0075
6 8 16 2.5316 0.0508
6 9 0 3.4237 -0.0231
6 9 1 -5.5989 0.0095
6 9 2 -4.0637 0.0031
6 9 3 -1.0543 -0.0057
6 9 4 1.4285 0.0067
6 9 5 -3.6443 0.0042
6 9 6 -0.5566 -0.0096
6 9 7 2.3149 -0.0056
6 9 8 -6.4270 0.0258
6 9 9 0.9918 -0.0046
6 9 10 0.6497 -0.0362
6 9 11 -3.0058 0.0451
6 9 12 2.4385 -0.0079
6 9 13 0.9679 -0.0024
6 9 14 3.0140 0.0280
6 10 0 -2.6556 -0.0053
6 10 1 3.6136 -0.0009
6 10 2 -2.0349 0.0042
6 10 3 -0.4823 -0.0101
6 10 4 -5.0614 0.0008
6 10 5 0.8480 0.0112
6 10 6 1.6598 0.0310
6 10 7 -4.4900 -0.0337
6 10 8 0.6246 0.0157
6 10 9 0.0538 0.0082
6 10 10 2.2543 -0.0176
6 10 11 -3.1367 0.0076
6 10 12 -1.8875 0.0331
6 11 0 3.5044 0.0253
6 11 1 -2.8404 -0.0114
6 11 2 -1.9640 -0.0129
6 11 3 -2.6039 0.0111
6 11 4 0.3592 -0.0136
6 11 5 -3.5843 -0.0054
6 11 6 -0.3049 0.0141
6 11 7 4.3706 0.0057
6 11 8 -1.8451 -0.0090
6 11 9 -1.2355 0.0635
6 12 0 -4.8047 0.0060
6 12 1 1.2796 -0.0129
6 12 2 -0.8381 -0.0190
6 12 3 0.7072 0.0338
6 12 4 -2.2923 0.0059
6 12 5 -0.9379 -0.0586
7 0 0 -5.9117 -0.0475
7 0 2 33.6915 0.1102
7 0 4 -13.2452 -0.0236
7 0 6 14.3527 -0.0368
7 0 8 0.3142 0.0877
7 0 10 -4.9055 -0.1301
7 0 12 4.6396 0.1571
7 0 14 -1.0660 -0.1487
7 0 16 1.3626 0.1374
7 0 18 -4.6675 -0.0638
7 0 20 -0.2088 -0.0610
7 1 0 13.4576 -0.0137
7 1 1 -10.7575 0.0236
7 1 2 -9.6327 0.0476
7 1 3 31.6954 -0.0493
7 1 4 5.0532 -0.0642
7 1 5 -0.7263 0.0781
7 1 6 0.5083 0.0499
7 1 7 -3.6548 -0.0504
7 1 8 4.1023 -0.0304
7 1 9 0.1734 0.0411
7 1 10 -7.4963 0.0208
7 1 11 3.0792 -0.0188
7 1 12 0.5344 -0.0084
7 1 13 -2.4331 0.0112
7 1 14 0.3067 -0.0086
7 1 15 5.7172 0.0075
7 1 16 0.7053 0.0089
7 1 17 -8.1010 -0.0376
7 1 18 -4.1255 -0.0346
7 1 19 2.2298 -0.0475
7 1 20 1.7993 0.0611
7 2 0 8.1998 0.0406
7 2 1 -9.0333 -0.0202
7 2 2 12.9825 -0.0219
7 2 3 8.5676 0.0044
7 2 4 -3.5638 0.0138
7 2 5 -3.1655 -0.0032
7 2 6 12.3052 0.0083
7 2 7 4.9438 0.0119
7 2 8 -3.4461 -0.0214
7 2 9 -3.2707 -0.0138
7 2 10 -4.0156 0.0267
7 2 11 -5.3124 0.0018
7 2 12 4.5839 -0.0313
7 2 13 1.5890 -0.0031
7 2 14 -0.3741 0.0373
7 2 15 -0.4433 -0.0168
7 2 16 -2.5286 -0.0230
7 2 17 -1.9360 -0.0037
7 2 18 -1.3381 0.0280
7 2 19 -2.2813 0.0053
7 2 20 0.5908 -0.0677
7 3 0 20.3658 -0.0051
7 3 1 -5.5619 -0.0144
7 3 2 -7.8665 -0.0277
7 3 3 13.4704 0.0262
7 3 4 4.3270 0.0339
7 3 5 10.0625 -0.0302
7 3 6 5.2515 -0.0342
7 3 7 -10.2475 0.0284
7 3 8 1.0629 0.0229
7 3 9 1.8687 -0.0263
7 3 10 -12.4494 -0.0152
7 3 11 0.2684 0.0157
7 3 12 -0.1533 0.0242
7 3 13 1.4782 -0.0033
7 3 14 1.1934 0.0011
7 3 15 -1.0073 -0.0064
7 3 16 1.3773 -0.0368
7 3 17 -3.4891 0.0215
7 3 18 -6.7407 -0.0065
7 3 19 2.3009 -0.0144
7 4 0 9.5683 -0.0344
7 4 1 8.7166 0.0056
7 4 2 0.0241 0.0220
7 4 3 3.9055 -0.0194
7 4 4 -0.3663 0.0014
7 4 5 -2.7394 0.0064
7 4 6 9.5909 -0.0111
7 4 7 4.2942 0.0053
7 4 8 -7.1049 0.0042
7 4 9 -6.2309 -0.0109
7 4 10 -4.7202 -0.0049
7 4 11 -5.7407 0.0118
7 4 12 7.4881 0.0046
7 4 13 2.5885 -0.0035
7 4 14 -3.9248 -0.0154
7 4 15 -0.5563 0.0106
7 4 16 -0.3841 0.0072
7 4 17 -2.6806 -0.0141
7 4 18 -0.3667 0.0130
7 4 19 -0.8908 -0.0328
7 5 0 11.6661 0.0018
7 5 1 -1.5140 -0.0005
7 5 2 -0.1655 0.0187
7 5 3 4.8879 -0.0116
7 5 4 3.5800 -0.0315
7 5 5 4.3258 0.0184
7 5 6 3.0044 0.0300
7 5 7 -8.2192 -0.0250
7 5 8 -2.3530 -0.0244
7 5 9 3.8597 0.0231
7 5 10 -7.9276 0.0015
7 5 11 -4.3063 0.0015
7 5 12 -0.3037 -0.0040
7 5 13 1.9920 -0.0046
7 5 14 0.5896 -0.0020
7 5 15 -2.9407 -0.0121
7 5 16 0.4079 0.0326
7 5 17 0.1872 -0.0220
7 5 18 -1.8047 -0.0737
7 6 0 3.5441 0.0209
7 6 1 7.3205 -0.0002
7 6 2 -0.7593 -0.0140
7 6 3 4.5786 0.0051
7 6 4 -0.3686 0.0067
7 6 5 -2.7455 -0.0031
7 6 6 2.2977 -0.0019
7 6 7 3.9285 0.0061
7 6 8 -3.0856 -0.0113
7 6 9 -7.3849 0.0038
7 6 10 -4.0273 0.0008
7 6 11 -3.9717 -0.0217
7 6 12 0.4514 0.0022
7 6 13 2.6389 -0.0040
7 6 14 -1.7778 0.0154
7 6 15 -0.8793 -0.0221
7 6 16 0.8490 -0.0210
7 6 17 1.6965 0.0046
7 7 0 2.5305 0.0020
7 7 1 -1.1610 -0.0061
7 7 2 1.3710 -0.0196
7 7 3 1.1854 0.0127
7 7 4 5.0749 0.0251
7 7 5 -1.5318 -0.0116
7 7 6 1.8103 -0.0102
7 7 7 -3.9672 0.0081
7 7 8 -5.5207 0.0079
7 7 9 4.7659 -0.0124
7 7 10 -3.1314 0.0017
7 7 11 -7.4436 -0.0120
7 7 12 -1.2505 0.0159
7 7 13 0.6195 0.0057
7 7 14 0.9902 -0.0183
7 7 15 -0.5333 -0.0081
7 7 16 2.2077 -0.0174
7 8 0 4.1926 -0.0113
7 8 1 4.0994 0.0054
7 8 2 -3.8297 0.0100
7 8 3 2.9427 -0.0078
7 8 4 -1.7639 0.0042
7 8 5 1.8993 0.0098
7 8 6 -1.6678 -0.0002
7 8 7 -0.5421 0.0040
7 8 8 1.0569 0.0108
7 8 9 -2.6018 -0.0203
7 8 10 -2.0346 -0.0083
7 8 11 -4.4145 0.0446
7 8 12 -3.1811 -0.0349
7 8 13 0.9369 0.0025
7 8 14 0.9240 0.0248
7 8 15 2.2381 0.0076
7 9 0 3.0024 -0.0156
7 9 1 -2.0236 0.0031
7 9 2 0.6699 0.0107
7 9 3 -1.8495 -0.0124
7 9 4 2.3445 -0.0089
7 9 5 -4.4822 0.0116
7 9 6 4.0470 0.0231
7 9 7 0.3413 -0.0192
7 9 8 -6.1678 -0.0017
7 9 9 1.6931 0.0375
7 9 10 0.6695 -0.0272
7 9 11 -2.6195 0.0069
7 9 12 -3.0039 0.0273
7 9 13 -1.2402 0.0140
7 10 0 2.2405 0.0194
7 10 1 5.0139 -0.0106
7 10 2 -2.9565 -0.0135
7 10 3 -0.9989 0.0081
7 10 4 -3.7080 -0.0061
7 10 5 3.7399 -0.0167
7 10 6 -2.5026 0.0355
7 10 7 -2.2672 -0.0088
7 10 8 1.3449 -0.0146
7 10 9 -0.6695 0.0340
7 10 10 0.4049 0.0067
7 10 11 -3.7206 -0.0256
7 11 0 1.1282 0.0109
7 11 1 -1.6990 -0.0147
7 11 2 -0.1149 -0.0200
7 11 3 -1.8958 0.0155
7 11 4 0.0549 0.0147
7 11 5 -4.8391 -0.0541
7 11 6 1.5126 -0.0125
7 11 7 2.3712 0.0541
7 11 8 -1.4958 -0.0163
7 12 0 -3.7240 -0.0141
7 12 1 1.7754 0.0295
7 12 2 -0.4209 -0.0210
7 12 3 0.0673 -0.0083
8 0 0 -11.1510 -0.0286
8 0 2 1.3177 0.1131
8 0 4 -5.1724 -0.1732
8 0 6 7.2314 0.1752
8 0 8 9.9492 -0.1470
8 0 10 -7.9579 0.1189
8 0 12 7.0447 -0.0638
8 0 14 2.3171 0.0190
8 0 16 4.5176 0.0408
8 0 18 -6.3241 -0.0706
8 1 0 15.2323 0.0500
8 1 1 -28.1461 -0.0399
8 1 2 -10.1567 -0.0575
8 1 3 20.1470 0.0380
8 1 4 6.9045 0.0231
8 1 5 -4.1807 -0.0036
8 1 6 1.2482 0.0027
8 1 7 4.0891 -0.0073
8 1 8 6.0599 -0.0137
8 1 9 -1.0388 0.0291
8 1 10 -6.2210 0.0329
8 1 11 5.0336 -0.0444
8 1 12 0.1113 -0.0434
8 1 13 1.0523 0.0529
8 1 14 0.9158 0.0376
8 1 15 6.1146 -0.0542
8 1 16 -1.3305 -0.0556
8 1 17 -3.5116 -0.0215
8 1 18 -2.6938 0.0536
8 1 19 -1.5917 0.0023
8 2 0 -2.9315 -0.0007
8 2 1 1.7906 -0.0038
8 2 2 -5.3573 -0.0310
8 2 3 0.6790 0.0102
8 2 4 -1.1983 0.0289
8 2 5 5.8287 -0.0011
8 2 6 8.5923 -0.0304
8 2 7 3.9999 -0.0236
8 2 8 2.4224 0.0262
8 2 9 3.3890 0.0134
8 2 10 -4.0455 -0.0230
8 2 11 -5.9054 -0.0104
8 2 12 5.6158 0.0164
8 2 13 1.2475 -0.0067
8 2 14 2.0845 0.0052
8 2 15 -2.3074 -0.0068
8 2 16 0.3717 -0.0190
8 2 17 -0.6706 0.0028
8 2 18 -3.5326 0.0223
8 2 19 -2.1790 0.0514
8 3 0 20.6368 -0.0337
8 3 1 -11.2955 0.0128
8 3 2 -9.2462 0.0249
8 3 3 3.8044 -0.0244
8 3 4 8.7140 -0.0079
8 3 5 6.8539 0.0046
8 3 6 6.5865 -0.0114
8 3 7 -2.3449 0.0075
8 3 8 9.2735 0.0127
8 3 9 -0.6370 -0.0187
8 3 10 -9.7480 -0.0121
8 3 11 2.7264 0.0339
8 3 12 -1.6268 0.0238
8 3 13 2.5782 -0.0387
8 3 14 1.4936 -0.0264
8 3 15 0.5263 0.0364
8 3 16 -0.6435 -0.0151
8 3 17 -2.5441 -0.0110
8 3 18 -3.4890 0.0097
8 3 19 0.3115 0.0197
8 4 0 -1.6268 0.0007
8 4 1 11.2647 -0.0046
8 4 2 -4.4618 0.0124
8 4 3 1.0907 -0.0018
8 4 4 -2.0129 -0.0168
8 4 5 4.1062 0.0097
8 4 6 9.5247 0.0107
8 4 7 7.6211 -0.0071
8 4 8 -4.7588 -0.0065
8 4 9 3.1196 0.0023
8 4 10 -1.3757 0.0058
8 4 11 -6.0430 0.0019
8 4 12 3.9946 -0.0067
8 4 13 0.1328 0.0167
8 4 14 0.8000 -0.0017
8 4 15 -0.8419 -0.0214
8 4 16 -2.1279 0.0261
8 4 17 -1.4972 0.0038
8 4 18 -0.6900 -0.0100
8 5 0 8.5222 0.0146
8 5 1 -3.2415 -0.0168
8 5 2 0.1996 -0.0121
8 5 3 -1.3871 0.0148
8 5 4 5.7313 0.0105
8 5 5 5.5334 -0.0038
8 5 6 5.9818 -0.0004
8 5 7 -3.1947 -0.0068
8 5 8 7.6590 -0.0055
8 5 9 0.7887 0.0254
8 5 10 -5.4935 0.0085
8 5 11 -0.9690 -0.0065
8 5 12 -2.4036 -0.0066
8 5 13 1.3166 0.0068
8 5 14 0.4998 0.0219
8 5 15 -2.6757 -0.0364
8 5 16 -1.3797 -0.0292
8 5 17 0.6055 0.0040
8 6 0 -2.3329 0.0006
8 6 1 4.1397 0.0029
8 6 2 -0.5217 -0.0135
8 6 3 4.0063 0.0122
8 6 4 -1.1487 0.0133
8 6 5 3.0647 -0.0142
8 6 6 3.5488 0.0013
8 6 7 6.8990 0.0216
8 6 8 -2.9821 -0.0138
8 6 9 0.2276 -0.0077
8 6 10 0.4091 0.0158
8 6 11 -3.5812 -0.0099
8 6 12 -3.0763 0.0098
8 6 13 -0.4871 0.0018
8 6 14 2.1265 0.0100
8 6 15 -1.0495 -0.0239
8 6 16 -2.0079 -0.0487
8 7 0 1.4413 -0.0216
8 7 1 1.0161 0.0117
8 7 2 1.3959 0.0134
8 7 3 -0.7739 -0.0145
8 7 4 4.5396 -0.0022
8 7 5 0.9623 0.0192
8 7 6 5.4120 -0.0056
8 7 7 -3.7938 -0.0016
8 7 8 2.4630 0.0214
8 7 9 4.8240 -0.0165
8 7 10 -2.8770 -0.0077
8 7 11 -2.9847 0.0232
8 7 12 -0.8303 0.0367
8 7 13 -2.1400 -0.0273
8 7 14 -2.1393 -0.0307
8 7 15 -0.2768 0.0320
8 8 0 5.3259 -0.0066
8 8 1 1.8934 0.0016
8 8 2 -1.8153 0.0094
8 8 3 2.3812 -0.0035
8 8 4 -1.2780 -0.0072
8 8 5 4.0868 0.0101
8 8 6 -1.1978 0.0104
8 8 7 3.4909 -0.0112
8 8 8 0.7576 0.0092
8 8 9 0.1122 0.0069
8 8 10 1.0989 -0.0103
8 8 11 -1.9097 0.0229
8 8 12 -3.3517 -0.0287
8 8 13 -3.2452 0.0495
8 8 14 0.0498 0.0406
8 9 0 0.5431 0.0185
8 9 1 4.5337 -0.0098
8 9 2 2.0470 -0.0114
8 9 3 -1.6908 0.0067
8 9 4 -0.5523 0.0079
8 9 5 -3.6630 -0.0175
8 9 6 7.2164 0.0179
8 9 7 -0.7544 -0.0105
8 9 8 -2.1580 -0.0111
8 9 9 2.8281 0.0507
8 9 10 1.8319 -0.0158
8 9 11 -1.9705 -0.0163
8 9 12 -3.5306 0.0697
8 10 0 4.7665 0.0044
8 10 1 1.5160 -0.0022
8 10 2 -0.3706 -0.0123
8 10 3 -1.4637 0.0133
8 10 4 -2.3806 -0.0003
8 10 5 2.8254 -0.0294
8 10 6 -2.5967 0.0021
8 10 7 1.4993 0.0290
8 10 8 0.8742 -0.0379
8 10 9 -0.3726 0.0122
8 10 10 -0.1719 0.0490
8 11 0 -1.7972 -0.0126
8 11 1 0.4582 0.0150
8 11 2 0.5500 0.0054
8 11 3 0.1007 -0.0031
8 11 4 -1.6040 0.0173
8 11 5 -3.3247 -0.0601
8 11 6 2.4996 -0.0303
8 12 0 -1.1722 -0.0049
9 0 0 -3.3574 0.0787
9 0 2 -12.5047 -0.1324
9 0 4 -3.4239 0.0761
9 0 6 -6.3305 -0.0116
9 0 8 14.8646 -0.0412
9 0 10 -14.7779 0.0951
9 0 12 4.5589 -0.1186
9 0 14 4.4679 0.1305
9 0 16 4.5903 -0.1064
9 0 18 -2.0549 0.0222
9 1 0 9.7185 0.0076
9 1 1 -20.4832 -0.0176
9 1 2 -6.0037 -0.0387
9 1 3 -0.0529 0.0494
9 1 4 0.4202 0.0589
9 1 5 -1.6575 -0.0618
9 1 6 2.2475 -0.0438
9 1 7 -2.5801 0.0521
9 1 8 4.6596 0.0322
9 1 9 -0.2980 -0.0499
9 1 10 -3.0141 -0.0274
9 1 11 0.7309 0.0321
9 1 12 0.5644 0.0151
9 1 13 0.9976 -0.0280
9 1 14 1.5363 -0.0178
9 1 15 6.1967 -0.0133
9 1 16 -1.6227 0.0066
9 1 17 0.9333 -0.0368
9 1 18 -1.3371 0.0412
9 2 0 -2.2670 -0.0400
9 2 1 6.7169 0.0245
9 2 2 -13.3898 0.0224
9 2 3 -9.6676 -0.0046
9 2 4 -2.0717 -0.0174
9 2 5 7.5414 -0.0053
9 2 6 -0.6962 -0.0035
9 2 7 -0.8182 -0.0132
9 2 8 6.2830 0.0080
9 2 9 8.9040 0.0030
9 2 10 -7.9607 -0.0203
9 2 11 -4.1996 0.0013
9 2 12 3.1734 0.0317
9 2 13 1.8006 -0.0250
9 2 14 4.0839 -0.0413
9 2 15 -0.8371 0.0206
9 2 16 2.3039 0.0299
9 2 17 -0.9995 0.0280
9 2 18 -1.4206 -0.0497
9 3 0 11.6106 -0.0035
9 3 1 -10.0861 0.0125
9 3 2 -6.8214 0.0246
9 3 3 -6.2497 -0.0302
9 3 4 -1.7467 -0.0207
9 3 5 4.5497 0.0251
9 3 6 6.3173 0.0304
9 3 7 -2.6692 -0.0281
9 3 8 8.8530 -0.0335
9 3 9 -1.8559 0.0311
9 3 10 -3.2515 0.0338
9 3 11 3.2153 -0.0195
9 3 12 -0.0654 -0.0330
9 3 13 0.6526 0.0122
9 3 14 2.6235 0.0013
9 3 15 2.9964 0.0035
9 3 16 -1.2625 0.0050
9 3 17 -0.3901 0.0158
9 4 0 -6.7660 0.0283
9 4 1 9.2015 -0.0161
9 4 2 -4.5759 -0.0119
9 4 3 -7.5921 0.0201
9 4 4 -7.0033 0.0003
9 4 5 3.3143 0.0036
9 4 6 6.4167 0.0007
9 4 7 2.4915 -0.0110
9 4 8 -1.8998 -0.0011
9 4 9 11.1182 0.0124
9 4 10 -1.9797 0.0051
9 4 11 -2.5849 0.0046
9 4 12 2.5173 -0.0098
9 4 13 -0.6696 0.0024
9 4 14 2.8640 0.0325
9 4 15 1.2093 -0.0037
9 4 16 -1.7936 0.0083
9 4 17 -1.7983 -0.0175
9 5 0 3.4398 -0.0007
9 5 1 -5.8987 -0.0009
9 5 2 -1.4806 -0.0181
9 5 3 -5.4003 0.0145
9 5 4 -3.3238 0.0311
9 5 5 3.6358 -0.0245
9 5 6 5.1650 -0.0236
9 5 7 -0.9409 0.0256
9 5 8 9.4887 0.0141
9 5 9 -2.2951 -0.0087
9 5 10 -0.6712 -0.0047
9 5 11 3.0861 0.0137
9 5 12 0.1078 0.0160
9 5 13 -1.6714 -0.0173
9 5 14 0.5119 0.0145
9 5 15 0.8571 0.0064
9 5 16 -1.2766 -0.0624
9 6 0 -6.8471 -0.0215
9 6 1 -0.3476 0.0068
9 6 2 1.3445 0.0136
9 6 3 -1.0877 -0.0066
9 6 4 -5.2220 -0.0063
9 6 5 1.3301 0.0073
9 6 6 4.3036 -0.0041
9 6 7 2.8148 -0.0069
9 6 8 -2.1506 0.0032
9 6 9 7.9437 -0.0048
9 6 10 -0.0544 0.0033
9 6 11 -1.2674 -0.0035
9 6 12 -0.6875 0.0180
9 6 13 0.0517 -0.0022
9 6 14 1.8037 -0.0013
9 6 15 -0.6995 0.0082
9 7 0 -0.2525 -0.0069
9 7 1 1.0191 0.0029
9 7 2 -1.6702 0.0118
9 7 3 -1.0371 -0.0138
9 7 4 -1.6666 -0.0141
9 7 5 0.9923 0.0192
9 7 6 4.8387 -0.0005
9 7 7 -3.4903 -0.0127
9 7 8 5.3986 0.0024
9 7 9 3.6698 -0.0008
9 7 10 -0.1549 0.0097
9 7 11 1.1428 -0.0049
9 7 12 2.0531 -0.0105
9 7 13 -3.8048 0.0124
9 7 14 -3.2322 0.0088
9 8 0 1.5922 0.0038
9 8 1 -2.1999 -0.0109
9 8 2 2.4387 -0.0056
9 8 3 -0.0552 0.0196
9 8 4 -2.1106 0.0007
9 8 5 -0.3155 -0.0174
9 8 6 -0.0689 0.0080
9 8 7 4.3220 -0.0118
9 8 8 0.2930 -0.0021
9 8 9 3.3267 0.0081
9 8 10 2.0287 -0.0151
9 8 11 0.2025 -0.0039
9 8 12 -1.4819 -0.0005
9 9 0 -1.4013 0.0026
9 9 1 6.8345 -0.0025
9 9 2 0.0705 -0.0047
9 9 3 0.1168 0.0084
9 9 4 -5.0743 0.0109
9 9 5 -3.1055 -0.0327
9 9 6 5.7616 0.0026
9 9 7 -0.5095 0.0056
9 9 8 0.7468 -0.0088
9 9 9 2.9716 0.0187
9 9 10 2.3305 -0.0107
9 10 0 2.9742 -0.0220
9 10 1 -3.5284 0.0256
9 10 2 1.6478 0.0057
9 10 3 -1.5682 -0.0087
9 10 4 -0.2777 0.0093
9 10 5 -1.0649 -0.0068
9 10 6 -1.7647 -0.0299
9 10 7 2.3442 0.0257
9 10 8 0.9188 -0.0428
9 11 0 -2.2687 0.0054
9 11 1 1.5419 0.0073
9 11 2 -1.1980 0.0098
9 11 3 1.8690 -0.0079
9 11 4 -1.9254 0.0077
10 0 0 6.5839 0.0073
10 0 2 1.1054 -0.0643
10 0 4 -7.4253 0.1338
10 0 6 -7.8572 -0.1470
10 0 8 11.9855 0.1481
10 0 10 -15.4955 -0.1260
10 0 12 -2.1102 0.0938
10 0 14 2.8234 -0.0379
10 0 16 3.3546 -0.0137
10 1 0 5.8502 -0.0429
10 1 1 -1.7778 0.0442
10 1 2 -2.2845 0.0609
10 1 3 -8.8840 -0.0334
10 1 4 -5.7773 -0.0352
10 1 5 7.1123 0.0184
10 1 6 2.1795 0.0164
10 1 7 -12.5201 -0.0084
10 1 8 0.1325 0.0054
10 1 9 3.5847 -0.0129
10 1 10 -0.8476 -0.0251
10 1 11 -4.9827 0.0152
10 1 12 0.4877 0.0236
10 1 13 -2.8152 -0.0418
10 1 14 1.8401 -0.0392
10 1 15 5.0730 -0.0057
10 1 16 -0.0747 0.0625
10 1 17 1.5053 0.0096
10 2 0 4.5471 -0.0025
10 2 1 5.5844 0.0123
10 2 2 -4.3910 0.0256
10 2 3 -10.4739 -0.0079
10 2 4 -4.0963 -0.0224
10 2 5 0.5865 -0.0080
10 2 6 -2.6973 0.0250
10 2 7 -5.1656 0.0125
10 2 8 5.0608 -0.0318
10 2 9 7.1799 -0.0113
10 2 10 -9.3039 0.0305
10 2 11 -2.6917 0.0056
10 2 12 -0.8346 -0.0204
10 2 13 2.3938 -0.0137
10 2 14 3.4098 -0.0197
10 2 15 0.9773 0.0164
10 2 16 2.0822 0.0184
10 2 17 -0.9247 0.0736
10 3 0 5.8865 0.0237
10 3 1 -2.4133 -0.0210
10 3 2 0.0876 -0.0144
10 3 3 -9.1426 0.0249
10 3 4 -14.9738 0.0154
10 3 5 6.4290 -0.0111
10 3 6 4.4328 -0.0015
10 3 7 -6.4604 0.0024
10 3 8 -0.5154 0.0042
10 3 9 -1.4804 0.0124
10 3 10 0.7194 0.0076
10 3 11 2.7567 -0.0179
10 3 12 1.3988 -0.0231
10 3 13 -3.3519 0.0285
10 3 14 2.6821 -0.0056
10 3 15 4.4917 -0.0174
10 3 16 -0.1769 0.0534
10 4 0 -2.4246 0.0013
10 4 1 6.0092 -0.0002
10 4 2 0.6733 -0.0053
10 4 3 -8.5219 0.0091
10 4 4 -9.6899 0.0112
10 4 5 -5.2892 -0.0093
10 4 6 3.7826 -0.0092
10 4 7 -4.7131 0.0093
10 4 8 -0.0340 0.0066
10 4 9 9.1648 0.0070
10 4 10 -5.1374 -0.0093
10 4 11 -0.3545 0.0114
10 4 12 3.2678 -0.0022
10 4 13 0.2342 -0.0205
10 4 14 1.2654 0.0411
10 4 15 2.0445 0.0269
10 4 16 -0.8504 0.0000
10 5 0 1.8617 -0.0110
10 5 1 -6.3637 0.0208
10 5 2 1.2220 0.0091
10 5 3 -3.1330 -0.0137
10 5 4 -14.0417 -0.0080
10 5 5 -0.0088 0.0059
10 5 6 2.2997 0.0065
10 5 7 -0.8753 -0.0018
10 5 8 1.2500 -0.0076
10 5 9 -3.3855 -0.0054
10 5 10 1.5735 0.0059
10 5 11 2.7541 -0.0050
10 5 12 2.3950 0.0263
10 5 13 -1.8243 -0.0314
10 5 14 0.3896 -0.0306
10 5 15 1.6583 0.0572
10 6 0 -5.5158 -0.0050
10 6 1 -2.2386 0.0037
10 6 2 2.4677 0.0175
10 6 3 -2.2833 -0.0124
10 6 4 -6.5237 -0.0120
10 6 5 -5.3136 0.0153
10 6 6 2.8207 -0.0138
10 6 7 -4.7931 -0.0171
10 6 8 -1.2988 0.0146
10 6 9 9.3514 -0.0140
10 6 10 -2.6687 -0.0017
10 6 11 -0.5283 0.0023
10 6 12 2.2992 -0.0344
10 6 13 1.6017 -0.0108
10 6 14 -0.5364 0.0127
10 7 0 1.1563 0.0156
10 7 1 -1.7556 -0.0151
10 7 2 -2.9422 -0.0144
10 7 3 0.7989 0.0172
10 7 4 -6.7487 0.0020
10 7 5 -2.4315 -0.0085
10 7 6 1.0033 0.0002
10 7 7 -1.5339 -0.0103
10 7 8 1.7903 -0.0067
10 7 9 1.9384 0.0079
10 7 10 1.2464 -0.0030
10 7 11 1.1461 -0.0445
10 7 12 2.8732 -0.0468
10 7 13 -2.0625 0.0478
10 8 0 -2.3761 -0.0023
10 8 1 -4.5293 -0.0083
10 8 2 3.1280 -0.0054
10 8 3 -0.7103 0.0121
10 8 4 -2.3610 0.0141
10 8 5 -6.1020 -0.0235
10 8 6 -0.0808 -0.0013
10 8 7 1.6694 -0.0030
10 8 8 -0.5758 -0.0037
10 8 9 3.4362 -0.0134
10 8 10 1.7705 -0.0209
10 8 11 0.5402 0.0077
10 9 0 0.7706 -0.0212
10 9 1 3.5790 0.0234
10 9 2 -2.7599 0.0109
10 9 3 1.1759 -0.0203
10 9 4 -5.8847 -0.0038
10 9 5 -3.2557 -0.0088
10 9 6 0.8146 0.0054
10 9 7 -0.7157 0.0138
10 9 8 0.9090 -0.0164
10 9 9 2.9074 -0.0041
10 10 0 -0.8647 -0.0130
10 10 1 -4.7387 0.0094
10 10 2 1.2161 0.0130
10 10 3 -1.9898 -0.0022
10 10 4 0.8994 0.0168
10 10 5 -3.3687 -0.0103
10 10 6 -1.4963 -0.0399
10 11 0 -1.0367 0.0004
10 11 1 1.5066 -0.0337
10 11 2 -2.2591 0.0134
11 0 0 11.6110 -0.0788
11 0 2 20.9806 0.1366
11 0 4 -9.9750 -0.0977
11 0 6 1.3120 0.0503
11 0 8 5.9032 0.0059
11 0 10 -10.4030 -0.0450
11 0 12 -7.4576 0.0823
11 0 14 0.0841 -0.0893
11 0 16 1.9849 0.0550
11 1 0 6.9609 0.0061
11 1 1 8.6035 0.0096
11 1 2 -0.7999 0.0233
11 1 3 -1.3285 -0.0190
11 1 4 -5.9589 -0.0442
11 1 5 12.9499 0.0399
11 1 6 1.4051 0.0392
11 1 7 -13.7837 -0.0466
11 1 8 -4.0751 -0.0246
11 1 9 5.2236 0.0474
11 1 10 -0.8266 0.0230
11 1 11 -5.8681 -0.0518
11 1 12 -0.0979 -0.0324
11 1 13 -7.1514 0.0252
11 1 14 2.0549 0.0310
11 1 15 3.0089 -0.0514
11 1 16 1.0582 0.0150
11 2 0 9.3314 0.0302
11 2 1 4.8651 -0.0141
11 2 2 12.0956 -0.0222
11 2 3 -3.0495 0.0052
11 2 4 -6.8391 0.0222
11 2 5 -5.9725 -0.0066
11 2 6 3.9852 -0.0071
11 2 7 -6.3962 0.0020
11 2 8 2.2916 -0.0013
11 2 9 1.1541 0.0088
11 2 10 -8.2021 0.0268
11 2 11 -2.8519 -0.0141
11 2 12 -1.9743 -0.0356
11 2 13 2.3677 0.0338
11 2 14 0.1104 0.0026
11 2 15 1.4383 -0.0086
11 3 0 8.8899 0.0007
11 3 1 4.3068 -0.0107
11 3 2 6.8478 -0.0092
11 3 3 -4.0198 0.0200
11 3 4 -17.2426 0.0082
11 3 5 9.9797 -0.0193
11 3 6 2.0104 -0.0229
11 3 7 -7.6442 0.0312
11 3 8 -8.7379 0.0449
11 3 9 -0.2132 -0.0239
11 3 10 -1.1618 -0.0354
11 3 11 1.3947 0.0312
11 3 12 1.2307 0.0121
11 3 13 -5.3102 -0.0163
11 3 14 2.0217 -0.0049
11 3 15 3.6979 0.0073
11 4 0 4.0878 -0.0146
11 4 1 4.0892 0.0163
11 4 2 7.8934 0.0061
11 4 3 2.9790 -0.0130
11 4 4 -8.6469 -0.0007
11 4 5 -14.0031 -0.0113
11 4 6 4.4731 0.0065
11 4 7 -7.0626 0.0102
11 4 8 0.6449 -0.0010
11 4 9 0.5633 0.0161
11 4 10 -7.4709 -0.0139
11 4 11 -1.2475 -0.0134
11 4 12 3.8671 0.0072
11 4 13 1.0998 0.0160
11 4 14 -1.2651 0.0169
11 5 0 6.4232 -0.0021
11 5 1 -4.3540 0.0053
11 5 2 5.3172 0.0145
11 5 3 2.3839 -0.0156
11 5 4 -13.4550 -0.0195
11 5 5 -1.3343 0.0247
11 5 6 -1.2924 0.0040
11 5 7 -2.0692 -0.0217
11 5 8 -7.3861 -0.0065
11 5 9 -1.2779 0.0067
11 5 10 -0.3110 0.0198
11 5 11 -1.2061 -0.0244
11 5 12 1.6172 0.0091
11 5 13 0.1018 -0.0350
11 5 14 0.5491 -0.0445
11 6 0 -0.3388 0.0098
11 6 1 -0.0202 -0.0091
11 6 2 1.3428 -0.0007
11 6 3 2.1102 0.0120
11 6 4 -2.6365 -0.0036
11 6 5 -9.8975 -0.0086
11 6 6 -0.3194 -0.0019
11 6 7 -8.0553 0.0103
11 6 8 -0.0935 0.0051
11 6 9 4.2610 -0.0299
11 6 10 -4.0868 0.0117
11 6 11 -1.2310 0.0175
11 6 12 1.7514 -0.0960
11 7 0 6.7301 0.0066
11 7 1 -3.2562 -0.0020
11 7 2 -2.4164 -0.0050
11 7 3 0.5112 0.0145
11 7 4 -4.7645 -0.0013
11 7 5 -3.7393 -0.0195
11 7 6 -2.2549 0.0132
11 7 7 0.0779 0.0024
11 7 8 -4.1080 0.0103
11 7 9 0.2029 0.0128
11 7 10 0.9925 -0.0432
11 7 11 -0.2046 -0.0348
11 8 0 -2.3744 -0.0063
11 8 1 -2.0875 0.0140
11 8 2 0.5142 -0.0019
11 8 3 0.6691 -0.0286
11 8 4 -1.1815 0.0196
11 8 5 -6.8938 0.0005
11 8 6 -2.7510 -0.0057
11 8 7 -1.6552 0.0186
11 8 8 -0.2001 0.0065
11 8 9 1.5468 -0.0195
11 9 0 5.2044 -0.0050
11 9 1 -0.2437 0.0197
11 9 2 -2.5354 0.0067
11 9 3 0.0613 -0.0259
11 9 4 -3.6053 -0.0058
11 9 5 -3.5835 0.0136
11 9 6 -2.1906 0.0040
11 9 7 -0.9209 0.0170
11 10 0 -3.1574 -0.0056
11 10 1 -2.1845 -0.0248
11 10 2 0.2339 0.0308
11 10 3 -2.0876 0.0158
11 10 4 0.0738 0.0015
12 0 0 11.2711 0.0020
12 0 2 26.1697 0.0233
12 0 4 -6.6162 -0.0825
12 0 6 8.9677 0.1033
12 0 8 3.9306 -0.1154
12 0 10 -6.4817 0.1081
12 0 12 -6.8448 -0.0733
12 0 14 -2.0013 0.0161
12 1 0 9.0361 0.0394
12 1 1 5.2402 -0.0310
12 1 2 -0.0665 -0.0575
12 1 3 11.8757 0.0375
12 1 4 -3.1204 0.0415
12 1 5 11.6606 -0.0316
12 1 6 1.9471 -0.0236
12 1 7 -7.3805 0.0121
12 1 8 -5.5320 0.0131
12 1 9 5.3477 -0.0041
12 1 10 -0.9452 0.0043
12 1 11 -4.2733 -0.0194
12 1 12 -0.7288 -0.0328
12 1 13 -8.0965 0.0280
12 1 14 2.1075 0.0734
12 2 0 7.9670 -0.0096
12 2 1 6.6566 -0.0020
12 2 2 20.3975 -0.0117
12 2 3 4.6697 -0.0011
12 2 4 -7.5232 0.0076
12 2 5 -7.0580 0.0019
12 2 6 11.2753 -0.0193
12 2 7 -3.7586 -0.0109
12 2 8 2.6124 0.0316
12 2 9 -2.7819 0.0109
12 2 10 -6.5149 -0.0169
12 2 11 -3.5326 -0.0132
12 2 12 -0.5835 0.0037
12 2 13 1.7090 0.0483
12 2 14 -2.8875 -0.0108
12 3 0 13.3875 -0.0121
12 3 1 3.1301 0.0212
12 3 2 7.9947 0.0116
12 3 3 5.4260 -0.0289
12 3 4 -7.3514 -0.0250
12 3 5 9.4994 0.0128
12 3 6 0.9962 0.0176
12 3 7 -3.6480 -0.0040
12 3 8 -10.0895 -0.0022
12 3 9 2.1712 0.0080
12 3 10 -3.7004 -0.0159
12 3 11 -1.0517 0.0207
12 3 12 -0.9858 -0.0154
12 3 13 -3.5972 -0.0180
12 3 14 1.4868 0.0645
12 4 0 5.3677 0.0046
12 4 1 4.4100 0.0016
12 4 2 10.7703 0.0004
12 4 3 14.7732 -0.0080
12 4 4 -4.9083 -0.0066
12 4 5 -13.9675 -0.0045
12 4 6 7.0957 0.0084
12 4 7 -4.9498 -0.0042
12 4 8 1.1944 -0.0087
12 4 9 -4.5297 0.0125
12 4 10 -6.0017 -0.0039
12 4 11 -3.9686 -0.0292
12 4 12 1.7973 0.0207
12 4 13 0.8429 0.0412
12 5 0 11.1237 0.0034
12 5 1 -2.6243 -0.0175
12 5 2 6.0791 -0.0055
12 5 3 4.9947 0.0054
12 5 4 -2.1957 0.0115
12 5 5 0.7118 0.0009
12 5 6 -3.7286 -0.0301
12 5 7 -1.4978 0.0095
12 5 8 -8.5142 0.0165
12 5 9 1.4196 -0.0127
12 5 10 -3.6363 0.0125
12 5 11 -3.6967 0.0010
12 5 12 -0.3572 -0.0080
12 6 0 3.3379 0.0038
12 6 1 5.4232 -0.0111
12 6 2 -0.2202 -0.0055
12 6 3 3.8366 0.0220
12 6 4 1.4768 -0.0069
12 6 5 -5.4546 -0.0093
12 6 6 -0.5608 0.0138
12 6 7 -6.5096 0.0101
12 6 8 -0.0841 0.0037
12 6 9 -1.4333 -0.0105
12 6 10 -2.6490 0.0157
12 6 11 -1.3748 0.0168
12 7 0 10.4639 -0.0025
12 7 1 -2.4988 0.0240
12 7 2 0.2364 0.0165
12 7 3 -1.2055 -0.0259
12 7 4 0.3666 -0.0142
12 7 5 -0.6050 -0.0118
12 7 6 -3.0563 0.0237
12 7 7 -0.7120 0.0232
12 7 8 -5.6969 0.0330
12 7 9 0.4297 0.0215
12 8 0 0.4989 -0.0013
12 8 1 2.5825 0.0110
12 8 2 0.1104 -0.0105
12 8 3 2.2045 -0.0295
12 8 4 -1.7879 0.0187
12 8 5 -3.3891 0.0147
12 8 6 -3.7189 -0.0082
12 8 7 -2.1294 0.0443
12 9 0 7.1604 0.0000
12 9 1 -1.3648 -0.0049
12 9 2 -0.1074 0.0281
12 9 3 -1.0885 -0.0006
12 9 4 -1.2609 -0.0162
12 9 5 -2.6048 0.0101
12 10 0 -2.0720 -0.0111
13 0 0 6.7683 0.0571
13 0 2 15.5332 -0.1150
13 0 4 -1.9245 0.0913
13 0 6 8.9931 -0.0659
13 0 8 4.6595 0.0209
13 0 10 -3.0632 -0.0055
13 0 12 -3.1318 -0.0326
13 1 0 7.0617 -0.0164
13 1 1 -3.2542 0.0049
13 1 2 0.5259 -0.0063
13 1 3 16.3205 0.0025
13 1 4 -1.1224 0.0231
13 1 5 6.1470 -0.0275
13 1 6 2.5703 -0.0143
13 1 7 -1.9281 0.0344
13 1 8 -3.5721 0.0237
13 1 9 6.9033 -0.0509
13 1 10 -0.0761 -0.0321
13 1 11 -3.2105 0.0104
13 1 12 -0.6228 0.0020
13 1 13 -4.4993 0.0034
13 2 0 1.8346 -0.0213
13 2 1 7.6686 0.0120
13 2 2 14.5531 0.0234
13 2 3 6.1415 -0.0087
13 2 4 -4.6853 -0.0328
13 2 5 -4.5818 0.0105
13 2 6 11.1780 0.0149
13 2 7 0.6722 0.0008
13 2 8 4.9659 0.0025
13 2 9 -2.6681 -0.0183
13 2 10 -2.7295 -0.0262
13 2 11 -1.8173 0.0087
13 2 12 -0.2808 0.0112
13 2 13 0.1282 0.0121
13 3 0 11.5133 0.0114
13 3 1 -3.5492 0.0048
13 3 2 4.4539 -0.0046
13 3 3 9.9234 -0.0109
13 3 4 2.8949 -0.0063
13 3 5 5.3903 0.0042
13 3 6 1.4219 0.0308
13 3 7 1.2230 -0.0238
13 3 8 -5.8289 -0.0371
13 3 9 4.8272 0.0328
13 3 10 -2.8911 -0.0074
13 3 11 -2.0421 -0.0231
13 3 12 -2.9702 -0.0353
13 4 0 1.6403 0.0111
13 4 1 3.9081 -0.0084
13 4 2 7.3110 -0.0047
13 4 3 14.8340 -0.0011
13 4 4 -1.9534 0.0064
13 4 5 -5.8934 0.0056
13 4 6 7.3131 -0.0129
13 4 7 -1.6610 0.0050
13 4 8 2.9039 -0.0144
13 4 9 -3.5242 -0.0250
13 4 10 -2.6727 0.0151
13 4 11 -4.3983 -0.0186
13 5 0 8.9750 -0.0020
13 5 1 -2.6249 -0.0068
13 5 2 4.5832 -0.0068
13 5 3 2.1815 0.0083
13 5 4 5.1236 0.0082
13 5 5 3.3270 -0.0054
13 5 6 -1.3222 -0.0104
13 5 7 0.9707 0.0225
13 5 8 -5.2689 0.0068
13 5 9 1.9995 -0.0263
13 5 10 -3.8216 0.0004
13 6 0 3.5780 0.0026
13 6 1 7.0183 0.0020
13 6 2 -1.2130 -0.0008
13 6 3 1.8348 0.0021
13 6 4 1.7966 -0.0079
13 6 5 2.5548 0.0186
13 6 6 1.6455 0.0072
13 6 7 -3.9786 -0.0160
13 6 8 -0.4572 0.0219
13 6 9 -2.2958 0.0190
13 7 0 7.4687 0.0017
13 7 1 -1.9957 0.0145
13 7 2 3.9705 0.0076
13 7 3 -0.0038 -0.0280
13 7 4 0.5400 -0.0006
13 7 5 0.7612 -0.0186
13 7 6 -0.8867 0.0203
13 7 7 -0.2713 0.0448
13 8 0 2.7571 -0.0086
13 8 1 4.1305 -0.0141
13 8 2 0.8620 -0.0051
13 8 3 2.6068 0.0135
13 8 4 -2.8276 0.0078
13 8 5 -0.2856 0.0118
13 9 0 4.9801 -0.0188
13 9 1 -0.6445 0.0007
13 9 2 0.6869 0.0598
14 0 0 1.2950 -0.0053
14 0 2 3.9569 0.0063
14 0 4 -1.9267 0.0309
14 0 6 3.6281 -0.0557
14 0 8 3.0153 0.0828
14 0 10 1.1325 -0.1146
14 1 0 2.2801 -0.0262
14 1 1 -7.3191 0.0339
14 1 2 0.9624 0.0377
14 1 3 10.0902 -0.0376
14 1 4 -1.3231 -0.0339
14 1 5 0.7231 0.0373
14 1 6 1.8823 0.0330
14 1 7 -1.9984 0.0014
14 1 8 -0.4925 -0.0070
14 1 9 6.9470 -0.0186
14 1 10 1.0506 -0.0231
14 1 11 -0.9234 -0.0399
14 2 0 -2.7855 0.0263
14 2 1 4.6344 -0.0053
14 2 2 4.7042 0.0036
14 2 3 3.0412 0.0099
14 2 4 -2.7611 -0.0071
14 2 5 -2.5336 0.0033
14 2 6 5.0732 0.0168
14 2 7 2.7276 0.0065
14 2 8 5.0636 -0.0090
14 2 9 0.0848 -0.0306
14 2 10 1.1576 -0.0190
14 2 11 0.6588 0.0197
14 3 0 6.0337 0.0164
14 3 1 -8.0987 -0.0098
14 3 2 0.9690 -0.0189
14 3 3 6.6618 0.0207
14 3 4 3.3654 0.0251
14 3 5 1.5504 -0.0166
14 3 6 2.4734 -0.0042
14 3 7 1.7813 0.0037
14 3 8 -1.1754 -0.0075
14 3 9 5.1181 -0.0053
14 3 10 -0.9324 -0.0318
14 4 0 -1.9186 -0.0097
14 4 1 0.4115 0.0067
14 4 2 2.6981 0.0041
14 4 3 7.1229 -0.0117
14 4 4 -2.7656 0.0128
14 4 5 -0.0568 0.0074
14 4 6 4.8316 -0.0156
14 4 7 0.9600 0.0304
14 4 8 3.2546 -0.0195
14 4 9 -0.7825 -0.0500
14 5 0 3.4663 0.0019
14 5 1 -3.1523 0.0040
14 5 2 1.2846 0.0094
14 5 3 -1.5952 -0.0016
14 5 4 3.3158 -0.0280
14 5 5 3.0903 0.0273
14 5 6 2.5820 0.0442
14 5 7 1.8586 -0.0043
14 5 8 -2.3928 -0.0157
14 6 0 1.5229 0.0113
14 6 1 1.8849 0.0045
14 6 2 -1.6236 -0.0169
14 6 3 1.1135 -0.0039
14 6 4 -0.1678 0.0285
14 6 5 3.5250 0.0205
14 6 6 1.8996 -0.0113
14 6 7 -1.0828 -0.0123
14 7 0 1.3987 -0.0005
14 7 1 -1.4169 -0.0086
14 7 2 3.7618 -0.0010
14 7 3 1.5554 0.0103
14 7 4 -2.1431 0.0155
14 7 5 -0.3819 -0.0267
14 8 0 2.0903 -0.0137
14 8 1 1.7307 -0.0190
14 8 2 -0.2113 0.0117
15 0 0 -0.6298 -0.0334
15 0 2 1.7399 0.0826
15 0 4 -4.6268 -0.0723
15 0 6 -1.3301 0.0619
15 0 8 -0.3476 0.0066
15 1 0 0.2668 0.0239
15 1 1 -5.4528 -0.0009
15 1 2 0.2531 -0.0131
15 1 3 4.2710 -0.0027
15 1 4 -1.8402 -0.0032
15 1 5 -2.4997 0.0468
15 1 6 0.6659 -0.0047
15 1 7 -4.4411 -0.0068
15 1 8 0.8570 -0.0036
15 1 9 3.6651 0.0114
15 2 0 -1.9448 0.0221
15 2 1 0.2734 -0.0097
15 2 2 1.5730 -0.0161
15 2 3 1.4138 0.0138
15 2 4 -3.2040 0.0227
15 2 5 -3.2096 -0.0030
15 2 6 -0.0120 -0.0061
15 2 7 2.3781 -0.0242
15 2 8 2.2600 0.0278
15 2 9 1.6595 -0.0131
15 3 0 3.3859 -0.0097
15 3 1 -6.6084 0.0025
15 3 2 -0.8480 -0.0019
15 3 3 2.8989 0.0026
15 3 4 -1.1346 0.0161
15 3 5 -0.8723 -0.0031
15 3 6 2.0148 -0.0319
15 3 7 -0.1248 0.0145
15 3 8 0.2534 0.0168
15 4 0 -1.4521 -0.0168
15 4 1 -2.3462 0.0079
15 4 2 0.9574 0.0098
15 4 3 1.2811 -0.0136
15 4 4 -3.9003 -0.0038
15 4 5 -0.9986 -0.0085
15 4 6 1.8631 0.0139
15 4 7 2.0164 0.0461
15 5 0 0.6100 0.0156
15 5 1 -3.0033 -0.0117
15 5 2 -2.4788 0.0081
15 5 3 -1.5650 -0.0042
15 5 4 -0.1986 -0.0256
15 5 5 0.3762 0.0567
15 5 6 2.2836 0.0479
15 6 0 -0.3608 0.0139
15 6 1 -2.7847 0.0013
15 6 2 -1.0173 -0.0360
15 6 3 0.6048 0.0129
15 6 4 -1.6203 0.0645
15 7 0 -1.5724 0.0047
15 7 1 -0.5275 0.0007
15 7 2 -0.1265 0.0130
16 0 0 0.7957 0.0166
16 0 2 4.1426 -0.0298
16 0 4 -3.9080 -0.0052
16 0 6 -2.2289 0.0417
16 1 0 1.3074 0.0099
16 1 1 -2.0268 -0.0345
16 1 2 -1.0668 -0.0229
16 1 3 4.6688 0.0137
16 1 4 -0.6113 0.0216
16 1 5 -2.8098 0.0313
16 1 6 -0.3029 -0.0430
16 1 7 -4.3523 -0.0131
16 2 0 0.7451 -0.0092
16 2 1 -0.3668 -0.0101
16 2 2 3.8256 -0.0151
16 2 3 1.4380 0.0042
16 2 4 -2.1967 0.0074
16 2 5 -3.5273 -0.0029
16 2 6 -1.3642 -0.0016
16 3 0 3.7767 -0.0315
16 3 1 -2.4322 -0.0021
16 3 2 -1.2272 0.0091
16 3 3 2.6725 -0.0101
16 3 4 -1.9565 0.0003
16 3 5 -1.4647 -0.0022
16 3 6 -0.4869 -0.0390
16 4 0 1.1145 -0.0015
16 4 1 -1.9311 -0.0203
16 4 2 0.9690 -0.0063
16 4 3 -0.1023 -0.0062
16 4 4 -1.8708 -0.0131
16 4 5 -2.7118 -0.0087
16 5 0 0.5760 0.0133
16 5 1 -1.7390 -0.0164
16 5 2 -3.1700 -0.0017
16 5 3 0.4117 -0.0026
16 6 0 0.0343 0.0089
16 6 1 -2.6767 0.0076
17 0 0 1.1799 0.0396
17 0 2 3.6655 -0.0829
17 0 4 -0.3486 0.0365
17 1 0 1.6519 -0.0267
17 1 1 -0.6461 -0.0093
17 1 2 -0.8456 -0.0001
17 1 3 5.4804 -0.0299
17 1 4 0.5918 0.0118
17 2 0 1.5804 0.0017
17 2 1 1.1584 -0.0396
17 2 2 4.3181 -0.0242
17 2 3 0.8531 0.0134
17 2 4 0.2468 -0.0075
17 3 0 3.7218 -0.0305
17 3 1 -0.6409 -0.0079
17 3 2 -0.4725 -0.0138
17 3 3 2.7961 -0.0078
17 4 0 1.8895 -0.0058
17 4 1 -0.4353 -0.0476
18 0 0 -0.4648 0.0061
18 1 0 1.2883 -0.0141
18 2 0 0.8398 0.0052
0 0 0 0.0 0.0
;
loop_
_refln_index_h
_refln_index_k
_refln_index_l
_refln_F_squared_meas
_refln_F_squared_sigma
1 0 0 0.1 0.5
1 0 0 0.1 0.6
1 0 0 0.5 0.5
2 0 0 213.28 10.4
-2 0 0 160.78 10
2 0 0 206.98 9.9
2 0 0 207.78 9.9
2 0 0 201.78 9.9
3 0 0 35.3 3.2
-3 0 0 45.4 3.4
3 0 0 48 3.9
3 0 0 46.7 4.4
-3 0 0 41.5 4.5
-3 0 0 48.8 4.3
-3 0 0 37.9 3.4
3 0 0 44.3 3.6
-3 0 0 40.7 3.3
-3 0 0 45.7 4.1
-4 0 0 367.26 18.7
-4 0 0 368.76 18.2
4 0 0 354.26 18.3
4 0 0 367.86 19.5
-4 0 0 327.77 18.2
-4 0 0 367.46 18.2
-4 0 0 370.16 19.1
4 0 0 364.46 18.1
4 0 0 376.56 18.3
-4 0 0 349.37 19.1
4 0 0 387.96 19.1
-5 0 0 128.79 9.3
-5 0 0 118.99 8.1
-5 0 0 137.29 9.3
5 0 0 127.89 8
5 0 0 129.69 7.8
5 0 0 128.79 9.1
5 0 0 140.99 9.9
5 0 0 135.59 8.1
-5 0 0 129.19 7.9
-5 0 0 129.69 8.1
-5 0 0 131.09 8.7
-6 0 0 460.95 23.2
6 0 0 473.55 23.4
6 0 0 472.95 24.8
-6 0 0 443.66 23.2
-6 0 0 450.35 23.2
-6 0 0 477.95 24
6 0 0 460.15 23.4
-6 0 0 450.65 24.3
-6 0 0 480.45 24.8
6 0 0 445.46 23
-7 0 0 223.48 13.1
-7 0 0 257.07 14.5
-7 0 0 239.98 14.6
-7 0 0 226.98 13
-7 0 0 226.98 14.8
-7 0 0 227.88 12.9
7 0 0 213.28 12.7
7 0 0 240.58 14.8
7 0 0 236.98 13.1
-8 0 0 478.05 23.1
-8 0 0 463.75 25.6
-8 0 0 458.85 24.4
8 0 0 487.95 24.1
-8 0 0 451.75 23.2
-8 0 0 450.05 25.8
8 0 0 479.85 26.3
-8 0 0 478.95 24.2
8 0 0 497.95 24.4
-8 0 0 466.95 24.3
-9 0 0 270.87 16.4
9 0 0 314.67 16.3
-9 0 0 305.27 16.5
-9 0 0 299.07 16.7
-9 0 0 287.97 18.3
-9 0 0 293.37 15.2
-9 0 0 295.37 18.1
9 0 0 278.57 18.8
-9 0 0 308.37 15.1
-10 0 0 116.09 8.8
-10 0 0 116.09 9
-10 0 0 127.99 7
10 0 0 123.59 8.4
-10 0 0 114.69 10.9
-10 0 0 114.79 8.4
10 0 0 80.89 10.2
-10 0 0 122.69 11.7
-10 0 0 111.19 7.2
-11 0 0 343.57 19.3
-11 0 0 356.76 21.5
-11 0 0 372.26 19.2
-11 0 0 345.37 22
-11 0 0 360.56 19.5
-11 0 0 322.17 17.4
11 0 0 324.77 21.7
-11 0 0 329.47 17.2
12 0 0 99.99 12.3
-12 0 0 96.39 6.7
-12 0 0 100.89 11.6
-12 0 0 111.49 9.5
-12 0 0 104.49 9.3
-12 0 0 109.99 8.8
-12 0 0 106.09 11.8
-13 0 0 464.15 28.2
-13 0 0 436.96 24.9
-13 0 0 466.75 24.8
-13 0 0 443.76 27.8
13 0 0 440.16 28.8
-13 0 0 445.16 24.9
-14 0 0 160.78 15.8
-14 0 0 137.59 11.6
14 0 0 123.89 15.9
-14 0 0 170.08 11.6
-14 0 0 129.39 14.8
-15 0 0 -1.8 4.4
-15 0 0 2 5.1
15 0 0 4.6 8.7
-15 0 0 -6.5 8
-15 0 0 6.3 7.4
16 0 0 -2.1 7.8
-16 0 0 0.5 8.7
-16 0 0 -8.6 4.7
-16 0 0 -3 7.2
-17 0 0 52.09 8.4
17 0 0 36.3 11.6
-17 0 0 79.39 12.5
-17 0 0 45.8 12.9
18 0 0 9.8 10
-18 0 0 5.6 8.7
-18 0 0 3.6 5.9
-18 0 0 7 10.6
0 -1 0 0.4 1
0 -1 0 0.8 0.8
0 -1 0 -0.3 0.9
0 -1 0 -0.3 0.7
0 -1 0 0.5 0.8
0 1 0 -0.3 0.8
0 1 0 -0.1 0.7
0 1 0 -0.4 0.7
0 1 0 -1.2 0.6
1 -1 0 216.08 10.4
-1 -1 0 190.38 10.5
1 -1 0 208.18 10.1
1 -1 0 213.28 10.6
1 -1 0 224.38 10.2
1 1 0 210.88 10.5
1 1 0 184.68 10.5
-2 -1 0 10 2.4
-2 -1 0 6 2.2
2 -1 0 10.9 2.1
2 -1 0 9.6 1.3
2 -1 0 7.3 2.3
-2 -1 0 10.6 2
2 -1 0 8 1.4
-2 -1 0 0.9 1.4
-2 -1 0 2.4 1.8
-2 -1 0 9.4 2.2
2 1 0 12.1 2.5
2 1 0 9.7 2.3
-2 1 0 -0.5 2.3
2 1 0 8.5 2
2 1 0 10.5 1.1
2 1 0 5.4 2
-2 1 0 0.8 1.5
2 1 0 8.2 1.9
3 -1 0 2137.99 99.99
3 -1 0 2128.59 99.39
3 -1 0 2120.29 100.29
3 -1 0 2038.2 99.49
-3 -1 0 2204.58 100.39
-3 -1 0 2164.68 99.99
-3 -1 0 2154.88 99.99
-3 -1 0 2191.58 100.19
-3 -1 0 2190.48 100.39
-3 -1 0 1983.4 99.99
3 1 0 2187.98 100.09
-3 1 0 2048.9 99.49
3 1 0 2278.07 100.49
3 1 0 2245.68 100.29
-3 1 0 1991.6 100.19
3 1 0 1989.2 99.89
-3 1 0 1969.5 99.59
-3 1 0 2061.99 99.39
-3 1 0 2157.78 99.99
-4 -1 0 622.14 31.4
4 -1 0 680.03 32.2
4 -1 0 670.53 31.8
4 -1 0 634.24 30.7
4 -1 0 635.84 30.8
-4 -1 0 613.94 31.6
-4 -1 0 658.23 32.1
-4 -1 0 601.84 31.9
-4 -1 0 650.03 31.4
-4 -1 0 717.83 31.7
-4 1 0 666.33 31.6
4 1 0 624.14 31.6
4 1 0 626.64 31.5
4 1 0 631.74 31.5
-4 1 0 604.64 30.7
4 1 0 661.03 32.2
4 1 0 677.83 32.3
4 1 0 664.33 31.5
-4 1 0 633.64 32
-4 1 0 615.14 30.8
-4 1 0 615.24 31
5 -1 0 23 4.5
-5 -1 0 22 4.2
-5 -1 0 23.7 3.7
-5 -1 0 25.4 3.5
5 -1 0 25.5 2.7
5 -1 0 22.7 2.9
-5 -1 0 21.8 3.8
-5 -1 0 21.7 3.8
-5 -1 0 18.3 4.4
5 -1 0 16.1 4
5 1 0 22.8 3.7
5 1 0 21.7 4.6
5 1 0 21.1 3.9
5 1 0 23.1 3.5
5 1 0 26.4 4.6
-5 1 0 20.6 2.9
-5 1 0 26.1 3.3
-5 1 0 23.5 2.8
-5 1 0 30.2 4.9
5 1 0 24.7 4.1
-5 1 0 25.9 3.9
6 -1 0 63.79 6.6
-6 -1 0 82.19 7.5
6 -1 0 81.09 7.8
6 -1 0 59.09 5
-6 -1 0 77.19 6
6 -1 0 56.79 5.3
-6 -1 0 61.69 6.1
-6 -1 0 74.59 6.2
-6 -1 0 75.89 6.7
-6 1 0 79.79 5.7
6 1 0 78.09 6.5
6 1 0 97.29 8.3
-6 1 0 67.69 5.7
-6 1 0 72.59 7.5
-6 1 0 76.19 6.4
-6 1 0 69.89 5.4
6 1 0 75.39 6.7
6 1 0 72.09 6.2
-7 -1 0 118.09 8.8
-7 -1 0 104.09 8.5
-7 -1 0 133.49 10.4
-7 -1 0 122.59 9.6
7 -1 0 103.59 7.7
7 -1 0 110.99 9.5
7 -1 0 106.49 7.1
-7 -1 0 120.59 8.7
-7 -1 0 133.39 8.2
-7 1 0 118.69 7.7
-7 1 0 108.59 7.7
-7 1 0 116.39 10.1
-7 1 0 122.29 7.6
7 1 0 102.89 9.5
7 1 0 127.69 8.5
7 1 0 118.99 8.5
-7 1 0 112.39 8.6
8 -1 0 108.69 6.9
8 -1 0 98.29 7.5
-8 -1 0 105.19 9.9
-8 -1 0 114.79 8.5
-8 -1 0 92.59 8.1
-8 -1 0 96.79 7.6
8 -1 0 112.79 10.1
-8 -1 0 116.59 10.4
-8 1 0 110.49 9.1
-8 1 0 102.39 7.5
-8 1 0 101.49 7.3
8 1 0 102.99 7.8
8 1 0 98.39 9.9
-8 1 0 96.79 7.2
-8 1 0 81.79 8.8
-9 -1 0 97.29 10.4
-9 -1 0 117.69 9.5
9 -1 0 119.89 8.6
-9 -1 0 137.29 9.1
-9 -1 0 123.19 9.8
9 -1 0 128.89 8
-9 -1 0 130.19 11.8
9 -1 0 116.89 11.4
-9 1 0 123.79 8.6
9 1 0 118.69 11.7
-9 1 0 135.19 8
-9 1 0 131.39 10.1
-9 1 0 122.59 8.7
-9 1 0 134.59 8.8
-9 1 0 125.09 11.5
9 1 0 137.49 9.1
-10 -1 0 127.09 12
10 -1 0 140.29 9.3
-10 -1 0 128.69 10.5
-10 -1 0 150.98 12.5
-10 -1 0 151.08 10.1
10 -1 0 102.69 11.3
-10 -1 0 136.39 10.3
-10 1 0 138.29 9.3
-10 1 0 146.39 8.6
-10 1 0 122.19 9.1
10 1 0 136.99 12.2
10 1 0 131.09 9.6
-10 1 0 124.59 9.2
-10 1 0 138.49 11.5
-10 1 0 159.08 12.8
11 -1 0 79.49 7
11 -1 0 68.09 9.8
-11 -1 0 58.09 7.4
-11 -1 0 73.29 9.6
-11 -1 0 83.19 8.1
-11 -1 0 71.49 9.4
-11 -1 0 81.19 7.7
-11 1 0 71.29 6.9
-11 1 0 78.29 9
11 1 0 88.89 7.6
-11 1 0 74.89 7
-11 1 0 75.19 6.9
-11 1 0 65.79 5.9
11 1 0 51.59 8.8
-11 1 0 74.99 9.8
-11 1 0 77.59 6.6
-12 -1 0 105.89 11.9
-12 -1 0 97.99 12.2
-12 -1 0 114.19 10.2
12 -1 0 113.29 12.8
-12 -1 0 122.39 9.3
-12 -1 0 100.89 9.6
12 -1 0 110.79 8.9
-12 1 0 109.19 8.9
12 1 0 97.29 12.3
-12 1 0 123.99 12.5
-12 1 0 109.99 8.8
-12 1 0 100.79 8.6
-12 1 0 85.79 7.9
-12 1 0 102.79 11.9
13 -1 0 13.8 8.7
-13 -1 0 33.7 6.5
-13 -1 0 25 8.2
-13 -1 0 23.3 5.5
-13 -1 0 10.5 8.3
-13 1 0 28.5 4.5
-13 1 0 21.3 7.4
-13 1 0 24.5 5
13 1 0 29.4 9.7
-13 1 0 25.3 5.2
-13 1 0 26.4 5
-13 1 0 16.2 7.4
-14 -1 0 178.98 12.4
14 -1 0 151.08 15.9
-14 -1 0 148.09 12.3
-14 -1 0 119.59 14.7
-14 -1 0 148.29 15.2
14 1 0 153.08 16.7
-14 1 0 141.29 11
-14 1 0 172.08 16.9
-14 1 0 153.58 15
-14 1 0 145.29 11.3
-15 -1 0 4.5 5.5
15 -1 0 -2.1 7.7
-15 -1 0 -0.9 7.1
-15 -1 0 9.6 8
-15 -1 0 13.1 5.5
-15 1 0 0.4 4.4
-15 1 0 1.8 6.7
-15 1 0 -5.6 7
15 1 0 -7.9 7.4
-16 -1 0 23.9 7.1
-16 -1 0 26.8 9.3
-16 -1 0 25.2 10.5
16 -1 0 27 10
-16 1 0 17.8 10.3
-16 1 0 27.8 5.8
-16 1 0 13.5 9.1
16 1 0 20.8 9.4
-17 -1 0 50.49 11.4
-17 -1 0 30.6 12.2
17 -1 0 32.4 11.2
-17 -1 0 37.7 8.2
-17 1 0 35.2 6.5
-17 1 0 32.8 10.8
17 1 0 13.6 9.9
-17 1 0 20.1 10.1
-18 -1 0 12.5 10.4
18 -1 0 -4.7 9.9
-18 -1 0 -0.6 6.1
-18 -1 0 8.8 11.4
-18 1 0 4.5 9.3
18 1 0 -9.9 8.7
-18 1 0 4.6 8.3
0 -2 0 35.9 3.7
0 -2 0 28.5 3.4
0 -2 0 26.3 3.2
0 -2 0 27.4 3.5
0 -2 0 31 3.2
0 2 0 23.7 2.9
0 2 0 25.4 3.1
0 2 0 27.8 2.4
0 2 0 26.8 3
0 2 0 22 3.1
0 2 0 27.1 3.4
0 2 0 20.7 3
-1 -2 0 1431.66 64.89
1 -2 0 1337.67 64.89
-1 -2 0 1383.46 64.99
-1 -2 0 1493.15 65.09
-1 -2 0 1240.48 64.69
-1 -2 0 1457.25 64.99
-1 -2 0 1238.28 64.49
1 -2 0 1366.16 64.59
-1 -2 0 1337.27 64.49
1 -2 0 1369.56 64.69
1 -2 0 1353.76 64.39
-1 2 0 1234.78 64.29
-1 2 0 1342.67 64.49
1 2 0 1275.07 64.79
-1 2 0 1509.15 65.09
1 2 0 1373.16 64.99
-1 2 0 1415.76 64.89
1 2 0 1355.86 64.49
1 2 0 1344.57 64.89
-1 2 0 1302.17 64.59
1 2 0 1391.76 64.89
1 2 0 1469.95 64.99
-2 -2 0 511.65 23.8
2 -2 0 437.26 22.8
-2 -2 0 501.85 23.6
2 -2 0 442.16 23.6
2 -2 0 468.45 23
-2 -2 0 457.45 23.4
-2 -2 0 472.75 23.7
-2 -2 0 482.55 23.8
2 -2 0 453.65 23.3
-2 -2 0 465.75 23.7
-2 2 0 495.95 22.9
-2 2 0 501.65 23
-2 2 0 432.66 23.5
-2 2 0 483.95 22.7
2 2 0 475.75 23.5
2 2 0 449.06 23.8
2 2 0 458.65 23.6
2 2 0 534.35 23.8
2 2 0 466.95 23.5
-2 2 0 455.55 23.2
2 2 0 479.85 24
-3 -2 0 0.3 2.7
-3 -2 0 -0.5 3.1
3 -2 0 -2.3 2.8
-3 -2 0 0.1 3.7
3 -2 0 1.8 3
-3 -2 0 -1.4 3
3 -2 0 -2 1.8
-3 -2 0 4 2.9
3 -2 0 -1.8 1.6
-3 -2 0 -2.4 3.4
3 2 0 1.4 3.2
-3 2 0 -2.5 2.4
-3 2 0 1 2.3
3 2 0 -4.2 3.1
3 2 0 -0.3 1.7
3 2 0 -3.5 3.1
-3 2 0 -2.8 1.8
3 2 0 -1.7 2.7
3 2 0 -4.8 2.8
3 2 0 3.8 3.3
-3 2 0 -1 1.7
-3 2 0 4 3
3 2 0 0.7 3.1
4 -2 0 30.5 3
4 -2 0 33.5 2.8
-4 -2 0 30.1 4.1
-4 -2 0 31.1 4.8
4 -2 0 29.7 4.5
-4 -2 0 42.5 4.9
-4 -2 0 33.6 4.6
4 -2 0 34.7 4
-4 -2 0 29.4 4.6
-4 -2 0 31.1 4.9
4 -2 0 32.4 4.5
4 2 0 35.5 4.7
4 2 0 36 4.9
-4 2 0 31.5 2.9
-4 2 0 30.1 3
4 2 0 35.8 4.9
4 2 0 23.8 4.3
-4 2 0 30.2 4
-4 2 0 29.2 4.9
-4 2 0 35.1 4
4 2 0 34.5 4.2
4 2 0 32.2 4.6
4 2 0 36.3 4.9
4 2 0 34.2 2.8
5 -2 0 232.28 13.8
-5 -2 0 242.48 13.3
5 -2 0 229.08 12
5 -2 0 227.18 13
5 -2 0 231.98 11.6
5 -2 0 224.78 13.9
-5 -2 0 235.18 14
-5 -2 0 225.58 13.9
-5 -2 0 249.18 13.7
-5 -2 0 235.68 13.5
5 2 0 242.58 13.5
-5 2 0 221.98 11.9
-5 2 0 222.68 11.8
-5 2 0 232.88 12.6
5 2 0 253.17 14.3
-5 2 0 245.08 13.9
5 2 0 217.48 13
-5 2 0 220.68 13.1
-6 -2 0 446.06 21.7
6 -2 0 400.86 19.8
-6 -2 0 417.56 21.5
6 -2 0 421.36 21.5
6 -2 0 419.26 20.3
-6 -2 0 432.26 21.9
-6 -2 0 384.96 22.2
6 -2 0 429.46 22.3
-6 -2 0 393.46 21.9
-6 2 0 382.26 20.1
-6 2 0 402.46 21.4
-6 2 0 421.96 20.8
-6 2 0 384.46 21.9
6 2 0 378.26 21.2
6 2 0 416.26 22.5
-6 2 0 393.96 20.2
6 2 0 411.06 21.6
-7 -2 0 1384.06 64.89
7 -2 0 1319.87 62.09
-7 -2 0 1262.97 63.59
7 -2 0 1371.06 62.69
-7 -2 0 1300.87 63.99
7 -2 0 1339.07 64.59
-7 -2 0 1335.47 64.09
-7 -2 0 1334.77 63.69
-7 2 0 1320.17 62.49
-7 2 0 1260.47 62.89
7 2 0 1271.67 63.69
7 2 0 1311.67 63.79
-7 2 0 1288.87 64.49
-7 2 0 1239.68 62.49
-7 2 0 1395.46 64.09
7 2 0 1255.67 64.69
8 -2 0 5.6 3
-8 -2 0 8.4 4.2
-8 -2 0 -7 3.4
8 -2 0 2.1 4
-8 -2 0 1.3 4.4
-8 -2 0 12.2 4
8 2 0 3.1 4.4
-8 2 0 1.4 3
-8 2 0 -1.8 3.2
-8 2 0 4.9 2.5
-8 2 0 3 2.5
-8 2 0 2.7 4.8
8 2 0 8 3.8
8 2 0 1.2 3.5
-9 -2 0 3.8 4
-9 -2 0 7.9 4.1
-9 -2 0 5.9 4.1
-9 -2 0 -2 5.1
9 -2 0 -1.2 4.6
-9 -2 0 1.9 5
9 -2 0 7 3.4
9 2 0 5.4 4.1
-9 2 0 -1.6 3.6
9 2 0 4.8 3.6
-9 2 0 3 2.5
9 2 0 -3.3 4.7
-9 2 0 6.2 4.6
-9 2 0 3.1 3
-9 2 0 0 2.5
-10 -2 0 12.2 5.6
10 -2 0 -2.7 3
-10 -2 0 -5.7 4
10 -2 0 3.3 4.6
-10 -2 0 4.6 4.1
-10 -2 0 3.7 3.6
-10 -2 0 -1.8 5.3
-10 2 0 2.7 2.8
-10 2 0 5.9 2.9
10 2 0 -1.8 4.8
-10 2 0 4.2 4
10 2 0 2.2 3.4
-10 2 0 4.7 3.3
-10 2 0 -6.1 4.3
11 -2 0 59.69 6.3
-11 -2 0 53.59 7.6
-11 -2 0 57.79 7.1
-11 -2 0 55.29 8.9
11 -2 0 48.7 9
-11 -2 0 48.8 7.1
-11 -2 0 53.19 8.7
-11 2 0 49.6 7.3
-11 2 0 57.19 5.8
-11 2 0 51.29 5.9
-11 2 0 45.8 8.5
11 2 0 52.39 8.7
-11 2 0 50.39 5.3
-12 -2 0 0.5 5.1
-12 -2 0 -2.8 6.2
-12 -2 0 5 5.2
12 -2 0 -8.7 5.9
12 -2 0 0.3 3.2
-12 -2 0 1 6.4
-12 -2 0 2.7 4.6
-12 2 0 -4 3.1
-12 2 0 3.6 3.3
-12 2 0 6.5 5.4
-12 2 0 3.2 5.8
12 2 0 -6 6.3
-12 2 0 -2.5 3.2
-13 -2 0 5.7 6.8
-13 -2 0 1.4 4.9
-13 -2 0 4.4 5.3
13 -2 0 -3.9 6.1
-13 -2 0 -3.8 5.8
-13 2 0 2.7 5.8
-13 2 0 0.1 6.2
13 2 0 -3.6 7.3
-13 2 0 0.2 3.7
-13 2 0 -0.6 3.8
-13 2 0 -1.1 3.3
-13 2 0 -6 3.3
-14 -2 0 10.9 7.3
-14 -2 0 9.9 8.3
-14 -2 0 4.1 5
-14 -2 0 -0.1 5.4
14 -2 0 -8 7.2
-14 2 0 23.1 8.9
-14 2 0 15.1 6.9
-14 2 0 3.7 3.7
14 2 0 -3.6 7.2
-14 2 0 -0.9 4
-14 2 0 1.7 4
-15 -2 0 28.8 9.3
15 -2 0 14.2 9.6
-15 -2 0 5.7 6.7
-15 -2 0 13.2 6.1
-15 -2 0 16.3 8.5
-15 2 0 15.3 7.7
-15 2 0 10.1 7.8
-15 2 0 15.2 4.4
15 2 0 23.9 10.4
16 -2 0 31.2 10.9
-16 -2 0 24.1 10.6
-16 -2 0 7.6 10
-16 -2 0 16.2 7.5
-16 2 0 37.8 9.8
-16 2 0 33.5 9.6
16 2 0 13.1 10.3
-17 -2 0 -1.5 8.8
17 -2 0 1 9.6
-17 -2 0 18.8 7.4
-17 -2 0 6.2 8.9
-17 2 0 -7 8.9
-17 2 0 22.6 9.1
17 2 0 -2.1 10.2
-18 -2 0 14.6 7.4
18 2 0 10 11.7
0 -3 0 -0.6 3.6
0 -3 0 -2.2 3.4
0 -3 0 2.7 3.7
0 -3 0 4 3.4
0 -3 0 -3.6 2.9
0 -3 0 -2.3 3.4
0 3 0 0.2 3.5
0 3 0 1.9 3.2
0 3 0 1.3 3.3
0 3 0 -1.2 2.8
0 3 0 -3.5 3
0 3 0 -4.9 1.9
1 -3 0 367.76 17.9
1 -3 0 343.27 18.6
1 -3 0 342.67 18.4
-1 -3 0 339.67 18.1
-1 -3 0 355.36 19.1
-1 -3 0 366.76 18.8
1 -3 0 365.76 19
-1 -3 0 368.46 18.7
-1 -3 0 340.47 18.8
1 -3 0 342.07 18.4
-1 -3 0 341.87 18.8
-1 -3 0 351.16 18.1
-1 3 0 360.56 18.8
1 3 0 365.26 18.9
-1 3 0 346.57 18.5
-1 3 0 361.36 18.3
1 3 0 345.97 18.6
1 3 0 379.26 18.1
-1 3 0 375.76 18.3
1 3 0 397.06 19.3
1 3 0 351.16 18.7
1 3 0 361.86 18.9
-1 3 0 335.47 18.8
-2 -3 0 2912.61 139.79
-2 -3 0 3197.78 140.29
2 -3 0 3028.6 139.69
2 -3 0 3095.39 140.29
-2 -3 0 3012.5 139.99
-2 -3 0 3089.79 140.49
-2 -3 0 2816.72 139.69
-2 -3 0 2940.21 140.19
-2 -3 0 2631.94 140.09
2 -3 0 2974.9 139.49
2 3 0 3060.69 139.99
2 3 0 3057.19 140.19
2 3 0 3112.49 140.29
-2 3 0 3017 139.79
-2 3 0 3053.79 140.29
-2 3 0 2744.63 140.19
2 3 0 2665.33 140.09
-2 3 0 2966.2 139.49
-2 3 0 3105.19 139.49
2 3 0 2793.32 139.69
2 3 0 2905.31 140.29
-3 -3 0 1797.72 90.99
-3 -3 0 1977.3 91.59
-3 -3 0 1791.82 91.09
-3 -3 0 2047 91.49
3 -3 0 1879.71 91.39
-3 -3 0 1978.6 90.99
3 -3 0 1935.11 90.49
3 -3 0 1909.71 90.79
-3 -3 0 1888.51 91.49
3 -3 0 1787.62 90.09
3 3 0 2031.3 91.69
-3 3 0 1852.51 90.29
-3 3 0 1910.41 90.69
-3 3 0 1905.41 90.79
3 3 0 1877.71 91.29
3 3 0 1763.22 91.29
-3 3 0 1826.82 90.09
-3 3 0 1893.71 90.39
3 3 0 2055.19 90.89
3 3 0 1837.82 90.99
3 3 0 2030.6 91.39
3 3 0 2062.79 91.29
-3 3 0 1905.71 91.39
-4 -3 0 94.89 7.6
4 -3 0 104.89 6.5
-4 -3 0 111.89 8.1
4 -3 0 110.79 7.6
4 -3 0 96.89 7.7
4 -3 0 106.99 6.1
-4 -3 0 100.29 8.7
-4 -3 0 104.89 8
4 -3 0 120.59 9.2
-4 -3 0 97.79 8.4
4 3 0 99.69 7.8
-4 3 0 98.49 8.3
4 3 0 85.99 8.2
-4 3 0 92.39 7.2
-4 3 0 102.49 6.7
4 3 0 96.69 8.3
4 3 0 85.59 7.6
-4 3 0 96.99 6.4
-4 3 0 89.09 6.4
4 3 0 113.19 8.2
4 3 0 92.09 6.3
4 3 0 95.09 7.5
5 -3 0 228.68 13.3
5 -3 0 243.68 13.3
-5 -3 0 186.88 13.7
-5 -3 0 230.38 13.7
-5 -3 0 211.18 13.4
-5 -3 0 212.28 12.6
5 -3 0 217.28 11.1
5 -3 0 221.98 12.8
5 -3 0 219.38 11.6
-5 -3 0 230.78 12.9
-5 -3 0 211.38 13.4
-5 3 0 208.28 11.5
5 3 0 199.48 12.6
5 3 0 220.08 13.4
-5 3 0 227.28 14
5 3 0 214.98 14
-5 3 0 213.28 11.6
5 3 0 220.28 11.3
5 3 0 208.78 13.3
-5 3 0 238.38 12.4
-5 3 0 212.48 13
-6 -3 0 250.47 15.4
6 -3 0 259.97 15.5
6 -3 0 251.17 13.7
-6 -3 0 224.18 15.5
6 -3 0 265.37 13.1
6 -3 0 270.37 14.9
-6 -3 0 275.07 15.3
-6 -3 0 258.27 15.3
-6 -3 0 262.57 16
-6 3 0 263.67 15.5
-6 3 0 266.37 13.7
6 3 0 247.68 15.4
6 3 0 265.77 13
6 3 0 278.27 16.5
6 3 0 265.37 16
-6 3 0 259.97 16.1
-6 3 0 272.17 14.9
-6 3 0 274.57 13.6
6 3 0 267.97 15.2
-7 -3 0 -3.5 3.7
-7 -3 0 1.2 3.8
7 -3 0 4.1 3.9
-7 -3 0 -3.3 4
-7 -3 0 -1.3 3.8
7 -3 0 0.7 3.1
7 3 0 -3.3 4
-7 3 0 -0.5 2
-7 3 0 -1.5 3
-7 3 0 -2 4.4
7 3 0 2.1 3.5
-7 3 0 2.1 3.7
-7 3 0 1.8 2.1
-7 3 0 -0.7 2.8
-8 -3 0 104.29 9.5
-8 -3 0 110.99 9.6
8 -3 0 115.49 8.5
8 -3 0 108.99 9.9
-8 -3 0 101.89 9.3
-8 -3 0 112.19 10.6
-8 3 0 127.69 8.9
-8 3 0 106.99 7.1
-8 3 0 108.09 6.9
-8 3 0 115.69 10.7
8 3 0 105.19 8.9
-8 3 0 110.19 7.9
8 3 0 100.49 10.4
-8 3 0 110.79 9.4
-9 -3 0 129.29 10.2
9 -3 0 125.89 8.9
-9 -3 0 108.69 11
9 -3 0 118.89 10.3
-9 -3 0 117.29 10.2
-9 -3 0 127.89 10.7
-9 3 0 116.39 8.5
-9 3 0 110.99 10.9
-9 3 0 137.89 11.4
9 3 0 131.89 11.1
-9 3 0 117.69 7.8
-9 3 0 111.89 7.4
9 3 0 112.59 9.7
9 3 0 120.79 9.7
-9 3 0 121.49 9.6
-10 -3 0 742.73 39.2
-10 -3 0 767.92 39.5
-10 -3 0 702.33 38
10 -3 0 732.03 36.8
10 -3 0 724.13 38.9
-10 -3 0 727.13 37.7
-10 -3 0 739.03 38.1
10 3 0 689.73 37.5
-10 3 0 719.03 35.3
-10 3 0 730.33 35.7
-10 3 0 739.53 39
-10 3 0 727.73 37.7
10 3 0 647.64 38.9
-10 3 0 719.03 36.4
10 3 0 758.42 37.8
-11 -3 0 41.6 7.7
-11 -3 0 49 8.2
11 -3 0 47 6.1
-11 -3 0 49 8.8
-11 -3 0 60.69 7.8
-11 -3 0 52.29 7.5
11 -3 0 51.89 8.8
-11 3 0 44 7.9
11 3 0 50.69 9.2
-11 3 0 58.09 5.5
-11 3 0 43.3 4.6
11 3 0 49.5 7.2
-11 3 0 57.29 6.2
-11 3 0 53.59 7.3
12 -3 0 17.5 6.8
-12 -3 0 19 6.5
-12 -3 0 42.2 8.9
-12 -3 0 36.4 8.3
12 -3 0 20.4 4.9
-12 -3 0 22.9 6.3
-12 3 0 22.7 3.6
-12 3 0 26.2 4.2
-12 3 0 20.4 5.5
-12 3 0 20.1 7.1
-12 3 0 19 4.7
12 3 0 20 7.2
-13 -3 0 8.1 6.1
-13 -3 0 -2.7 6.6
-13 -3 0 -1.6 7.2
13 -3 0 8 7.4
-13 -3 0 -1.2 5.1
-13 3 0 7.1 3.5
13 3 0 4.7 7.7
-13 3 0 8.9 5.6
-13 3 0 3.6 6.3
-13 3 0 -6.7 3.7
-13 3 0 8.5 3.1
14 -3 0 44.1 10.1
-14 -3 0 45 10.3
-14 -3 0 38.7 8.2
-14 -3 0 48.1 9.8
-14 -3 0 50.49 8.4
14 3 0 27.1 10.4
-14 3 0 43.8 4.8
-14 3 0 51.09 10.7
-14 3 0 59.09 9.4
-14 3 0 53.79 7.6
-14 3 0 53.19 6.1
-15 -3 0 -4.7 7.3
-15 -3 0 -1.9 5.9
15 -3 0 -3.6 7.4
-15 -3 0 8.8 8.6
-15 -3 0 -7.3 6.4
-15 3 0 -10 7.9
-15 3 0 -2.8 7.9
-15 3 0 0.9 5.7
15 3 0 19.2 9
16 -3 0 -3.8 9
-16 -3 0 -2.9 6.4
-16 -3 0 3.7 9.4
-16 -3 0 11.7 9.7
-16 -3 0 2.2 6.8
16 3 0 -0.9 8.6
-16 3 0 4.9 8.7
-16 3 0 -1.7 7.9
-16 3 0 -3.1 6.4
-17 -3 0 24.1 10
-17 -3 0 13.2 9.9
-17 -3 0 11.7 7.6
17 3 0 15.7 11.1
-17 3 0 26.2 10.2
-17 3 0 46.9 10.1
-17 3 0 9.3 8.9
0 -4 0 590.74 32.8
0 -4 0 646.94 32.8
0 -4 0 669.43 33.1
0 -4 0 676.43 33
0 -4 0 632.14 32.8
0 -4 0 688.33 33.2
0 4 0 679.53 32.1
0 4 0 673.43 32.7
0 4 0 625.64 32.9
0 4 0 659.13 32.8
0 4 0 649.34 33
0 4 0 662.53 32.9
0 4 0 639.14 31.6
-1 -4 0 167.48 10.9
-1 -4 0 150.88 10.8
1 -4 0 149.49 10.7
-1 -4 0 188.68 11
1 -4 0 170.88 10.8
-1 -4 0 172.98 11
1 -4 0 179.08 10.6
-1 -4 0 144.69 10.6
1 -4 0 162.38 10.6
1 -4 0 158.08 10.5
-1 -4 0 165.18 10.9
1 -4 0 164.28 9.5
1 -4 0 169.58 10.8
1 -4 0 158.78 8.9
1 4 0 181.18 10.6
-1 4 0 155.38 10.2
1 4 0 169.38 10.9
1 4 0 164.68 10.6
-1 4 0 163.58 11.5
-1 4 0 175.98 11
1 4 0 174.88 10.9
-1 4 0 161.88 10.3
1 4 0 139.49 10.8
1 4 0 169.88 9.6
-1 4 0 164.48 10.7
1 4 0 175.28 11.4
2 -4 0 60.69 5.6
-2 -4 0 72.59 6.8
2 -4 0 87.19 7.4
2 -4 0 71.59 6.2
-2 -4 0 73.19 6.3
-2 -4 0 72.79 7.3
-2 -4 0 69.89 6.7
2 -4 0 64.49 6.1
-2 -4 0 67.09 6
-2 -4 0 77.09 7.2
-2 -4 0 69.79 6.9
2 4 0 68.69 6.7
-2 4 0 59.39 5.6
2 4 0 71.29 7.2
-2 4 0 70.69 7.1
2 4 0 82.79 7.6
2 4 0 71.99 6.9
-2 4 0 71.09 6.6
2 4 0 68.09 6
-2 4 0 60.99 6.9
-2 4 0 74.19 6.3
-3 -4 0 120.89 8.8
3 -4 0 142.59 9.4
-3 -4 0 114.59 8.9
3 -4 0 124.19 8.1
-3 -4 0 124.19 9.1
-3 -4 0 119.09 9.6
-3 -4 0 122.99 9.6
-3 -4 0 118.79 9.6
3 -4 0 121.49 8.3
-3 4 0 110.39 8.2
-3 4 0 104.29 7.8
-3 4 0 128.39 9.6
3 4 0 114.69 9.7
3 4 0 121.79 8.1
3 4 0 121.29 8.8
-3 4 0 118.89 8
-3 4 0 114.39 9.5
3 4 0 118.69 9.6
3 4 0 122.59 9
-4 -4 0 10.2 4.1
-4 -4 0 18.7 4.8
4 -4 0 10.5 4.1
4 -4 0 17.9 3.6
-4 -4 0 16.7 4.5
-4 -4 0 18 4.4
-4 -4 0 19.4 4.9
-4 -4 0 31.3 5.7
4 -4 0 19.4 4.1
4 -4 0 20.4 3.5
4 4 0 14.7 4.3
-4 4 0 14.8 3.5
4 4 0 21.3 4
4 4 0 13.5 4.4
-4 4 0 18.3 5
-4 4 0 14.5 3.2
-4 4 0 21.3 3
-4 4 0 15.9 3.1
-4 4 0 15.8 3.6
4 4 0 11.9 3.1
4 4 0 14.8 5
-5 -4 0 281.57 16.4
-5 -4 0 288.27 16.6
-5 -4 0 281.47 15.7
-5 -4 0 271.87 16.1
-5 -4 0 272.27 15.6
5 -4 0 248.18 15.5
5 -4 0 283.77 15.3
-5 -4 0 270.87 16.9
-5 4 0 255.07 14.4
5 4 0 265.27 15.6
-5 4 0 273.17 14.4
5 4 0 274.67 16.8
-5 4 0 274.57 14.4
-5 4 0 248.68 16
-5 4 0 256.67 15.4
5 4 0 260.67 14.3
5 4 0 286.27 16.4
5 4 0 295.27 16.1
-6 -4 0 427.96 22.3
-6 -4 0 394.76 22.4
-6 -4 0 385.96 21.2
6 -4 0 393.26 21.4
6 -4 0 415.96 21.6
-6 -4 0 417.06 22.1
-6 -4 0 399.96 22.4
6 4 0 369.76 21.2
6 4 0 398.66 19.8
6 4 0 382.26 22
-6 4 0 392.16 20.7
-6 4 0 424.76 22.6
-6 4 0 376.96 21.5
6 4 0 398.56 22.7
-6 4 0 370.46 20
6 4 0 409.16 22.1
-6 4 0 392.56 20
-7 -4 0 64.59 7.7
-7 -4 0 52.79 7.2
7 -4 0 50.39 6.2
-7 -4 0 58.69 7.3
-7 -4 0 48.3 7.2
7 -4 0 52.89 6.4
-7 4 0 53.69 5.8
7 4 0 45.9 6.7
7 4 0 48.5 4
-7 4 0 61.19 7.8
7 4 0 43.7 6.6
-7 4 0 51.79 4.5
7 4 0 39.3 6.7
-7 4 0 61.19 6.7
7 4 0 55.99 6.2
-7 4 0 50.39 4.6
8 -4 0 285.47 16.6
-8 -4 0 249.08 17.7
-8 -4 0 303.07 17.9
-8 -4 0 293.77 17.9
-8 -4 0 271.27 17.5
8 -4 0 283.67 17.4
8 4 0 290.77 18.1
8 4 0 297.27 17.5
-8 4 0 273.87 16.4
-8 4 0 270.07 18.1
-8 4 0 281.07 15
-8 4 0 289.77 14.7
8 4 0 293.57 17
-8 4 0 274.87 17.4
9 -4 0 94.19 8.3
-9 -4 0 79.19 9.7
-9 -4 0 88.99 9.2
-9 -4 0 72.69 8.6
9 -4 0 67.99 8.6
-9 -4 0 83.39 9.5
-9 4 0 67.99 9.2
-9 4 0 75.39 7.7
9 4 0 79.09 8.1
-9 4 0 73.89 6.1
-9 4 0 79.29 5.6
-9 4 0 84.59 7.2
-9 4 0 76.19 8.8
9 4 0 63.39 8.9
10 -4 0 4.9 3.6
-10 -4 0 -0.8 4.9
-10 -4 0 3.1 5.4
-10 -4 0 4.6 5.2
10 -4 0 1.1 5
-10 -4 0 -2.5 5
10 4 0 -1.8 5.2
10 4 0 2.8 4.2
-10 4 0 0.6 2.2
-10 4 0 3.7 2.9
-10 4 0 -0.5 4.9
-10 4 0 1.9 3.8
-10 4 0 5.2 3.8
-10 4 0 0 5.6
11 -4 0 -1.3 6
-11 -4 0 8.2 5.7
-11 -4 0 0.4 5.4
-11 -4 0 8.4 6.3
11 -4 0 6.3 3.9
-11 -4 0 5.8 6.2
-11 4 0 5.8 3.9
-11 4 0 3.9 2.3
11 4 0 7.9 6.8
-11 4 0 0.7 5.7
11 4 0 -6.2 4.2
-11 4 0 3.2 2.9
-11 4 0 13.1 6.6
-11 4 0 7.2 4.7
12 -4 0 4.5 4.3
-12 -4 0 8.1 7.5
-12 -4 0 8.1 6
12 -4 0 8 6.7
-12 -4 0 6.2 6.2
-12 -4 0 14 6.6
12 4 0 8.9 5.4
12 4 0 -1.7 7.3
-12 4 0 0 5.7
-12 4 0 7 4.2
-12 4 0 13.8 7.3
-12 4 0 5.5 3.3
-12 4 0 8 2.3
-12 4 0 10.1 5
-13 -4 0 118.49 13.9
13 -4 0 110.79 13.2
-13 -4 0 120.69 12.3
-13 -4 0 110.79 13.3
-13 -4 0 106.29 12.3
-13 4 0 123.79 10.5
-13 4 0 108.49 8.5
-13 4 0 99.49 12.3
13 4 0 96.69 12.8
-13 4 0 122.29 7.8
-13 4 0 117.49 13.9
-13 4 0 121.19 11.7
-14 -4 0 -2 7.4
-14 -4 0 10.1 8.2
-14 -4 0 12.7 6.5
-14 -4 0 -1.6 6.5
14 -4 0 -3.7 7.3
-14 4 0 4 6.8
14 4 0 6.4 8.6
-14 4 0 5.2 5.4
-14 4 0 0.5 3.4
-14 4 0 1.2 6.6
-15 -4 0 0.2 6.8
15 -4 0 -8.8 6.7
-15 -4 0 -5.4 5.8
-15 -4 0 6 8.4
-15 -4 0 -4.6 7.7
-15 4 0 -2.9 8.2
-15 4 0 -5.1 5.2
15 4 0 -2.2 7.6
-15 4 0 6 8.2
-15 4 0 3 3.8
-16 -4 0 7.1 7.5
-16 -4 0 20.3 9.1
-16 -4 0 26.5 8.3
-16 -4 0 12 9.5
16 4 0 0.2 10.2
-16 4 0 20.9 9.7
-16 4 0 7.9 6.9
-16 4 0 9.3 9.4
-17 -4 0 10 10.3
-17 -4 0 -1.1 7.7
-17 -4 0 0.5 9.4
17 4 0 -2 10.4
-17 4 0 -6.1 8.6
-17 4 0 18 10.4
-17 4 0 18.4 7.6
0 -5 0 -3.6 3.9
0 -5 0 4.5 3.7
0 -5 0 0.2 3.5
0 5 0 0.1 3.9
0 5 0 -3.9 3.3
0 5 0 -2.6 2.7
0 5 0 -0.1 3.8
0 5 0 -2.2 2.2
0 5 0 0.6 3.6
-1 -5 0 547.05 28.1
1 -5 0 525.15 26.2
1 -5 0 532.35 28.2
1 -5 0 520.55 27.8
-1 -5 0 547.65 28.2
1 -5 0 528.75 28.1
1 -5 0 541.35 26.7
-1 -5 0 549.74 28.5
-1 5 0 555.54 28.6
1 5 0 467.45 27.7
1 5 0 524.65 26.7
-1 5 0 502.15 27.4
1 5 0 562.24 28.3
-1 5 0 551.14 27.7
-1 5 0 585.94 28.4
1 5 0 511.35 27.9
1 5 0 566.84 28.5
1 5 0 555.34 28.1
-1 5 0 525.05 26
-2 -5 0 -2.4 4
2 -5 0 -1.9 3.4
2 -5 0 2.8 3.6
-2 -5 0 3.3 4.5
-2 -5 0 2.1 3.8
2 -5 0 3 2.8
-2 -5 0 1.8 3.6
-2 -5 0 3.3 2.9
-2 5 0 -1.6 3.1
2 5 0 5.2 4.2
2 5 0 -2.1 3.5
-2 5 0 -2.1 3.9
2 5 0 -8.8 4.2
-2 5 0 -3.7 3
2 5 0 -0.1 3
2 5 0 1.4 4.1
-2 5 0 -4.9 3.8
-3 -5 0 66.69 7.3
-3 -5 0 78.49 8.6
-3 -5 0 95.59 8.5
3 -5 0 73.69 6.4
-3 -5 0 77.79 7.1
-3 -5 0 69.79 7.5
3 -5 0 82.99 8
-3 -5 0 62.79 6.8
3 -5 0 67.59 6.6
-3 5 0 78.79 6.7
3 5 0 86.79 7.2
-3 5 0 76.29 7.8
3 5 0 79.29 6.3
-3 5 0 76.89 8.1
-3 5 0 60.89 6.1
3 5 0 69.09 7.2
3 5 0 77.49 7.7
3 5 0 57.59 7.1
-4 -5 0 337.27 18.2
-4 -5 0 295.97 17.6
-4 -5 0 285.27 17.1
4 -5 0 310.67 16.7
4 -5 0 294.47 17.5
-4 -5 0 303.27 17.3
-4 -5 0 314.37 17.2
-4 -5 0 289.67 17.9
4 -5 0 291.37 16.1
4 5 0 277.87 18
4 5 0 302.77 16.4
-4 5 0 308.97 15.2
-4 5 0 257.17 17.5
4 5 0 287.67 16.4
-4 5 0 282.27 17.5
-4 5 0 285.87 16.4
4 5 0 302.67 17.3
4 5 0 321.27 18
-4 5 0 281.57 16
-5 -5 0 -0.6 4.4
-5 -5 0 -3.3 3.8
-5 -5 0 1.6 3.6
-5 -5 0 -1.8 4.4
5 -5 0 -2.5 2.9
5 -5 0 1.3 3.8
-5 -5 0 -5.1 4.4
-5 5 0 -4.4 2.5
-5 5 0 -2.5 2.2
5 5 0 -1.3 2.6
5 5 0 1.1 3.2
5 5 0 -1.7 3.8
-5 5 0 -4.3 4.4
5 5 0 1.4 4.1
-5 5 0 1.1 4
5 5 0 -1.7 3.6
-5 5 0 -0.3 2.9
6 -5 0 168.78 11.1
-6 -5 0 143.99 11.7
-6 -5 0 157.68 12
6 -5 0 177.48 11.7
-6 -5 0 188.48 12
-6 -5 0 155.88 12.5
-6 -5 0 153.28 12.6
6 5 0 175.98 12.3
-6 5 0 161.18 10.1
-6 5 0 171.58 11.3
6 5 0 165.48 11.7
6 5 0 183.98 12
6 5 0 145.19 12.3
-6 5 0 164.38 10.1
6 5 0 166.88 10
-6 5 0 181.38 13
7 -5 0 40.1 6
-7 -5 0 49.5 7.2
-7 -5 0 44 7.2
7 -5 0 36.4 5.8
-7 -5 0 42.4 5.9
-7 -5 0 52.59 7.8
-7 -5 0 50.79 6.9
7 5 0 48.3 6.9
7 5 0 39 7
7 5 0 42.5 4.4
7 5 0 47.1 6.5
-7 5 0 47.3 6.5
7 5 0 40.2 6.5
-7 5 0 40.4 4.5
-7 5 0 41.2 6.8
-7 5 0 51.59 5.3
8 -5 0 9.5 4.6
8 -5 0 4.4 4
-8 -5 0 8.6 5.2
-8 -5 0 9.9 5.6
-8 -5 0 9.2 5.1
-8 -5 0 7 4.9
8 5 0 12.4 5
8 5 0 -1.1 4.5
-8 5 0 6.2 5.6
8 5 0 11.5 2.3
-8 5 0 7.9 3.8
-8 5 0 7.2 4
8 5 0 16 6.3
-8 5 0 7.3 3
-8 5 0 11 2.9
8 5 0 14.1 4.8
-9 -5 0 53.79 8.1
-9 -5 0 29.7 6.6
-9 -5 0 35.4 7.6
-9 -5 0 47.8 7.8
9 -5 0 44.9 6.6
9 -5 0 39.6 6.7
-9 5 0 45.1 6.8
9 5 0 48.5 6.9
9 5 0 48 6.8
-9 5 0 46.2 4.8
-9 5 0 39.2 7.3
-9 5 0 48.7 4.4
-9 5 0 48.7 6.3
9 5 0 45.7 7.8
-10 -5 0 87.29 10.1
-10 -5 0 62.59 9.6
10 -5 0 97.39 10.2
10 -5 0 65.69 8.1
-10 -5 0 62.79 9.2
-10 5 0 72.09 5.4
10 5 0 65.69 8.3
-10 5 0 71.49 7.5
-10 5 0 93.69 10.9
-10 5 0 76.99 6.4
-10 5 0 85.69 8.4
10 5 0 60.19 9.3
-10 5 0 70.89 9.2
-11 -5 0 17 7
-11 -5 0 29.6 8.3
-11 -5 0 18.3 6.7
11 -5 0 6.2 6.2
11 -5 0 15.3 5.1
-11 5 0 14.4 5.9
-11 5 0 21.5 7.6
11 5 0 22.6 7
-11 5 0 12 4.9
11 5 0 18.7 5.8
-11 5 0 16.7 3.7
-11 5 0 24.1 5
-12 -5 0 178.98 16.4
12 -5 0 199.08 16.7
12 -5 0 195.38 14.5
-12 -5 0 213.08 16.3
-12 -5 0 197.68 17.1
-12 -5 0 207.18 18.7
-12 5 0 199.68 16.4
-12 5 0 198.48 17.5
12 5 0 205.18 15.3
-12 5 0 211.78 15
-12 5 0 209.28 12.2
12 5 0 229.88 17.4
-12 5 0 198.38 13.5
13 -5 0 19.5 9.1
-13 -5 0 18.4 7.4
-13 -5 0 7.7 6.6
-13 -5 0 4.5 7.3
13 -5 0 13.6 7.8
-13 -5 0 5.1 7.5
13 5 0 4.7 5.7
-13 5 0 -1.6 5.4
-13 5 0 10.5 3.5
-13 5 0 19 7.8
13 5 0 6.9 7.6
-13 5 0 23.8 7.7
14 -5 0 15.3 8.2
-14 -5 0 4.7 7.7
-14 -5 0 13.1 7.6
-14 -5 0 18.8 8.6
-14 -5 0 14.1 7.7
-14 5 0 9.4 5.7
-14 5 0 10.7 3.8
-14 5 0 12.5 7.3
14 5 0 0.7 8.4
-14 5 0 -0.9 7.9
-15 -5 0 -0.1 7
-15 -5 0 1.6 8.7
-15 -5 0 2.3 8.5
-15 -5 0 2.6 7.7
-15 5 0 -5.9 4.3
-15 5 0 19.3 9.2
15 5 0 2.7 9
-15 5 0 1.7 3.3
-15 5 0 -0.1 7
-16 -5 0 0 9.6
-16 -5 0 12.5 7.9
-16 -5 0 0.3 8.2
-16 -5 0 6.9 9.2
16 5 0 3.9 10
-16 5 0 6.2 8.3
-16 5 0 0.2 8.1
-16 5 0 10.9 6.9
0 -6 0 2160.78 103.69
0 -6 0 2153.88 103.69
0 -6 0 2207.18 103.99
0 6 0 2226.48 103.49
0 6 0 1966 103.69
0 6 0 2151.18 101.79
0 6 0 2252.47 103.59
0 6 0 2048.1 102.39
0 6 0 2178.08 104.09
-1 -6 0 1202.68 61.89
1 -6 0 1308.07 61.79
1 -6 0 1253.07 60.19
1 -6 0 1209.88 59.59
1 -6 0 1223.88 61.89
-1 -6 0 1293.97 62.19
1 -6 0 1290.57 61.89
-1 -6 0 1188.08 61.79
1 6 0 1173.58 61.59
1 6 0 1299.17 61.79
1 6 0 1250.77 61.89
-1 6 0 1278.27 62.29
-1 6 0 1317.37 62.29
-1 6 0 1166.38 61.09
1 6 0 1334.67 60.29
-1 6 0 1237.68 61.39
1 6 0 1119.39 61.79
-1 6 0 1322.77 59.49
-2 -6 0 48.5 6.7
-2 -6 0 36.1 6.2
2 -6 0 34.7 5.5
2 -6 0 46.4 6.7
2 -6 0 42.3 4.7
-2 -6 0 46.8 6.9
2 6 0 35.2 4.9
2 6 0 44.7 6.7
-2 6 0 47.3 7.5
-2 6 0 41.3 3.5
2 6 0 41.5 6.1
-2 6 0 36.1 5.5
2 6 0 34.7 6.3
-2 6 0 40.8 6.4
2 6 0 36.2 6.2
-2 6 0 42.5 5.3
3 -6 0 100.99 9.8
-3 -6 0 115.39 9.7
-3 -6 0 122.89 10.6
-3 -6 0 103.49 8.6
3 -6 0 106.29 8.6
3 -6 0 109.19 8.1
-3 -6 0 103.29 10.2
-3 6 0 86.69 8
3 6 0 92.49 9
3 6 0 92.29 10
-3 6 0 126.29 10.5
-3 6 0 105.69 8.4
3 6 0 115.79 10
-3 6 0 124.39 10.5
3 6 0 105.99 9.8
-4 -6 0 142.89 11.1
-4 -6 0 148.19 11.7
4 -6 0 155.98 10.9
-4 -6 0 176.98 12.4
-4 -6 0 160.78 12.5
4 -6 0 165.48 12.1
-4 6 0 167.98 8.7
-4 6 0 144.79 13.1
4 6 0 162.98 10.4
-4 6 0 160.48 12.3
-4 6 0 140.89 10.4
4 6 0 149.09 12.1
-4 6 0 174.98 10.7
4 6 0 154.48 11.6
4 6 0 153.68 12.3
4 6 0 155.38 12.3
5 -6 0 302.17 17.7
-5 -6 0 298.97 18.8
5 -6 0 349.37 19.5
-5 -6 0 317.37 20
-5 -6 0 315.57 20.9
-5 -6 0 320.57 19.5
-5 -6 0 334.67 19.2
-5 6 0 321.97 16.5
-5 6 0 312.77 20.2
-5 6 0 290.67 17.6
5 6 0 356.56 20.1
-5 6 0 301.97 17.7
5 6 0 321.87 19.8
5 6 0 306.37 19
-5 6 0 337.87 18.3
5 6 0 358.96 18.5
-5 6 0 324.57 16.6
-5 6 0 331.87 19.9
-6 -6 0 164.28 13.3
-6 -6 0 150.58 12.9
-6 -6 0 170.08 12.8
6 -6 0 159.88 10.3
6 -6 0 147.69 12.2
-6 -6 0 177.88 12.8
-6 -6 0 174.18 12.2
6 6 0 164.28 13.2
-6 6 0 173.98 13.9
-6 6 0 175.68 9.8
-6 6 0 136.99 12.2
6 6 0 138.29 12.5
-6 6 0 170.78 10.6
6 6 0 175.98 12.4
-6 6 0 160.68 11.4
6 6 0 168.78 11.9
-7 -6 0 266.97 17.8
-7 -6 0 289.67 19.2
-7 -6 0 316.27 18.8
-7 -6 0 287.17 19.3
-7 -6 0 294.87 19
7 -6 0 309.67 18.5
-7 6 0 303.87 16.2
-7 6 0 291.47 19
7 6 0 264.07 18.9
-7 6 0 294.47 17.7
7 6 0 306.37 18.3
7 6 0 314.07 16.3
-7 6 0 309.17 19.4
-7 6 0 287.07 16.3
7 6 0 306.97 19.2
7 6 0 276.47 18.1
-8 -6 0 9.1 6.1
-8 -6 0 10.8 6.1
-8 -6 0 9.8 6.1
-8 -6 0 27.7 6.1
-8 -6 0 3.2 6.1
8 -6 0 12.9 5.3
-8 6 0 9.6 3.5
8 6 0 13.7 5.9
8 6 0 12.4 5
8 6 0 16.7 5.8
-8 6 0 9.3 4.3
-8 6 0 14.1 5.8
-8 6 0 13.7 4
8 6 0 18.9 5.4
-8 6 0 17.1 5.9
-9 -6 0 -0.7 5.6
9 -6 0 5.5 4.9
-9 -6 0 3.5 6.2
-9 -6 0 6.4 5.5
9 -6 0 -6 4.1
-9 6 0 7.2 4.7
-9 6 0 13.1 5.9
-9 6 0 6.1 3.3
9 6 0 3.5 5.4
-9 6 0 8.5 4
9 6 0 -0.1 6.3
9 6 0 12.8 7
9 6 0 4.6 4.6
-10 -6 0 17.8 7.7
10 -6 0 6.6 5
-10 -6 0 14.3 7.5
-10 -6 0 20.7 7.3
-10 6 0 7.1 5.4
-10 6 0 2.3 4.3
-10 6 0 11 6.4
-10 6 0 18 3.8
10 6 0 14 6.5
10 6 0 3.9 5.1
11 -6 0 34.9 6.8
-11 -6 0 38.8 7.9
-11 -6 0 37.9 8.5
-11 -6 0 52.19 10.3
-11 6 0 48.5 8.4
-11 6 0 39.6 5
11 6 0 36 7.3
11 6 0 44.7 8.9
-11 6 0 28.9 6.3
-11 6 0 27 7.8
-11 6 0 32.8 6.1
-12 -6 0 13.8 7.7
-12 -6 0 24.8 8.1
-12 -6 0 17.6 7.7
12 -6 0 8.9 5.7
-12 -6 0 16.5 7.8
-12 6 0 14.3 8.2
-12 6 0 16 5.6
12 6 0 5.6 6.9
12 6 0 14.6 6.2
-12 6 0 17.5 5.8
-12 6 0 14.7 3.7
-12 6 0 17 7.1
-13 -6 0 10.5 8.2
-13 -6 0 8 7.3
-13 -6 0 25.4 8.6
13 -6 0 9.3 6.3
-13 -6 0 4.3 6.6
13 6 0 11.7 8.1
-13 6 0 19.3 6.1
-13 6 0 11.5 3.7
-13 6 0 21.6 8.2
-13 6 0 3.9 8.4
13 6 0 18 7
-14 -6 0 29.3 9.9
-14 -6 0 30.9 10.4
-14 -6 0 50.79 11.1
-14 -6 0 45.1 9.6
-14 6 0 43.2 5.1
-14 6 0 25.5 9.6
-14 6 0 54.59 10.9
14 6 0 37.7 10.1
-15 -6 0 5.4 7.1
-15 -6 0 -2 10.1
-15 -6 0 0.6 7.9
-15 -6 0 -2.4 8
-15 6 0 11.6 8.4
-15 6 0 -1.3 3.5
-15 6 0 -11.1 8.2
-16 -6 0 -4.2 8.1
-16 -6 0 -0.8 9
-16 -6 0 9.3 8.3
-16 -6 0 -8.2 7.7
-16 6 0 -0.3 9.2
-16 6 0 -4.9 7.3
0 -7 0 -2.9 4.2
0 -7 0 -4.4 4.1
0 -7 0 -0.3 4
0 7 0 -3.1 3.8
0 7 0 -2.6 3.8
0 7 0 2.4 4.5
0 7 0 3.7 3.1
0 7 0 0.3 2.4
0 7 0 -3.9 4.8
-1 -7 0 25.5 6.2
1 -7 0 14.6 5.5
1 -7 0 30 6.2
1 -7 0 24.1 3.4
-1 -7 0 16.6 5.1
1 -7 0 25.1 4
-1 -7 0 21.7 6.1
1 -7 0 20.1 5.4
1 7 0 16.2 5.4
1 7 0 12.1 5.4
-1 7 0 25 6.4
-1 7 0 22.2 5.8
-1 7 0 19.4 3
-1 7 0 24.8 5.5
1 7 0 24.8 4
1 7 0 18.4 5.2
-1 7 0 25.3 5.5
1 7 0 21.1 5.2
-1 7 0 25 4.3
-2 -7 0 139.79 11.7
2 -7 0 145.09 11.8
-2 -7 0 163.58 12.5
-2 -7 0 160.78 12.4
2 -7 0 164.08 12.1
2 -7 0 157.58 10
-2 7 0 142.29 11.1
-2 7 0 166.78 8.6
-2 7 0 162.68 12.8
2 7 0 166.68 12.4
-2 7 0 156.18 11.5
2 7 0 153.98 12.4
2 7 0 164.58 12.6
2 7 0 170.88 10.5
2 7 0 137.79 12.4
-2 7 0 133.79 12
-3 -7 0 220.58 15.2
3 -7 0 211.38 12.7
-3 -7 0 200.78 15.1
3 -7 0 227.98 14.1
3 -7 0 184.98 14.1
-3 -7 0 212.28 14.8
-3 7 0 208.78 10.8
3 7 0 228.38 15.1
-3 7 0 223.98 16.1
3 7 0 195.88 14.9
-3 7 0 194.88 14.7
3 7 0 219.88 15
3 7 0 200.68 15
-3 7 0 241.68 13.9
-3 7 0 203.18 13.8
-4 -7 0 3.3 5.2
-4 -7 0 -3.5 4.4
-4 -7 0 -2.1 4.7
4 -7 0 0.4 4.6
4 -7 0 -2.2 3.7
-4 7 0 -2 3.3
-4 7 0 -5.7 4.5
4 7 0 -7.6 4.3
-4 7 0 1.9 1.7
4 7 0 2.6 4.8
-4 7 0 -7.1 3.4
-4 7 0 0.4 5.6
4 7 0 -1.2 4.8
4 7 0 2.3 4.8
-5 -7 0 6.1 5.7
-5 -7 0 18.2 5.7
5 -7 0 11.6 5.3
5 -7 0 11.7 4.1
-5 -7 0 8.7 5.3
-5 7 0 13.2 2.4
-5 7 0 12.4 6
-5 7 0 14.4 4
5 7 0 2.9 4.8
-5 7 0 10.8 5.2
5 7 0 5.3 4.8
5 7 0 13.8 5.9
-5 7 0 4.6 3.8
-6 -7 0 18.7 6.1
-6 -7 0 11.6 5.4
6 -7 0 23.3 5.8
-6 -7 0 23.1 7.3
-6 -7 0 16.5 5.7
6 -7 0 24.2 4.3
-6 7 0 22.7 6.5
-6 7 0 20.6 6.2
6 7 0 19 4.8
-6 7 0 15.6 4.2
6 7 0 28.1 7
-6 7 0 16.2 3
-6 7 0 10.8 4
6 7 0 19 6.1
6 7 0 17.2 5.7
-6 7 0 19.7 3.1
-7 -7 0 24 6.9
-7 -7 0 42.2 7.8
7 -7 0 25.6 6.4
-7 -7 0 34.1 6.8
-7 -7 0 21.7 7.7
-7 7 0 38.2 5.3
-7 7 0 26.2 5.6
-7 7 0 19.1 6.7
7 7 0 32.9 6.8
7 7 0 28.4 6.9
7 7 0 30 5.9
-7 7 0 32.3 4.9
-7 7 0 30.4 4.1
7 7 0 25.1 7.7
-7 7 0 23.7 6.6
8 -7 0 447.86 26.2
-8 -7 0 462.75 26.9
-8 -7 0 435.66 25.9
-8 -7 0 486.65 27.3
-8 -7 0 428.96 27.8
-8 7 0 436.26 23.9
8 7 0 493.35 28.2
8 7 0 447.06 26.6
8 7 0 444.86 26.1
-8 7 0 433.16 23.4
-8 7 0 458.25 27
-8 7 0 452.55 25.5
8 7 0 445.46 26
-8 7 0 476.35 28.1
-9 -7 0 10.6 7.3
9 -7 0 11.3 5.7
-9 -7 0 8.1 5.7
-9 -7 0 14.2 6.9
-9 -7 0 15.6 7.5
-9 7 0 10.4 5.3
-9 7 0 7.4 6.5
-9 7 0 16.1 6.7
9 7 0 6 5.7
-9 7 0 16.1 3.9
9 7 0 8.4 6.4
9 7 0 4.1 5.6
-9 7 0 19.7 4.5
-10 -7 0 47.3 9.2
-10 -7 0 59.99 10.4
10 -7 0 57.09 8.4
-10 -7 0 66.49 10.9
10 7 0 57.49 8.7
-10 7 0 55.29 6.8
10 7 0 56.09 10.5
10 7 0 45.6 8.6
-10 7 0 38.6 9.2
-10 7 0 50.29 6
-10 7 0 56.99 9.7
-10 7 0 47.8 8
-11 -7 0 52.99 10.8
-11 -7 0 75.19 11.1
11 -7 0 67.59 9.8
-11 -7 0 73.69 11.6
-11 7 0 65.99 9.7
-11 7 0 81.39 7.2
-11 7 0 92.99 12.3
11 7 0 74.99 9.8
11 7 0 72.19 10.7
-11 7 0 68.09 11.6
-12 -7 0 12.8 7.8
-12 -7 0 7.7 7.2
12 -7 0 7.5 6.2
-12 -7 0 9.5 7.7
-12 -7 0 13.3 8.3
12 7 0 15.6 7.9
-12 7 0 10.5 6.6
-12 7 0 18.5 4.2
-12 7 0 14.1 8.4
-12 7 0 24.9 9.2
12 7 0 27.8 7.4
-13 -7 0 34.3 9.8
-13 -7 0 32.4 9.5
13 -7 0 37.8 8.4
-13 -7 0 20.3 10
-13 -7 0 18.8 8.4
-13 7 0 28.7 9.9
-13 7 0 35 8.6
-13 7 0 37.3 10.4
-13 7 0 32 4.9
-14 -7 0 25.2 10.1
-14 -7 0 25.6 11.1
-14 -7 0 20.5 8.9
-14 -7 0 18 9.1
-14 7 0 23.2 8.4
-14 7 0 20.3 9.3
-14 7 0 16.2 6.1
-14 7 0 14.2 8.5
-15 -7 0 3.3 8.3
-15 -7 0 5.7 9
-15 -7 0 10.7 10.1
-15 -7 0 17.6 9.3
-15 7 0 2.7 9.5
-15 7 0 -2.4 7.7
-15 7 0 -0.6 8.9
0 -8 0 7.4 5.6
0 -8 0 3.1 4.6
0 -8 0 3.9 5
0 -8 0 -6.1 2.5
0 8 0 -0.5 4.6
0 8 0 -1.1 2.7
0 8 0 -5.8 3
0 8 0 5.5 4.5
0 8 0 2.9 5.9
0 8 0 9.6 5
1 -8 0 6.2 4.7
-1 -8 0 3.2 4.9
1 -8 0 3 2.8
1 -8 0 7.2 5
-1 -8 0 12.1 5.5
-1 -8 0 5.1 5.1
1 -8 0 9.3 5.7
1 8 0 2.2 4.9
-1 8 0 -1 4.3
1 8 0 4 3.1
1 8 0 4.4 5.7
1 8 0 4.2 5.5
-1 8 0 2.2 5.4
-1 8 0 1.3 3.4
1 8 0 5.8 5
-1 8 0 5.4 2.5
-1 8 0 1.8 4.9
-1 8 0 7 4.4
2 -8 0 -4.6 4
-2 -8 0 0.7 4.7
-2 -8 0 -0.9 4.5
2 -8 0 -7.1 4.1
2 -8 0 -1.7 2.7
-2 -8 0 -1 5
-2 8 0 6.4 6.2
2 8 0 -1.7 4.9
2 8 0 -2 5
-2 8 0 -3.7 5.5
2 8 0 -0.1 4.9
-2 8 0 1.3 4.2
-2 8 0 -2.7 4.1
-2 8 0 -1.6 1.8
2 8 0 8.3 5.2
-3 -8 0 15.3 6.1
3 -8 0 24.9 6
-3 -8 0 20.2 6.6
3 -8 0 16.8 6
-3 -8 0 23 6.5
-3 8 0 12.4 4.7
3 8 0 16.3 6.2
-3 8 0 18.6 5.5
3 8 0 18.2 6.3
3 8 0 14.9 5.9
3 8 0 13.8 6.9
-3 8 0 13.7 6.1
-3 8 0 22.9 6.9
4 -8 0 103.09 9.9
-4 -8 0 135.49 13.1
4 -8 0 97.39 10.4
-4 -8 0 145.89 13.2
-4 -8 0 121.99 11.8
-4 8 0 95.69 11.2
4 8 0 121.19 12.4
4 8 0 102.49 10.8
-4 8 0 91.29 10.8
4 8 0 106.99 11.6
-4 8 0 84.19 9
-4 8 0 93.59 9.1
-5 -8 0 2.4 4.7
5 -8 0 1 4
5 -8 0 2.7 5.3
-5 -8 0 1.1 5.7
-5 -8 0 2.8 5.9
-5 8 0 -1.5 5.1
5 8 0 -4.3 4.8
-5 8 0 -1.6 3.8
-5 8 0 -2.9 4
5 8 0 -1.3 6
5 8 0 1.5 5.9
-5 8 0 -2 6.3
6 -8 0 0.9 5.3
-6 -8 0 9.5 7
-6 -8 0 13.5 7
-6 -8 0 2.1 5.4
-6 8 0 1.3 6.2
6 8 0 18.3 7.1
-6 8 0 10.4 6.6
6 8 0 12.4 6.3
-6 8 0 8.2 4.5
-6 8 0 1.7 4
6 8 0 9.4 5.7
7 -8 0 69.29 9.5
-7 -8 0 66.89 9.6
-7 -8 0 64.39 9.9
-7 -8 0 93.09 11.7
7 8 0 66.59 9.7
7 8 0 80.39 10.6
-7 8 0 69.09 7.4
-7 8 0 73.29 7.5
-7 8 0 59.49 10
-7 8 0 76.39 10.3
7 8 0 63.49 9.1
-8 -8 0 34.5 8.5
8 -8 0 49 8.7
-8 -8 0 47.4 9.3
-8 -8 0 52.49 8.6
-8 -8 0 40.1 8.6
-8 8 0 36.3 8.4
-8 8 0 43.9 6.1
8 8 0 42.5 9.8
-8 8 0 44.5 6
-8 8 0 42.3 9.6
8 8 0 35.5 7.8
-9 -8 0 -4.5 6.5
-9 -8 0 4.9 7
9 -8 0 -5 6
-9 -8 0 3.4 5.7
-9 -8 0 -11.6 6.6
-9 8 0 -2.8 5.9
9 8 0 17 8.5
-9 8 0 -0.5 4
9 8 0 2.7 5.5
-9 8 0 5.8 4
-9 8 0 -5.6 4.5
-9 8 0 4.4 7.2
-10 -8 0 -1.7 6.4
-10 -8 0 -0.8 7.8
-10 -8 0 21.5 9.1
10 -8 0 -4.3 6
-10 8 0 12 7.7
-10 8 0 14.2 4.4
-10 8 0 3.4 5.5
10 8 0 9.7 7.4
-10 8 0 12.3 7.7
-10 8 0 11.9 4.5
10 8 0 9.8 6.4
-11 -8 0 -1.4 7.8
-11 -8 0 8.9 7.5
11 -8 0 -4.5 6.1
-11 -8 0 12.6 8.4
-11 8 0 1.7 5.6
-11 8 0 2.7 6.8
-11 8 0 -6.6 7.6
-11 8 0 2.4 3.8
11 8 0 5.7 8.6
11 8 0 7.2 6.3
12 -8 0 1.1 6.9
-12 -8 0 -3.8 6.9
-12 -8 0 -6.5 6.9
-12 -8 0 5.7 7.8
-12 -8 0 0.6 7.9
-12 8 0 1.6 6
-12 8 0 -4.3 3.3
-12 8 0 -1.2 7.2
-12 8 0 -8.4 7.6
-13 -8 0 14.1 8.7
13 -8 0 13.7 7.8
-13 -8 0 17.9 8.3
-13 -8 0 8.2 8
-13 -8 0 2.6 9.2
-13 8 0 23.2 4.6
-13 8 0 17.6 9.6
-13 8 0 22.3 7.8
-13 8 0 33.2 10.6
-14 -8 0 -10.7 7.2
-14 -8 0 -5.8 8.6
-14 -8 0 -2.3 7.9
-14 -8 0 1.4 8.9
-14 8 0 -1.4 9
-14 8 0 -4.7 8.3
-14 8 0 10.6 8
-14 8 0 3 3.5
0 -9 0 -6.4 2.8
0 -9 0 -6.9 4.8
0 -9 0 0.4 4.9
0 -9 0 2 5.9
0 9 0 5.8 5.6
0 9 0 2 6.3
0 9 0 0 5.3
1 -9 0 7.1 5.9
1 -9 0 4.6 5.8
-1 -9 0 5.8 5.5
-1 -9 0 -4.7 5
-1 -9 0 2.2 5.5
1 9 0 19.1 6.6
-1 9 0 1.3 5.7
-1 9 0 13.5 6.5
1 9 0 7.9 6.5
-1 9 0 1.3 5.7
-1 9 0 6.9 4
1 9 0 -6.5 4.9
-2 -9 0 68.29 10.2
-2 -9 0 86.29 10.7
-2 -9 0 74.69 10.6
2 -9 0 53.59 8.7
2 -9 0 58.79 8.4
2 9 0 70.19 10.1
-2 9 0 77.99 7.6
-2 9 0 64.99 8.7
-2 9 0 54.09 9.3
2 9 0 59.59 10.3
2 9 0 57.39 9.2
-2 9 0 50.79 8.9
-3 -9 0 153.18 14.4
3 -9 0 129.29 13.3
3 -9 0 135.09 12
-3 -9 0 161.88 14.9
-3 -9 0 113.09 13.2
-3 9 0 175.58 15.2
3 9 0 153.08 13.2
-3 9 0 165.48 15.6
-3 9 0 149.29 12.6
3 9 0 124.99 13.5
3 9 0 158.78 14.2
-4 -9 0 176.18 16.9
-4 -9 0 194.88 15.9
4 -9 0 180.08 15.7
-4 -9 0 202.58 17.6
4 9 0 210.88 16.5
-4 9 0 206.08 18
4 9 0 195.68 17.3
-4 9 0 187.58 14
-4 9 0 188.88 15.8
4 9 0 181.68 15.6
-5 -9 0 42.3 10
5 -9 0 45.3 8.3
-5 -9 0 68.89 9.7
-5 -9 0 42.6 8.9
5 9 0 44.7 9.1
5 9 0 57.09 10.1
-5 9 0 50.89 10.4
-5 9 0 60.39 7.9
-5 9 0 54.29 9.8
5 9 0 47.7 8.6
6 -9 0 12.5 7.1
-6 -9 0 9.8 8.2
-6 -9 0 10.3 7.2
-6 -9 0 1.8 6.1
6 9 0 17.5 6.9
-6 9 0 19.8 8.1
6 9 0 11.7 7.1
-6 9 0 13 5.3
-6 9 0 20.9 7.9
6 9 0 9.9 7.2
-7 -9 0 113.09 12.8
-7 -9 0 147.79 15.3
-7 -9 0 105.99 13.7
7 -9 0 113.29 13.3
-7 9 0 98.89 10.1
7 9 0 127.39 12.8
7 9 0 129.49 14.6
-7 9 0 114.09 14.5
-7 9 0 107.79 13.3
7 9 0 122.59 15.3
-8 -9 0 5.9 8.2
-8 -9 0 -2.9 7.1
8 -9 0 5.7 6.3
-8 -9 0 -5.5 5.2
-8 9 0 2.7 6.5
8 9 0 -0.1 7.4
8 9 0 8.7 6.1
-8 9 0 7.1 7.1
-8 9 0 2.8 4.4
-9 -9 0 16.4 8.5
9 -9 0 21.3 7.6
-9 -9 0 32.9 8.4
-9 -9 0 15.8 8.4
9 9 0 32.6 9.6
-9 9 0 7.6 8.9
-9 9 0 27.7 8.5
-9 9 0 13.9 5.3
9 9 0 34.8 8.1
10 -9 0 38 9.1
-10 -9 0 32.8 9.5
-10 -9 0 54.09 12.1
-10 9 0 45.2 6.6
-10 9 0 48.6 10.1
-10 9 0 49.9 11.9
10 9 0 37.8 10.6
10 9 0 41.6 8.9
-11 -9 0 -0.1 7.9
-11 -9 0 12.7 9.5
11 -9 0 25.8 8.5
-11 9 0 12.2 9.6
11 9 0 12.6 9.2
-11 9 0 8.5 8.9
-11 9 0 21.7 5.5
-11 9 0 31.8 7.5
12 -9 0 -2.4 6.6
-12 -9 0 -13.4 7.4
-12 -9 0 -8.1 7
-12 -9 0 -10.2 8.6
-12 9 0 -2.2 7.7
-12 9 0 -8.4 8.7
-12 9 0 10.6 4.7
-12 9 0 5.3 6.8
-13 -9 0 22.2 9.7
13 -9 0 23.2 9.3
-13 -9 0 33.9 11.5
-13 9 0 30 8.5
-13 9 0 22.6 10.6
-13 9 0 20 5.1
-13 9 0 23 11.2
0 -10 0 66.99 9.9
0 -10 0 48 8.7
0 -10 0 50.19 9.6
0 10 0 73.09 10.9
0 10 0 57.59 10.6
0 10 0 34.8 8
-1 -10 0 31.6 8.2
1 -10 0 16 7.1
-1 -10 0 13.3 7.1
1 -10 0 10 7.4
-1 -10 0 27.3 8.6
-1 10 0 16.1 6.9
1 10 0 16 7.8
1 10 0 -0.6 6.4
-1 10 0 15.2 7.1
-1 10 0 9.3 7.1
1 10 0 6.8 6.8
2 -10 0 -6.3 6.3
2 -10 0 13.4 6.4
-2 -10 0 -0.4 6.5
-2 -10 0 -5.1 6.8
-2 -10 0 8 7.7
-2 10 0 -4.9 5.1
-2 10 0 1.8 7.3
-2 10 0 -4.7 7.1
2 10 0 19.6 8.5
2 10 0 2.8 7.2
2 10 0 -2.5 6.1
-3 -10 0 26 7.9
3 -10 0 19.3 7.6
-3 -10 0 13.7 7.5
-3 -10 0 21.6 7.8
-3 10 0 8.2 8.5
3 10 0 26.4 8.2
3 10 0 -4.4 6.6
-3 10 0 20.3 7.7
3 10 0 -1.2 6.2
-3 10 0 14.4 6.2
-4 -10 0 57.09 10.4
4 -10 0 66.49 10.4
-4 -10 0 74.59 11.2
-4 -10 0 81.49 11.3
-4 10 0 58.19 10.4
-4 10 0 68.09 9.3
4 10 0 65.79 10.5
-4 10 0 73.29 11.4
4 10 0 52.89 10.9
4 10 0 94.49 12.2
-5 -10 0 -9.1 6
-5 -10 0 -0.1 6.6
5 -10 0 9.3 7.6
-5 -10 0 8.4 7.3
-5 10 0 11.5 5.7
5 10 0 18.4 8.1
-5 10 0 3.9 7.9
-5 10 0 15.4 7.9
5 10 0 3.8 7.1
5 10 0 -7.3 5.7
-6 -10 0 7.6 7.2
6 -10 0 9.7 7.4
-6 -10 0 -0.5 7.2
-6 -10 0 2.8 8.2
-6 10 0 10.2 8.3
-6 10 0 -3.2 4.9
6 10 0 19.2 7.7
6 10 0 -2.2 6.8
6 10 0 3 6.8
-6 10 0 -8.7 6.4
-7 -10 0 33.7 10.1
-7 -10 0 39.4 9.3
-7 -10 0 36.6 10.1
7 -10 0 44.4 9.7
7 10 0 54.99 10.3
-7 10 0 47.8 11.3
-7 10 0 50.09 10.8
7 10 0 53.39 9.5
-7 10 0 38.8 7.3
-8 -10 0 0.9 9.2
-8 -10 0 9.9 7.1
8 -10 0 4.6 7
-8 -10 0 -2.7 7.7
8 10 0 -7.1 6.8
-8 10 0 6.6 5.3
8 10 0 1.8 8.4
-8 10 0 -7.2 6.5
-8 10 0 -5.1 8.1
9 -10 0 30.9 9.3
-9 -10 0 52.69 11.8
-9 -10 0 60.59 11.6
-9 -10 0 34.2 9.1
-9 10 0 47.3 11
9 10 0 41.2 10.4
-9 10 0 55.49 12.1
-9 10 0 43.4 7.4
9 10 0 34.4 9
-10 -10 0 37.4 10.6
-10 -10 0 39 9.5
10 -10 0 36.4 9.8
-10 -10 0 36.4 10.7
-10 10 0 51.49 11.6
-10 10 0 43.6 7.4
10 10 0 45.5 11.5
-10 10 0 41 11.6
-11 -10 0 -5.8 8.6
-11 -10 0 -8.1 9.3
11 -10 0 -2.2 7.7
-11 10 0 2.5 5
-11 10 0 1 9.2
-11 10 0 6.5 9.3
11 10 0 2.4 8
-12 -10 0 5 9
12 -10 0 0.9 7.6
-12 -10 0 20.5 11.1
-12 10 0 10.2 10.2
-12 10 0 4.5 9.9
-12 10 0 5.1 4.9
12 10 0 16.7 11.2
0 -11 0 7.7 7.6
0 -11 0 -10.9 6.5
0 11 0 0.2 6.4
0 11 0 -9.2 7.6
0 11 0 1.1 8
1 -11 0 14.9 8.1
-1 -11 0 16.3 7.6
-1 -11 0 29.6 8.3
-1 -11 0 3.2 6.9
1 11 0 24.8 7.9
-1 11 0 -4.1 7.5
-1 11 0 11 8.4
1 11 0 2 6.9
1 11 0 10.7 8.4
-1 11 0 11.9 6.7
-2 -11 0 39.7 10.1
-2 -11 0 49.7 10.5
-2 -11 0 48.6 10.3
2 -11 0 44.7 10.4
2 11 0 33.5 9.7
-2 11 0 31.9 8.4
-2 11 0 47.3 11.2
2 11 0 39.8 9.2
2 11 0 53.79 10.9
-2 11 0 46.9 11.1
-3 -11 0 12.8 7.9
3 -11 0 3.4 7.2
-3 -11 0 3.7 7.4
-3 -11 0 8.4 7.9
-3 11 0 -6.5 7
3 11 0 -3.6 6.9
3 11 0 -0.3 7.7
3 11 0 8.6 8.1
-3 11 0 3.4 7.3
-3 11 0 -2.9 5.6
4 -11 0 4.4 7.9
-4 -11 0 22.4 8.8
-4 -11 0 11.2 9.1
-4 -11 0 18 9.1
4 11 0 20.5 9
4 11 0 19.9 8.5
-4 11 0 14.9 6.9
4 11 0 21.5 9.3
-4 11 0 13.5 9.1
-4 11 0 26.3 9.2
5 -11 0 7.4 7.1
-5 -11 0 -5.9 7.1
-5 -11 0 14.6 9.2
-5 -11 0 -2.1 6.9
-5 11 0 0.7 9
5 11 0 0.8 8.8
5 11 0 -0.7 7.2
-5 11 0 8.1 6.5
-5 11 0 13.8 7.8
5 11 0 5.4 8
-6 -11 0 -10 8
-6 -11 0 4.1 8.7
-6 -11 0 10.2 7.8
6 -11 0 -1 6.7
6 11 0 4.6 7.7
-6 11 0 -2.1 8.5
6 11 0 -4.2 6.9
-6 11 0 5.2 6
-6 11 0 -7.6 7
-7 -11 0 12.2 8.4
-7 -11 0 9.8 9.4
7 -11 0 9.8 8.6
-7 -11 0 25.1 9.3
-7 11 0 -1.6 8
-7 11 0 19.5 6.9
7 11 0 5.9 7.8
7 11 0 20.5 10.3
-7 11 0 -3.3 8.5
-8 -11 0 -0.8 7.1
-8 -11 0 -6.6 8.7
8 -11 0 9.9 8
-8 -11 0 -5.1 9.2
8 11 0 5.7 7.8
-8 11 0 13 9.1
8 11 0 -1.3 9
-8 11 0 -3 8.3
-8 11 0 0.1 6
-9 -11 0 11.3 8.4
9 -11 0 16.1 8.8
-9 -11 0 9.5 8.7
-9 -11 0 -5.1 9.2
-9 11 0 12.9 9.3
-9 11 0 3.9 9.6
9 11 0 1.8 9.1
-9 11 0 3.6 5.8
10 -11 0 -10.1 7.4
-10 -11 0 -1.2 8.4
-10 -11 0 7.9 9.1
-10 -11 0 7 9.2
-10 11 0 -4.5 9.4
-10 11 0 3.7 5.8
-10 11 0 -3.6 7.8
10 11 0 6.6 9.7
0 -12 0 252.67 21.7
0 12 0 293.97 23.1
0 12 0 263.67 22.5
0 12 0 253.17 20.5
-1 -12 0 22.4 9.6
1 -12 0 13.7 8.3
-1 12 0 55.89 11.9
-1 12 0 34.2 8.9
1 12 0 21.4 10.4
1 12 0 40.5 10.1
1 12 0 42 11.2
-1 12 0 46.9 11.7
2 -12 0 -0.7 7.8
-2 -12 0 10.1 8.8
-2 -12 0 26.8 9.9
-2 -12 0 19.8 9
2 12 0 -3.8 8.7
-2 12 0 19.6 10
-2 12 0 31.1 8.6
2 12 0 13.7 8.8
-2 12 0 21.8 10
2 12 0 14.6 8.7
-3 -12 0 -9.4 6.8
-3 -12 0 0.9 8.2
3 -12 0 3.3 7.6
-3 -12 0 -1.4 6.9
-3 12 0 0.5 7.7
-3 12 0 8.8 6.8
3 12 0 -14.3 7.3
-3 12 0 4.1 9.3
3 12 0 2.1 8.7
3 12 0 -1.4 8.1
-4 -12 0 21.5 9.4
-4 -12 0 31.9 10.7
-4 -12 0 23.5 10.7
4 -12 0 44.5 11.1
-4 12 0 41.1 12
4 12 0 25.2 10.6
-4 12 0 26.7 8.3
4 12 0 19 9.2
4 12 0 31 9.7
-4 12 0 26.1 9.7
-5 -12 0 2.2 9.8
-5 -12 0 -8.6 7.6
-5 -12 0 3.5 7.8
5 -12 0 12.1 9
-5 12 0 2.2 6.5
5 12 0 17.8 8.9
-5 12 0 4.4 9.6
5 12 0 -7.7 8.9
-5 12 0 6 7.7
-6 -12 0 32.6 10.6
6 -12 0 31.4 10.4
-6 -12 0 39.4 11.5
-6 -12 0 44.5 11
-6 12 0 26.1 8
6 12 0 44.9 12.2
-6 12 0 53.39 12.7
-6 12 0 37.2 11
6 12 0 45.2 11.2
-7 -12 0 -6.2 7.8
7 -12 0 3.2 8.5
-7 -12 0 -6.5 8
-7 -12 0 -3.4 10.3
-7 12 0 1.5 6.6
7 12 0 8.3 8.4
7 12 0 -11.9 9.2
-7 12 0 -5.4 9.6
-7 12 0 8.7 9.3
-8 -12 0 -7.3 8.2
8 -12 0 -0.8 8.4
-8 -12 0 -3 8.9
-8 -12 0 -11.3 7.7
8 12 0 2.1 9.8
-8 12 0 -2 6.3
-8 12 0 9.3 9.8
-8 12 0 5.2 10.7
0 -13 0 9.8 9.4
0 13 0 -10.9 8.1
0 13 0 -2 7.9
0 13 0 -0.7 9.4
-1 -13 0 4.3 8.5
1 -13 0 7.4 8.9
-1 13 0 4.2 8.6
1 13 0 -0.3 9.3
1 13 0 -9 7.8
-1 13 0 3.3 9.6
-1 13 0 3.7 7.5
1 13 0 1.2 7.9
-2 -13 0 7.2 8.5
2 -13 0 18.7 10.1
2 13 0 19.4 10.1
-2 13 0 25.1 10.7
2 13 0 21.7 10.4
-2 13 0 14 8.1
-2 13 0 11.2 9.6
2 13 0 10.9 9.4
-3 -13 0 11.3 9.1
-3 -13 0 -6.2 8.2
3 -13 0 -7.6 8.2
3 13 0 1.6 7.8
-3 13 0 -1.6 9
-3 13 0 -2.8 8.6
-3 13 0 6.4 7.5
3 13 0 0.6 9.1
3 13 0 10 10.5
-4 -13 0 55.29 12.8
4 -13 0 78.09 13.5
-4 -13 0 70.79 13.5
-4 -13 0 57.49 12.6
-4 13 0 52.69 10.8
-4 13 0 58.89 14.4
-4 13 0 48.5 11.8
4 13 0 46.7 13
4 13 0 82.99 13.6
-18 0 1 7.4 9.4
-18 0 1 9.4 9.8
-18 0 1 -3.8 5.9
-17 0 1 1.7 5.6
-17 0 1 -16.3 7.8
-17 0 1 -5.8 9
-16 0 1 -13 8.1
-16 0 1 9.6 5.8
16 0 -1 -3.4 8.9
-16 0 1 8.7 8.7
-15 0 1 -2.3 4.7
-15 0 1 4.6 7.3
15 0 -1 -4 8.4
-15 0 1 1.6 7.5
-14 0 1 16.9 8.3
14 0 -1 -9.9 7.2
-14 0 1 -1.7 4.6
-14 0 1 1.6 3.8
-14 0 1 9.3 7.6
-13 0 1 -8.8 5.3
-13 0 1 -3.8 4.5
-13 0 1 8.1 3.7
13 0 -1 -13.3 7
-13 0 1 4.7 6.4
-13 0 1 4.6 4.3
-12 0 1 -4.8 5.6
12 0 -1 5.8 6.2
-12 0 1 2 4
-12 0 1 -8.2 2.7
-12 0 1 -4 2
-12 0 1 -0.8 4.2
-12 0 1 -12.5 4.8
11 0 -1 -4 4.9
11 0 -1 2.4 2.9
-11 0 1 -2.3 3.3
-11 0 1 -0.5 2.8
-11 0 1 -3.1 3.6
-11 0 1 -9.5 5
-11 0 1 3.4 5.1
-11 0 1 -1.8 2.2
-11 0 1 -3.5 1.7
10 0 -1 10.1 5
-10 0 1 -3.4 4.8
-10 0 1 2.6 3.5
-10 0 1 -2.4 1.5
-10 0 1 5 3.6
10 0 -1 7.6 3.1
-10 0 1 4.5 2.7
-10 0 1 1.4 4.4
9 0 -1 0.8 2.7
-9 0 1 -2.3 2.3
-9 0 1 0.6 4.1
-9 0 1 4.7 3.2
9 0 -1 1.1 4.2
-9 0 1 -5.4 4.5
9 0 -1 6 3
-9 0 1 -1.2 1.6
-9 0 1 -1.5 2.8
-8 0 1 -0.6 1.6
8 0 -1 3.3 2.7
-8 0 1 1 4.1
8 0 -1 -0.6 2.6
8 0 -1 -1.1 4.4
-8 0 1 2.1 3.3
-8 0 1 7 3.3
-8 0 1 -4.9 3.8
-8 0 1 0.4 2.4
-7 0 1 -0.6 2.8
7 0 -1 3.1 2.7
-7 0 1 1.3 3.1
-7 0 1 -3.5 4.2
-7 0 1 -1.2 2.2
-7 0 1 0.2 3.8
7 0 -1 2.1 2.7
7 0 -1 1.5 4.3
-7 0 1 -1.4 1.5
-6 0 1 -0.7 2.6
6 0 -1 -4 2.3
-6 0 1 -1.6 1.4
-6 0 1 -0.1 2.9
-6 0 1 1.8 3.4
-6 0 1 -6.8 1.9
-6 0 1 -7 3.8
6 0 -1 -1.2 2.3
-6 0 1 4.1 3.7
6 0 -1 -1.5 2.7
6 0 -1 -4.4 4.3
6 0 -1 2.2 4.1
5 0 -1 2.2 3.5
5 0 -1 2.2 2.7
-5 0 1 0.3 2.6
-5 0 1 -5.5 1.7
5 0 -1 -1.5 2.3
-5 0 1 -0.4 1.4
-5 0 1 -0.8 2.4
-5 0 1 -2.3 3.2
5 0 -1 -3.4 3.3
5 0 -1 -0.1 2.1
-5 0 1 -0.5 3.5
-5 0 1 -0.1 3.3
4 0 -1 -3.5 3.5
-4 0 1 -3.3 1.3
4 0 -1 0.5 3.4
4 0 -1 3.5 2.5
-4 0 1 2.4 3.4
-4 0 1 -0.4 2.9
4 0 -1 2.7 3.6
4 0 -1 -1 2.3
-4 0 1 4.9 2.9
4 0 -1 0.9 2
-4 0 1 -2.3 2.5
-4 0 1 -1.2 2.3
-4 0 1 -1.6 1.7
3 0 -1 -0.6 2.1
-3 0 1 -3.1 1.1
3 0 -1 -1.3 1.5
-3 0 1 -2.5 1.7
-3 0 1 3.5 2.4
3 0 -1 0.7 2.6
-3 0 1 -3.4 1
-3 0 1 0.9 2.1
-3 0 1 6.1 2.6
3 0 -1 2 2.2
3 0 -1 0 1.8
-3 0 1 0.4 1.7
3 0 -1 -1.2 1.4
3 0 -1 -3.1 2.8
2 0 -1 1.8 1
-2 0 1 0.3 1.7
-2 0 1 1.1 0.8
2 0 -1 0.8 1
-2 0 1 -0.1 0.7
2 0 -1 0.3 1.2
2 0 -1 -2.5 1.4
-2 0 1 0 1.4
2 0 -1 -1.4 1.6
2 0 -1 -0.8 1.4
-2 0 1 -0.7 0.9
2 0 -1 -1.2 1.6
-1 0 1 -1.6 0.6
1 0 -1 -1.8 0.7
1 0 -1 -2.3 0.7
1 0 1 0.2 0.2
1 0 1 0.2 0.8
1 0 1 1.3 0.7
1 0 1 1.6 1
1 0 1 0.5 0.6
2 0 1 -3.5 1.3
2 0 1 -3.3 2.1
-2 0 -1 -2.9 0.8
2 0 1 -1.5 1.8
2 0 1 -2.2 1.1
-2 0 -1 -4 0.9
2 0 1 -2.4 1.3
2 0 1 -1.3 1.2
-2 0 -1 -4 1.6
3 0 1 5.1 3.2
3 0 1 -2.4 1.7
-3 0 -1 -2.3 1.5
-3 0 -1 2.9 1.7
-3 0 -1 -2.2 1.6
-3 0 -1 -4.7 2.7
-3 0 -1 -1.8 1.7
3 0 1 -3.7 2.6
3 0 1 -2.6 1.5
3 0 1 -0.1 2.2
-4 0 -1 -0.3 2
4 0 1 0.4 3
4 0 1 0.2 2.7
4 0 1 0.7 1.9
-4 0 -1 2.6 2.1
-4 0 -1 0.3 1.8
4 0 1 3.5 3.3
4 0 1 2.6 2.3
-4 0 -1 -0.9 2.1
-4 0 -1 -0.8 3
-5 0 -1 -1.1 2.3
5 0 1 -4.1 3.4
-5 0 -1 -5.3 2.4
5 0 1 0.4 2
-5 0 -1 2.7 2.3
5 0 1 1.7 3.9
5 0 1 3.8 2.5
-5 0 -1 -0.3 1.9
-5 0 -1 0.2 2.3
5 0 1 -2.5 2.6
-5 0 -1 4.5 3.9
6 0 1 0.7 2.6
6 0 1 2.5 3.1
-6 0 -1 0.1 2.4
-6 0 -1 -3.4 2.7
-6 0 -1 -2.4 2
6 0 1 -2 2.2
-6 0 -1 1.1 2.5
-6 0 -1 -1.2 3.6
-6 0 -1 0.4 2.4
6 0 1 2.1 4.3
-7 0 -1 1.6 2.2
-7 0 -1 3.1 2.9
-7 0 -1 4.8 2.8
7 0 1 -1.4 3.8
-7 0 -1 3.3 4.2
-7 0 -1 -5.8 2.7
7 0 1 -0.7 2.3
-7 0 -1 -6.7 2.3
-7 0 -1 1.2 4.3
7 0 1 3.4 2.9
-8 0 -1 -0.4 2.1
-8 0 -1 3 4.6
-8 0 -1 3.9 2.9
8 0 1 -0.6 2.4
8 0 1 -5.1 4
-8 0 -1 1.9 4.2
-8 0 -1 0.1 2.7
-8 0 -1 -1.2 3
-9 0 -1 2.9 3.2
-9 0 -1 -3 2.8
9 0 1 -6.1 4.1
9 0 1 2.8 2.6
-9 0 -1 -0.9 2.2
-9 0 -1 -1.8 4.6
-9 0 -1 5.4 2.9
-9 0 -1 1.6 4.6
-10 0 -1 1.1 4.6
10 0 1 4 5.8
-10 0 -1 4.2 2.1
-10 0 -1 -3.2 3
-10 0 -1 5.2 2.4
-10 0 -1 4.9 3.6
-10 0 -1 -3.4 2.7
-10 0 -1 -5.7 4.1
10 0 1 -1 2.8
-11 0 -1 9.3 6.3
-11 0 -1 1.1 3.5
-11 0 -1 -1.9 3.5
-11 0 -1 0.3 2.4
-11 0 -1 8.7 2.2
-11 0 -1 -2.9 3
-11 0 -1 -0.2 5.2
11 0 1 -1.4 3
11 0 1 -2.2 5.3
-12 0 -1 10 4.4
-12 0 -1 6.1 2.7
-12 0 -1 1.2 3.7
-12 0 -1 8.6 6.1
12 0 1 -2.2 6.7
-12 0 -1 5.2 4.2
-12 0 -1 3.6 6.6
-13 0 -1 4.6 6.5
-13 0 -1 0.6 4.3
-13 0 -1 1.5 6.2
-13 0 -1 3.4 4.1
-13 0 -1 4.8 4.3
13 0 1 1.6 6.6
14 0 1 -2.2 7.5
-14 0 -1 -7.1 7.2
-14 0 -1 7.5 7.6
-14 0 -1 1 4.5
-14 0 -1 -0.8 4.2
15 0 1 -7.6 8.4
-15 0 -1 7.1 7.8
-15 0 -1 2.3 4.6
-15 0 -1 -11.2 7.7
-15 0 -1 -1.7 4.6
-16 0 -1 1.9 8.5
16 0 1 -7.7 8.8
-16 0 -1 -1.1 5
-16 0 -1 1.6 8
-17 0 -1 16.2 9.9
-17 0 -1 -19.5 7.7
-17 0 -1 -1 5
17 0 1 4.6 9
18 0 1 9 11.5
-18 -1 1 19.4 9.8
-18 -1 1 -7.5 9
-18 -1 1 9.7 7.1
-18 1 1 -10.2 9.2
-18 1 1 7.8 9.9
-17 -1 1 3 6.2
-17 -1 1 12.3 8.8
-17 -1 1 13 10.3
-17 1 1 0.4 8.1
-17 1 1 14.4 9.2
-17 1 1 1.4 4.8
-16 -1 1 45.5 8.4
-16 -1 1 70.29 13.1
16 -1 -1 56.39 12.8
-16 -1 1 46.8 11.7
-16 1 1 65.29 11.7
-16 1 1 50.59 12
-16 1 1 48.1 7.3
16 1 -1 50.29 12.4
-15 -1 1 9.6 8
-15 -1 1 27.8 9.9
-15 -1 1 23.9 5.8
15 -1 -1 11.9 8.3
-15 -1 1 19.1 6.8
-15 1 1 19 8.4
-15 1 1 21.9 9.4
-15 1 1 16.7 5.3
15 1 -1 2 8.2
-14 -1 1 251.27 19.6
-14 -1 1 250.57 19.9
-14 -1 1 228.38 16.6
14 -1 -1 211.98 19.8
-14 -1 1 251.47 15.5
14 1 -1 216.48 20
-14 1 1 211.48 15
-14 1 1 230.08 18.3
-14 1 1 246.18 14.6
-14 1 1 219.98 18.5
-13 -1 1 24.2 8.6
-13 -1 1 23 6.7
-13 -1 1 34.8 5.7
-13 -1 1 27 8
13 -1 -1 16.4 8.5
-13 1 1 24.6 7.7
-13 1 1 33.7 7.3
-13 1 1 17.7 5.2
-13 1 1 21 5.1
13 1 -1 14.1 8.4
-13 1 1 24.7 4.2
-13 1 1 27.8 5
12 -1 -1 120.89 9.6
-12 -1 1 145.49 9.9
-12 -1 1 99.39 11.9
12 -1 -1 83.09 11.6
-12 -1 1 126.99 10.8
-12 -1 1 128.79 10.8
-12 -1 1 120.69 12.7
12 1 -1 97.99 12.2
-12 1 1 129.49 9.1
-12 1 1 134.39 10
-12 1 1 121.09 12.7
-12 1 1 156.38 10.2
-12 1 1 129.19 12.7
-11 -1 1 125.49 12
-11 -1 1 112.69 11.3
11 -1 -1 89.39 10.8
-11 -1 1 133.39 10
-11 -1 1 121.49 8.7
11 -1 -1 113.99 8.7
-11 -1 1 104.69 9.9
11 1 -1 112.59 9
-11 1 1 99.69 8.9
-11 1 1 103.69 7.5
-11 1 1 124.09 11.3
-11 1 1 112.29 8.2
11 1 -1 75.19 10.3
-11 1 1 113.39 8.6
-11 1 1 129.99 12.5
-10 -1 1 146.09 12.7
10 -1 -1 139.59 9.6
10 -1 -1 140.19 9.2
-10 -1 1 154.18 11.2
-10 -1 1 125.29 10.2
-10 -1 1 164.98 12.9
10 -1 -1 143.99 12.2
-10 -1 1 160.68 10
10 1 -1 148.99 10.2
-10 1 1 134.29 9.2
-10 1 1 133.89 11.8
-10 1 1 142.89 10
10 1 -1 140.09 12.2
-10 1 1 149.19 8.8
-10 1 1 142.59 9.9
-10 1 1 133.69 11.1
-9 -1 1 10.8 3.9
9 -1 -1 13.2 3.5
-9 -1 1 13.8 5.4
-9 -1 1 6.6 4
9 -1 -1 5.7 5
9 -1 -1 11.9 3
-9 -1 1 12.3 3.5
-9 -1 1 10.4 4.8
-9 1 1 8.1 2.6
-9 1 1 12.4 3.4
-9 1 1 7.1 2.9
9 1 -1 14.9 5.1
-9 1 1 11 4.8
-9 1 1 13.7 4.6
9 1 -1 4 3.3
-9 1 1 10.8 3.5
8 -1 -1 121.09 10.8
8 -1 -1 116.39 8.1
-8 -1 1 123.39 9.5
-8 -1 1 120.79 10.2
-8 -1 1 142.99 8.7
8 -1 -1 126.29 8
-8 -1 1 142.19 9.4
-8 -1 1 88.79 9.6
-8 1 1 131.99 7.9
-8 1 1 127.29 8.6
8 1 -1 121.99 8.8
-8 1 1 117.39 7.9
8 1 -1 124.29 11.1
-8 1 1 118.49 8.4
-8 1 1 132.59 9.9
8 1 -1 132.59 9
-8 1 1 128.99 10.8
-7 -1 1 1226.28 60.19
-7 -1 1 1207.78 59.29
7 -1 -1 1161.08 58.49
-7 -1 1 1222.58 59.59
7 -1 -1 1222.18 60.39
-7 -1 1 1189.08 60.19
-7 -1 1 1212.48 58.89
-7 1 1 1138.19 58.69
-7 1 1 1234.38 58.49
7 1 -1 1264.07 59.29
-7 1 1 1247.88 59.79
-7 1 1 1234.18 58.59
7 1 -1 1234.48 60.59
-7 1 1 1230.28 60.39
-7 1 1 1247.58 58.69
7 1 -1 1236.48 59.79
7 1 -1 1261.47 59.09
6 -1 -1 463.35 22.7
-6 -1 1 449.76 24.2
-6 -1 1 474.25 23
-6 -1 1 443.46 23.7
6 -1 -1 443.96 23
6 -1 -1 464.05 23.8
-6 -1 1 471.05 23.9
-6 -1 1 428.06 24.1
6 -1 -1 465.25 24.5
-6 -1 1 473.85 23.7
-6 1 1 454.95 22.8
-6 1 1 437.86 22.8
6 1 -1 484.85 24.8
-6 1 1 451.15 24.4
-6 1 1 448.76 23
6 1 -1 478.75 23.3
6 1 -1 434.26 23.7
-6 1 1 469.95 22.6
-6 1 1 434.36 23.6
6 1 -1 446.46 23.4
-5 -1 1 3.3 2.9
-5 -1 1 2.8 2.4
-5 -1 1 3 3.1
5 -1 -1 4 3.8
5 -1 -1 6.4 2.4
5 -1 -1 2.1 2.5
-5 -1 1 2.2 3
-5 -1 1 7.7 3.6
5 -1 -1 3.9 3.6
-5 -1 1 5.4 4.2
5 -1 -1 2.2 3
-5 1 1 1.9 2.1
5 1 -1 5.8 3.8
5 1 -1 -1.5 3.1
-5 1 1 1.3 2.5
5 1 -1 4.1 3
5 1 -1 2.6 2.7
-5 1 1 6.1 2.4
5 1 -1 5.7 3.6
5 1 -1 10.2 3.2
-5 1 1 5.4 3
-5 1 1 1.6 2.1
-5 1 1 3.6 3.6
4 -1 -1 23 2.7
4 -1 -1 22 4
-4 -1 1 14 3.4
4 -1 -1 18 3.6
-4 -1 1 22.2 3.4
-4 -1 1 29.2 4.3
-4 -1 1 28.3 3.3
-4 -1 1 19.6 3.7
4 -1 -1 18.6 3.7
-4 -1 1 23.9 4.3
4 -1 -1 21.5 3
-4 -1 1 26.4 4.1
4 1 -1 22.8 4.2
-4 1 1 25 2.5
4 1 -1 21.2 3.6
-4 1 1 23.1 4.3
-4 1 1 16.3 2.8
-4 1 1 27.8 3.5
4 1 -1 24.8 3.3
4 1 -1 21.2 3.6
4 1 -1 26.4 4.6
-4 1 1 26.1 2.9
-4 1 1 21.4 3
3 -1 -1 2946.31 142.09
-3 -1 1 2966.2 142.39
-3 -1 1 3323.57 142.39
-3 -1 1 3277.27 142.39
3 -1 -1 2824.12 141.79
3 -1 -1 2785.82 142.39
-3 -1 1 3122.69 142.59
3 -1 -1 3129.39 141.99
-3 -1 1 3122.99 142.59
-3 -1 1 2783.52 142.29
-3 -1 1 3085.79 142.09
-3 1 1 2992.9 141.89
-3 1 1 3015.2 142.49
-3 1 1 3027.3 142.09
3 1 -1 3058.49 142.49
3 1 -1 3023.5 142.09
3 1 -1 3089.79 142.39
3 1 -1 2992.7 142.59
-3 1 1 2842.92 141.89
-3 1 1 3031.8 142.09
2 -1 -1 380.46 16.7
-2 -1 1 358.36 17
2 -1 -1 349.07 17.2
2 -1 -1 341.87 16.6
-2 -1 1 278.07 16.9
-2 -1 1 330.47 17
2 -1 -1 355.46 16.7
-2 1 1 364.36 17
2 1 -1 330.67 17
2 1 -1 345.37 17
-2 1 1 307.97 17
2 1 -1 325.07 16.3
2 1 -1 337.07 17.1
2 1 -1 369.96 16.9
2 1 -1 340.57 17.1
1 -1 -1 144.09 7
1 -1 -1 143.09 6.9
-1 -1 1 150.48 7
1 -1 -1 124.79 6.9
1 -1 -1 129.59 6.5
1 1 -1 98.79 6.8
-1 1 1 108.99 6.9
-1 -1 -1 1461.35 64.39
1 -1 1 1269.27 63.79
1 1 1 1332.07 64.19
-2 -1 -1 788.22 37.4
-2 -1 -1 840.92 37.4
-2 -1 -1 759.42 36.8
-2 -1 -1 717.43 37.2
-2 -1 -1 796.92 37.5
-2 -1 -1 672.73 37.2
2 1 1 787.12 36.9
2 1 1 766.72 37.3
2 1 1 810.62 37.3
2 1 1 775.72 37.4
2 1 1 797.22 37.4
2 1 1 799.02 36.7
2 1 1 760.72 37.4
3 -1 1 4890.31 240.68
-3 -1 -1 5366.26 241.58
-3 -1 -1 5682.23 241.58
-3 -1 -1 5000.7 241.48
-3 -1 -1 5461.05 240.88
-3 -1 -1 5040.8 241.78
-3 -1 -1 4889.91 241.08
3 -1 1 5555.64 241.88
-3 -1 -1 5286.07 241.78
3 1 1 5102.19 240.68
3 1 1 5447.75 241.98
-3 1 -1 4742.43 240.58
3 1 1 5067.69 241.78
-3 1 -1 5054.69 241.68
3 1 1 5175.88 241.58
-3 1 -1 5132.09 241.28
3 1 1 4913.31 241.78
3 1 1 4957.5 241.38
3 1 1 5041.5 241.48
3 1 1 5037.6 241.08
-3 1 -1 5237.28 241.58
-3 1 -1 5098.89 240.68
-4 -1 -1 384.06 19.4
4 -1 1 386.46 19.9
-4 -1 -1 402.66 19.7
-4 -1 -1 400.06 19.8
-4 -1 -1 411.86 20.4
-4 -1 -1 374.16 20.1
-4 -1 -1 404.66 19.8
4 -1 1 379.86 18.4
-4 -1 -1 386.66 18.4
4 -1 1 370.46 18.6
4 -1 1 387.36 20.2
4 1 1 386.16 19.8
4 1 1 394.96 19.6
-4 1 -1 385.86 19.9
4 1 1 412.16 20.4
4 1 1 388.66 20.3
4 1 1 400.16 19.5
-4 1 -1 388.26 19.5
-4 1 -1 361.06 18.6
4 1 1 385.86 19.8
4 1 1 357.96 18.4
-4 1 -1 372.66 20
-4 1 -1 364.26 18.5
-5 -1 -1 225.48 12.6
5 -1 1 230.48 11.2
-5 -1 -1 234.98 12.8
-5 -1 -1 215.58 11
-5 -1 -1 210.18 13.1
-5 -1 -1 217.18 13.4
5 -1 1 234.08 13.1
5 -1 1 221.98 13.8
-5 -1 -1 221.48 12.4
5 -1 1 223.98 11.6
-5 -1 -1 221.88 12.8
-5 1 -1 215.78 11.5
-5 1 -1 231.28 13
-5 1 -1 203.08 11.4
-5 1 -1 232.48 12.4
5 1 1 223.28 12.7
5 1 1 232.38 13.9
5 1 1 235.88 12.6
5 1 1 236.58 12.9
5 1 1 229.28 13.7
5 1 1 229.38 12.5
-5 1 -1 224.08 13.3
-6 -1 -1 437.56 22.5
-6 -1 -1 412.86 22.3
-6 -1 -1 409.96 22.4
6 -1 1 435.46 21.1
6 -1 1 441.36 23.7
-6 -1 -1 425.56 20.8
-6 -1 -1 432.06 23.6
6 -1 1 431.56 21.5
-6 -1 -1 450.55 22.4
6 1 1 456.55 23.7
-6 1 -1 418.46 22.9
-6 1 -1 422.76 21.4
6 1 1 446.06 22.7
6 1 1 462.65 22.3
-6 1 -1 434.76 22.2
-6 1 -1 422.36 21.4
-6 1 -1 428.46 23.5
7 -1 1 -0.5 3
-7 -1 -1 7.8 3.1
-7 -1 -1 -0.4 1.3
7 -1 1 0.7 2.3
7 -1 1 0.4 1.8
-7 -1 -1 -0.5 3
-7 -1 -1 -3.3 3.9
-7 -1 -1 0.5 3.3
-7 -1 -1 1.5 2.9
7 -1 1 -1.1 3.9
7 1 1 7.2 3.1
-7 1 -1 3.7 3.7
-7 1 -1 -4.1 3.7
-7 1 -1 1.9 2.2
-7 1 -1 1.2 2.3
7 1 1 -3.1 4.3
-7 1 -1 -1.9 2.6
-8 -1 -1 360.16 19.4
8 -1 1 353.66 20.8
-8 -1 -1 344.97 19.4
-8 -1 -1 366.86 19.4
-8 -1 -1 347.87 17.2
8 -1 1 371.36 18
8 -1 1 373.06 19.3
-8 -1 -1 332.97 20.5
-8 1 -1 351.96 19
-8 1 -1 348.27 20.1
8 1 1 362.56 21.3
-8 1 -1 358.76 18.4
-8 1 -1 360.76 18.4
8 1 1 352.46 19
-8 1 -1 327.07 20.4
-9 -1 -1 27.1 4.8
-9 -1 -1 25.3 6.3
-9 -1 -1 26.8 4.7
9 -1 1 26.7 5.9
-9 -1 -1 27.8 6.2
-9 -1 -1 28.7 4.8
-9 1 -1 33.5 6
9 1 1 29.8 4.5
-9 1 -1 24.3 4.2
-9 1 -1 23.1 6.4
-9 1 -1 28.9 3.9
9 1 1 30.7 6.7
-9 1 -1 29.9 4.2
-9 1 -1 30.1 4
-10 -1 -1 149.88 10.6
-10 -1 -1 143.39 12.8
-10 -1 -1 143.49 10.8
-10 -1 -1 160.98 10.8
10 -1 1 149.29 13.1
-10 -1 -1 149.88 13.4
10 1 1 132.69 9.8
-10 1 -1 130.69 9.3
-10 1 -1 143.39 9.5
-10 1 -1 148.29 9.5
10 1 1 148.49 12.6
-10 1 -1 138.69 11.5
-10 1 -1 134.69 12
-10 1 -1 147.39 10
-11 -1 -1 11.4 4.2
-11 -1 -1 10 6.6
-11 -1 -1 10.9 4.7
11 -1 1 6.7 3.1
-11 -1 -1 13.1 6.6
11 -1 1 5 5.6
-11 -1 -1 7.9 4.2
11 1 1 20.4 7
-11 1 -1 3.2 3.3
-11 1 -1 7.1 2.8
-11 1 -1 7.9 3.6
11 1 1 8.6 3.6
-11 1 -1 7.3 3.4
-11 1 -1 6.1 3.7
-11 1 -1 0.4 4.4
-11 1 -1 2.7 5.3
-12 -1 -1 34.6 6
-12 -1 -1 22.1 5.7
-12 -1 -1 23.4 7.1
-12 -1 -1 32.1 5.8
12 -1 1 16.3 7.8
-12 -1 -1 18.1 7.2
-12 1 -1 24.3 4.7
-12 1 -1 19.3 6.5
-12 1 -1 22.6 4.9
12 1 1 33.3 8.8
-12 1 -1 24.5 4.6
-12 1 -1 21.5 4.3
-12 1 -1 16.9 7.5
-13 -1 -1 8 7.3
-13 -1 -1 18.7 5.9
13 -1 1 -3 7.4
-13 -1 -1 18.4 5.4
-13 -1 -1 6.6 6.9
-13 1 -1 6.9 7.1
13 1 1 1.5 6.9
-13 1 -1 13.9 4.4
-13 1 -1 8.3 7.1
-13 1 -1 18.6 4.7
-13 1 -1 15.4 4.6
14 -1 1 55.89 10.6
-14 -1 -1 61.89 10.9
-14 -1 -1 62.39 8.4
-14 -1 -1 71.49 12.1
-14 -1 -1 68.39 8.5
14 1 1 59.59 11.2
-14 1 -1 78.19 11.3
-14 1 -1 67.89 8.4
-14 1 -1 66.39 7.1
-14 1 -1 79.69 11.6
-14 1 -1 60.89 7.6
-15 -1 -1 57.89 11.3
-15 -1 -1 48.5 8.2
15 -1 1 62.49 12.5
-15 -1 -1 74.09 11.9
-15 -1 -1 67.09 8.5
-15 1 -1 26.6 9.3
15 1 1 62.49 12.8
-15 1 -1 51.19 9.9
-15 1 -1 51.19 6.6
-16 -1 -1 -0.9 9.3
-16 -1 -1 5.8 6.1
16 -1 1 11.6 9.9
-16 -1 -1 8.1 9.8
-16 1 -1 10.4 10
16 1 1 6.3 10.1
-16 1 -1 -0.3 8.2
-16 1 -1 6.7 4.8
-17 -1 -1 -1.7 6.1
17 -1 1 9 10.6
-17 -1 -1 16.3 10.9
-17 -1 -1 -12.4 7.7
17 1 1 -11.4 8.3
-17 1 -1 17 10.4
-17 1 -1 12.9 9.6
-18 -2 1 5 7.5
-18 -2 1 3.6 9.2
-18 -2 1 5.4 9.8
-18 2 1 6.3 8.6
-18 2 1 16.5 10.7
-17 -2 1 15.7 10.4
-17 -2 1 17.9 7.7
-17 -2 1 -0.7 9.5
-17 2 1 14.3 8.7
-17 2 1 17.7 9.5
-16 -2 1 -11.8 8.5
-16 -2 1 -2.3 6.5
-16 -2 1 -1.5 7.7
-16 2 1 12.6 8.4
16 2 -1 -1.7 8.4
-16 2 1 2.2 4.3
-16 2 1 5.8 6.6
-15 -2 1 -2.5 8.4
-15 -2 1 -3.2 6.2
-15 -2 1 -0.9 8.2
-15 -2 1 0.7 5.2
15 -2 -1 -9.6 7.8
-15 2 1 -9.5 6.9
-15 2 1 9.4 6.3
15 2 -1 2.9 8.5
-15 2 1 2.3 4.3
-14 -2 1 6.6 8.3
-14 -2 1 -7.7 4.5
14 -2 -1 -9.3 6.8
-14 -2 1 1.2 5.9
-14 -2 1 13.7 8.1
-14 2 1 10.4 6
14 2 -1 0.7 8.3
-14 2 1 5 4.1
-14 2 1 3.1 7.6
-14 2 1 -7.9 3.6
-13 -2 1 21 7.4
-13 -2 1 18.1 6.2
-13 -2 1 27.6 5.8
13 -2 -1 2.5 6.6
-13 -2 1 13.2 7.9
13 -2 -1 16.9 5.1
-13 2 1 14.6 4.5
13 2 -1 4.1 7
-13 2 1 17.6 4.6
-13 2 1 11.5 4.1
-13 2 1 15 7.3
-13 2 1 20.4 6.3
-12 -2 1 5.9 5.8
12 -2 -1 -6.4 5.2
-12 -2 1 4 6.3
-12 -2 1 -2.1 4.8
-12 -2 1 3.2 4
-12 -2 1 1.1 4.7
12 -2 -1 3.6 3.8
-12 2 1 -1.5 4.1
-12 2 1 0.9 6.4
-12 2 1 -0.6 3.4
12 2 -1 -5.4 5.6
-12 2 1 9.4 3.9
-12 2 1 2.6 3.2
-11 -2 1 36.7 7.6
-11 -2 1 43.5 8
-11 -2 1 47.1 6.4
-11 -2 1 45.3 7
11 -2 -1 29.2 7.1
-11 -2 1 45.2 7.3
11 -2 -1 49.99 6.2
-11 2 1 47.7 5.3
11 2 -1 36.8 8.3
-11 2 1 45.4 5.4
11 2 -1 47.2 6.9
-11 2 1 44.6 5.3
-11 2 1 31.9 6.1
-11 2 1 55.09 8.8
-10 -2 1 186.18 12
-10 -2 1 169.28 12.8
-10 -2 1 194.38 13
-10 -2 1 164.18 13.7
10 -2 -1 195.88 11.8
10 -2 -1 174.48 14.1
-10 -2 1 163.98 13.5
-10 2 1 179.18 10.8
-10 2 1 178.98 11.1
10 2 -1 170.48 13.9
-10 2 1 178.38 13.7
-10 2 1 174.88 12.6
10 2 -1 197.18 12.4
10 2 -1 160.98 12.6
-10 2 1 170.08 11
9 -2 -1 258.97 15
-9 -2 1 257.57 15.8
-9 -2 1 248.38 16.5
-9 -2 1 268.97 16.2
9 -2 -1 259.07 17.1
-9 -2 1 256.37 16.8
-9 -2 1 263.27 15.3
-9 2 1 250.47 14.3
9 2 -1 259.17 16.9
9 2 -1 258.57 15.9
-9 2 1 248.98 14.3
9 2 -1 256.37 15.5
-9 2 1 263.07 15.8
-9 2 1 254.27 14.2
-9 2 1 282.87 17.3
8 -2 -1 10.1 5
-8 -2 1 11.2 5
8 -2 -1 17.9 4
8 -2 -1 18.6 2.8
-8 -2 1 16.5 4
-8 -2 1 7.3 5
-8 -2 1 14.9 4.8
-8 -2 1 9 4.1
-8 2 1 11.8 3.3
-8 2 1 19.5 3.3
-8 2 1 11.5 3.1
-8 2 1 13.2 3.9
-8 2 1 12.7 4.9
8 2 -1 13.3 4
8 2 -1 11.3 4.8
-8 2 1 14.3 3.4
8 2 -1 18 4.6
-7 -2 1 650.93 34.4
-7 -2 1 698.63 34.1
-7 -2 1 614.64 34.8
-7 -2 1 681.23 34.7
7 -2 -1 700.23 35.1
7 -2 -1 706.13 34
-7 -2 1 687.03 35.1
7 -2 -1 696.43 32.9
7 2 -1 677.33 34.4
-7 2 1 662.63 33.2
-7 2 1 673.03 34.2
-7 2 1 680.53 33.1
-7 2 1 678.03 33.2
-7 2 1 662.03 35.1
-7 2 1 683.33 33.8
7 2 -1 663.93 35.2
6 -2 -1 348.47 17.8
-6 -2 1 341.97 17.6
6 -2 -1 313.57 18.3
-6 -2 1 339.07 17.9
-6 -2 1 345.27 18.6
-6 -2 1 359.76 18.4
-6 -2 1 329.37 18.1
6 -2 -1 318.67 16.4
6 -2 -1 305.57 16.7
-6 2 1 304.77 17.3
-6 2 1 329.77 16.7
-6 2 1 286.77 16.4
-6 2 1 291.87 18
6 2 -1 337.67 17.6
6 2 -1 330.27 18
-6 2 1 320.47 16.7
6 2 -1 332.27 18.7
5 -2 -1 280.47 14.3
5 -2 -1 292.87 16.2
5 -2 -1 276.57 14.7
-5 -2 1 269.87 15.4
-5 -2 1 276.97 16.1
-5 -2 1 294.97 15.7
-5 -2 1 270.67 16.7
5 -2 -1 287.57 15.2
-5 -2 1 272.57 15.8
5 -2 -1 286.07 15.9
-5 -2 1 279.27 15.9
-5 2 1 253.67 14.4
-5 2 1 272.17 14.5
5 2 -1 294.67 15.5
-5 2 1 264.27 15.7
-5 2 1 308.07 15.3
5 2 -1 268.67 15.5
5 2 -1 309.57 17.3
5 2 -1 277.97 18.6
-5 2 1 300.27 16.3
5 2 -1 286.27 16
-4 -2 1 281.37 15.2
4 -2 -1 249.97 14.2
4 -2 -1 293.87 15.3
4 -2 -1 273.87 14.1
-4 -2 1 272.77 14.9
-4 -2 1 267.37 15.4
-4 -2 1 273.27 15.1
-4 -2 1 300.27 15.3
4 -2 -1 276.87 13.8
4 -2 -1 284.67 15
-4 -2 1 277.37 14.9
4 2 -1 272.67 15.2
-4 2 1 251.87 14.9
4 2 -1 254.37 15
4 2 -1 269.77 14.8
-4 2 1 276.57 14
4 2 -1 282.37 15.3
4 2 -1 257.47 15.1
4 2 -1 240.38 13.3
-4 2 1 279.57 15.4
-4 2 1 279.27 14
4 2 -1 271.07 14.7
4 2 -1 270.77 15.2
-4 2 1 270.27 14.2
-3 -2 1 89.29 7.2
-3 -2 1 81.49 6.3
-3 -2 1 66.29 6.6
-3 -2 1 75.79 6.8
-3 -2 1 80.49 6.8
3 -2 -1 71.09 6.6
3 -2 -1 82.29 6.8
3 -2 -1 81.09 5.6
-3 -2 1 98.69 6.9
3 -2 -1 90.99 5.7
3 -2 -1 93.49 5.6
3 2 -1 79.89 6.8
3 2 -1 89.89 6.4
-3 2 1 94.19 5.8
-3 2 1 86.69 7.2
3 2 -1 84.49 7.2
3 2 -1 92.69 7
3 2 -1 76.59 6.7
-3 2 1 82.49 5.3
-3 2 1 83.89 5.4
-3 2 1 94.79 6.6
3 2 -1 90.09 6.7
-3 2 1 99.59 5.9
3 2 -1 83.69 7
-2 -2 1 1013.4 47.1
2 -2 -1 1029.6 46.7
2 -2 -1 918.11 46.6
-2 -2 1 1005.5 47.1
-2 -2 1 931.61 47.3
2 -2 -1 946.71 47
2 -2 -1 973.2 47.3
2 -2 -1 947.11 46.8
-2 -2 1 869.71 47
-2 -2 1 976 47.2
-2 -2 1 959.1 47.1
-2 2 1 988.7 47.2
-2 2 1 978 46.9
2 2 -1 1055.29 47.3
2 2 -1 1052.89 47.4
-2 2 1 931.21 46.7
-2 2 1 1041.6 46.8
-2 2 1 942.01 46.6
2 2 -1 1011.4 47.1
-2 2 1 989.4 46.1
2 2 -1 954.6 47.3
2 2 -1 1021.5 47.2
2 2 -1 979.6 47.1
-1 -2 1 151.98 9
1 -2 -1 148.89 8.4
1 -2 -1 164.38 9.1
1 -2 -1 162.48 8.8
-1 -2 1 119.59 8.7
-1 -2 1 147.69 8.8
-1 -2 1 149.79 8.9
-1 2 1 151.88 8.4
-1 2 1 157.98 8.5
-1 2 1 145.39 8.4
1 2 -1 138.79 8.7
1 2 -1 163.08 9
1 2 -1 148.89 9
1 2 -1 157.08 8.7
-1 2 1 152.08 8.7
1 2 -1 162.78 8.6
1 2 -1 150.08 8.4
0 -2 -1 655.43 32.3
0 -2 1 686.63 33.2
0 -2 1 648.14 32.8
0 -2 1 669.33 33
0 -2 -1 738.83 33
0 -2 1 711.83 32.8
0 -2 -1 642.94 32.9
0 -2 -1 720.43 33.3
0 -2 1 723.23 33.1
0 -2 -1 740.93 33.2
0 -2 -1 664.43 32.9
0 2 1 646.64 32.9
0 2 -1 706.93 33
0 2 1 708.63 33
0 2 1 673.93 32.9
0 2 -1 725.93 33.3
0 2 1 699.83 33.1
0 2 1 700.03 33.2
0 2 -1 655.73 32.8
0 2 -1 561.84 32.7
0 2 1 646.94 32.3
0 2 -1 674.73 32.8
0 2 1 650.73 32.9
-1 -2 -1 1070.69 50.59
-1 -2 -1 1112.89 50.69
-1 -2 -1 985.5 50.39
-1 -2 -1 1065.49 50.49
1 -2 1 1075.19 49.8
-1 -2 -1 999.9 50.49
1 -2 1 1098.99 50.49
-1 -2 -1 1082.09 50.09
-1 -2 -1 1096.39 50.69
1 -2 1 1136.29 50.69
-1 -2 -1 998.3 50.09
-1 2 -1 1166.38 49.99
-1 2 -1 977 50.49
1 2 1 950.6 50.09
1 2 1 994 50.39
-1 2 -1 1126.49 49.99
-1 2 -1 1043 49.9
-1 2 -1 1085.69 49.8
1 2 1 1015.4 50.49
-1 2 -1 1146.49 50.39
1 2 1 1064.59 50.09
1 2 1 943.81 50.39
1 2 1 914.41 50.09
1 2 1 1076.59 50.49
2 -2 1 120.99 7.6
2 -2 1 112.19 6.3
-2 -2 -1 109.49 7.6
-2 -2 -1 114.79 7
-2 -2 -1 109.79 7.8
2 -2 1 115.79 6.9
-2 -2 -1 118.99 7.9
-2 -2 -1 109.09 7.5
-2 2 -1 102.09 7.5
2 2 1 122.59 8
2 2 1 117.19 7.6
-2 2 -1 110.59 7
2 2 1 105.09 7.5
-2 2 -1 112.79 7.1
2 2 1 108.69 7.7
2 2 1 114.19 8.1
2 2 1 119.49 6.8
2 2 1 111.99 7
-2 2 -1 103.79 6.1
2 2 1 127.29 7.6
-3 -2 -1 471.45 23.9
-3 -2 -1 465.95 24
3 -2 1 492.85 23.8
-3 -2 -1 432.56 24.1
-3 -2 -1 484.95 24.1
3 -2 1 477.65 22.6
-3 -2 -1 477.55 23.3
-3 -2 -1 457.25 24
3 2 1 433.76 23.3
3 2 1 480.45 23.8
-3 2 -1 469.65 23.4
3 2 1 498.75 24.1
3 2 1 467.05 22.8
3 2 1 487.05 24
-3 2 -1 483.45 24
-3 2 -1 472.05 22.6
-3 2 -1 475.05 23.7
3 2 1 477.45 24.2
3 2 1 496.25 24.3
3 2 1 423.46 23.7
-4 -2 -1 1883.11 93.89
4 -2 1 1976.5 93.69
-4 -2 -1 2015.5 93.69
-4 -2 -1 1905.81 93.79
-4 -2 -1 1927.21 93.09
-4 -2 -1 2035.3 93.69
-4 -2 -1 1992.1 93.99
4 -2 1 1979.8 92.29
4 2 1 1761.02 93.79
4 2 1 1958.6 93.89
-4 2 -1 1977.3 92.19
-4 2 -1 1957.4 93.69
-4 2 -1 2040.1 93.39
4 2 1 2042.4 93.89
4 2 1 1958.8 92.39
-4 2 -1 1929.01 92.29
4 2 1 2087.69 93.99
4 2 1 2017.2 93.79
-4 2 -1 1905.01 93.69
4 2 1 1947.21 93.09
-5 -2 -1 266.07 14.4
-5 -2 -1 257.57 15
-5 -2 -1 259.37 15
5 -2 1 275.57 15.5
-5 -2 -1 272.07 14.9
5 -2 1 260.47 13.1
5 2 1 288.37 15.2
-5 2 -1 270.07 14.3
5 2 1 254.37 14.4
-5 2 -1 273.17 14.8
5 2 1 263.87 12.9
-5 2 -1 252.17 12.9
-5 2 -1 260.17 14.9
5 2 1 274.57 15.5
-5 2 -1 259.67 13.1
-6 -2 -1 71.19 6.3
6 -2 1 80.99 7.8
-6 -2 -1 75.59 7.4
-6 -2 -1 71.89 7.6
-6 -2 -1 85.59 7.4
6 -2 1 72.39 4.9
-6 -2 -1 68.19 6.6
6 2 1 81.59 8
-6 2 -1 83.99 7.3
6 2 1 76.29 6.7
-6 2 -1 75.49 4.6
-6 2 -1 62.49 5.9
-6 2 -1 72.29 7.1
-6 2 -1 76.89 4.9
6 2 1 74.39 6.5
-7 -2 -1 260.87 16
-7 -2 -1 258.27 16.5
7 -2 1 259.17 13.9
7 -2 1 292.77 16.9
-7 -2 -1 279.17 15.4
-7 -2 -1 274.27 15.8
-7 -2 -1 295.87 16
-7 2 -1 269.67 13.7
7 2 1 281.07 17.1
7 2 1 295.97 15.5
-7 2 -1 269.17 15.7
-7 2 -1 281.17 16.6
7 2 1 251.77 15.5
-7 2 -1 262.67 15
-7 2 -1 266.37 13.9
8 -2 1 2.1 4.5
-8 -2 -1 0.8 3.4
-8 -2 -1 5.2 4.2
-8 -2 -1 1.3 3.5
-8 -2 -1 -0.7 4.1
-8 2 -1 1.6 3.1
8 2 1 0.4 3.1
-8 2 -1 4.7 3.6
8 2 1 2.5 3.4
-8 2 -1 -1.5 2.1
-8 2 -1 5.1 2.1
-8 2 -1 0.6 4.4
8 2 1 -0.7 4.2
9 -2 1 -1.7 2.6
9 -2 1 6.1 4.6
-9 -2 -1 -4.4 4.3
-9 -2 -1 1.2 3.9
-9 -2 -1 -2.3 3.7
-9 -2 -1 1.6 3.8
9 2 1 -1.8 3
-9 2 -1 -2.3 2.2
9 2 1 0.4 5.1
-9 2 -1 2.4 4.3
-9 2 -1 1.8 2.2
-9 2 -1 0.1 3.1
-9 2 -1 5.1 3.9
10 -2 1 584.64 32.7
-10 -2 -1 583.44 32.6
-10 -2 -1 608.64 31.2
10 -2 1 593.94 29.7
-10 -2 -1 569.54 31.2
-10 -2 -1 615.74 31.2
-10 -2 -1 631.34 33.1
10 2 1 562.84 30.5
10 2 1 582.24 32.7
-10 2 -1 573.24 30.2
-10 2 -1 594.84 29.3
-10 2 -1 581.54 31.6
-10 2 -1 549.85 28.9
-10 2 -1 601.34 32.6
11 -2 1 58.19 5.9
-11 -2 -1 40.6 6.9
-11 -2 -1 62.29 7.7
-11 -2 -1 66.69 9
11 -2 1 47.8 8.9
-11 -2 -1 42.6 8.6
-11 -2 -1 53.09 7.1
-11 2 -1 55.99 6.4
-11 2 -1 49.3 5
-11 2 -1 60.19 5.6
11 2 1 44.5 8.9
-11 2 -1 57.89 9.3
-11 2 -1 62.79 6.5
-11 2 -1 59.59 8.2
-12 -2 -1 14.8 7.5
-12 -2 -1 5.3 5.1
12 -2 1 10.6 6.3
-12 -2 -1 3 6.7
-12 -2 -1 8.2 5.1
-12 2 -1 7.9 4.9
-12 2 -1 2.2 3.1
-12 2 -1 11.1 4.2
-12 2 -1 -2.5 3.5
-12 2 -1 8.7 3.2
-12 2 -1 12 7.2
12 2 1 6.3 7.3
-13 -2 -1 122.39 14.1
-13 -2 -1 96.79 10.2
-13 -2 -1 105.29 10.9
13 -2 1 98.69 12.9
-13 -2 -1 106.69 13.1
13 2 1 87.39 12.9
-13 2 -1 103.09 7.8
-13 2 -1 105.69 9.3
-13 2 -1 109.39 11.6
-13 2 -1 100.19 9.5
-13 2 -1 109.39 8.6
-13 2 -1 97.49 12.5
-14 -2 -1 8.6 6
-14 -2 -1 3 7.3
-14 -2 -1 12.5 8.6
-14 -2 -1 2.1 5.5
14 -2 1 -15.7 7.2
-14 2 -1 9.2 8.2
-14 2 -1 -6.7 4
-14 2 -1 1.8 3.2
-14 2 -1 5.6 3.9
-14 2 -1 -2.5 5.5
14 2 1 3.9 7.4
-15 -2 -1 -5.7 5.8
-15 -2 -1 9.7 8.1
15 -2 1 -17.4 7.6
-15 -2 -1 -1.8 7.8
-15 -2 -1 10 6.6
-15 2 -1 4.6 3.2
-15 2 -1 4.9 6.6
-15 2 -1 12.1 8.6
15 2 1 8 8.6
-16 -2 -1 5.5 6.3
-16 -2 -1 -6.9 7.5
-16 -2 -1 11.2 6.6
-16 -2 -1 -0.4 8.6
16 -2 1 -10.2 8.7
-16 2 -1 -12.2 6.7
-16 2 -1 14.9 10.1
16 2 1 -3.8 9.7
-17 -2 -1 45.3 11.9
-17 -2 -1 60.69 13.5
-17 -2 -1 59.19 9.8
17 -2 1 45.3 11.5
17 2 1 51.09 14.1
-17 2 -1 53.89 11.6
-17 2 -1 40.5 11.4
-17 -3 1 11.7 9
-17 -3 1 12.2 7.8
-17 -3 1 -16.3 7.7
-17 3 1 0.3 9.7
-17 3 1 19.7 8.2
-17 3 1 17.9 9.1
-16 -3 1 5.1 8.8
-16 -3 1 -1.9 8.6
-16 -3 1 -8.8 6
-16 -3 1 12.7 7.7
-16 3 1 5.6 6
-16 3 1 -10.2 6.5
16 3 -1 -16.7 8.7
-16 3 1 -5.4 7.4
-15 -3 1 6.1 8.7
15 -3 -1 -1.7 7.1
-15 -3 1 12.9 8.4
-15 -3 1 1.8 6.7
-15 -3 1 5.6 6
-15 3 1 -2.2 6.7
-15 3 1 6.8 6
-15 3 1 8.5 8.7
15 3 -1 6.4 8.4
-15 3 1 1.5 3.6
-14 -3 1 5.1 6.8
14 -3 -1 12.4 8
-14 -3 1 9.3 6.4
-14 -3 1 9.6 5.9
-14 -3 1 -2 7
-14 3 1 9 5.9
-14 3 1 12.4 7.4
-14 3 1 1.8 7.3
-14 3 1 4.3 3.9
-14 3 1 3.8 3.5
14 3 -1 0.4 8.5
13 -3 -1 1.6 7
-13 -3 1 6.1 5.8
-13 -3 1 14.3 7.5
-13 -3 1 5 6.8
-13 -3 1 5.4 5.2
13 -3 -1 2.2 4.1
-13 3 1 1.2 5.9
-13 3 1 7.2 3.5
13 3 -1 4.5 7.7
-13 3 1 0.5 6.4
-13 3 1 -6.1 4.5
-13 3 1 8.8 4
-13 3 1 3.6 3.8
-12 -3 1 55.19 7.6
-12 -3 1 45.4 8.4
12 -3 -1 36.1 8.6
-12 -3 1 44.3 7.9
12 -3 -1 60.69 7.2
-12 -3 1 32.7 8.8
-12 3 1 50.99 5.9
12 3 -1 37.9 9.2
-12 3 1 50.99 5.7
-12 3 1 44.1 8.3
-12 3 1 35.6 5
-12 3 1 53.59 7.8
-12 3 1 40.8 8.9
-11 -3 1 144.39 13
-11 -3 1 175.48 12.8
-11 -3 1 149.29 12.9
-11 -3 1 162.78 12.5
11 -3 -1 155.38 11.3
11 -3 -1 145.99 13.2
-11 -3 1 160.48 15.1
-11 3 1 155.88 10.4
11 3 -1 172.88 12.7
-11 3 1 160.48 10.1
-11 3 1 143.89 13.2
11 3 -1 160.78 15.2
-11 3 1 176.38 10.6
-11 3 1 171.38 12.4
-10 -3 1 -2.9 5.8
-10 -3 1 0.2 4
-10 -3 1 -4.6 3.8
10 -3 -1 1.7 3.6
-10 -3 1 -2.6 4.9
-10 -3 1 -2.1 4.1
10 -3 -1 -1.8 5.1
-10 3 1 -2.3 3.6
-10 3 1 2.2 2.7
10 3 -1 3.9 5.6
-10 3 1 3.5 4.7
-10 3 1 4.9 2.9
-10 3 1 4.9 3.1
10 3 -1 3.7 3.7
10 3 -1 1.2 4.4
-10 3 1 -2.5 4.5
-9 -3 1 30.5 6.6
9 -3 -1 34.2 5.3
-9 -3 1 33.5 5.8
-9 -3 1 45.9 6.6
-9 -3 1 56.89 7.9
9 -3 -1 35.2 6.6
-9 -3 1 38.8 6.5
-9 3 1 33.5 6.2
-9 3 1 34.6 6.4
9 3 -1 34.1 7.2
-9 3 1 42.4 4.4
-9 3 1 43.2 4.7
-9 3 1 38.1 4.6
9 3 -1 42.3 6.3
-9 3 1 39.4 5.7
-8 -3 1 248.38 14.5
-8 -3 1 203.48 14.3
-8 -3 1 221.58 14.8
-8 -3 1 207.68 14.9
8 -3 -1 205.38 13.3
8 -3 -1 234.08 15.1
-8 -3 1 239.78 14.3
-8 3 1 221.58 12.4
-8 3 1 209.28 14.7
-8 3 1 249.58 15.3
-8 3 1 227.08 13.7
-8 3 1 224.58 12.6
8 3 -1 227.58 15.4
-8 3 1 229.68 12.6
8 3 -1 224.58 14
7 -3 -1 1368.16 62.99
7 -3 -1 1311.87 64.29
-7 -3 1 1320.27 64.69
-7 -3 1 1345.17 65.39
-7 -3 1 1441.76 65.29
7 -3 -1 1350.66 65.19
-7 -3 1 1352.06 65.49
7 -3 -1 1264.37 64.09
7 3 -1 1280.27 64.69
-7 3 1 1326.07 64.19
-7 3 1 1358.66 65.59
-7 3 1 1262.97 63.49
-7 3 1 1309.57 65.19
-7 3 1 1293.67 63.29
7 3 -1 1253.27 64.79
-7 3 1 1318.77 63.39
7 3 -1 1382.96 65.49
-6 -3 1 4.3 4.2
-6 -3 1 10.6 4.6
6 -3 -1 6.3 3.5
6 -3 -1 3.6 2.8
6 -3 -1 7.5 2.3
-6 -3 1 4.8 3.4
-6 -3 1 13 3.9
6 -3 -1 1.6 2.9
6 -3 -1 6.2 3.9
-6 -3 1 4.5 4.7
-6 3 1 6.1 4.4
-6 3 1 2.3 2.6
-6 3 1 7.3 3.9
-6 3 1 0.1 2.3
6 3 -1 6.6 4.3
6 3 -1 4.3 3.8
-6 3 1 3.8 3.1
6 3 -1 4.5 1.6
6 3 -1 7.6 4.3
6 3 -1 2.3 1.6
6 3 -1 4.1 3.5
5 -3 -1 794.62 38.4
-5 -3 1 779.72 37.2
-5 -3 1 687.13 37.5
5 -3 -1 744.73 37
-5 -3 1 782.22 37.6
5 -3 -1 716.63 35.9
5 -3 -1 746.83 37.1
-5 -3 1 715.23 37.1
-5 -3 1 776.82 37.8
-5 -3 1 763.42 37.3
5 -3 -1 733.83 36.3
-5 3 1 707.73 36.2
5 3 -1 765.42 37.5
5 3 -1 746.13 37.5
-5 3 1 721.93 37.5
5 3 -1 717.03 37.1
-5 3 1 744.93 36.1
-5 3 1 739.43 36.2
5 3 -1 748.33 37.7
-5 3 1 756.62 37.3
-4 -3 1 350.36 18.5
4 -3 -1 365.56 18.3
-4 -3 1 349.17 18.8
4 -3 -1 343.87 19.8
4 -3 -1 335.57 17.7
4 -3 -1 349.77 18.6
4 -3 -1 340.27 18.5
-4 -3 1 329.27 19
-4 -3 1 367.66 19.9
4 -3 -1 353.86 17.5
-4 -3 1 349.57 19
-4 -3 1 354.16 19
-4 -3 1 367.96 18.7
4 3 -1 364.66 18.9
4 3 -1 288.97 18.6
-4 3 1 360.96 19.2
4 3 -1 364.36 19
4 3 -1 321.47 18.8
4 3 -1 308.47 18.5
-4 3 1 335.47 17.6
4 3 -1 336.27 18.5
-4 3 1 350.66 17.4
-4 3 1 358.66 17.8
-4 3 1 336.97 18.4
4 3 -1 341.97 19.2
-4 3 1 331.17 17.6
3 -3 -1 149.09 9.8
-3 -3 1 136.49 9.6
-3 -3 1 129.79 8.9
3 -3 -1 127.79 8.8
3 -3 -1 126.99 8.2
3 -3 -1 131.09 8.3
-3 -3 1 133.09 9
-3 -3 1 131.99 9.2
-3 -3 1 144.59 9.8
-3 -3 1 122.19 8.7
3 3 -1 130.69 9.2
3 3 -1 118.39 9
-3 3 1 150.98 8.4
-3 3 1 141.09 7.2
-3 3 1 124.39 8.1
3 3 -1 151.08 9.2
-3 3 1 127.99 8.5
3 3 -1 131.19 9.3
3 3 -1 127.09 9.2
-3 3 1 124.89 9.2
-3 3 1 131.39 8.5
3 3 -1 137.79 9.5
3 3 -1 139.79 8.8
2 -3 -1 220.08 12.8
2 -3 -1 225.78 13
-2 -3 1 230.98 13.7
-2 -3 1 209.88 13.2
2 -3 -1 245.98 13.1
-2 -3 1 257.87 13.9
-2 -3 1 227.98 13.7
2 -3 -1 245.98 13.6
-2 -3 1 238.48 13.6
2 -3 -1 249.97 13.2
-2 3 1 240.78 13
2 3 -1 239.68 13.7
2 3 -1 235.88 13.4
-2 3 1 246.38 13.1
-2 3 1 229.68 11.4
2 3 -1 236.98 13.7
-2 3 1 243.38 13.6
2 3 -1 244.18 13.2
2 3 -1 248.98 13.8
2 3 -1 248.48 13.9
-2 3 1 230.88 13
1 -3 -1 153.38 8.8
-1 -3 1 118.89 8.8
-1 -3 1 150.38 8.9
1 -3 -1 129.19 8.7
-1 -3 1 123.69 7.3
-1 -3 1 115.89 8.6
-1 -3 1 139.39 8.7
-1 -3 1 111.19 9
1 -3 -1 124.59 8.5
-1 3 1 116.99 8.5
1 3 -1 124.59 7.8
1 3 -1 117.09 8.5
-1 3 1 133.89 8.3
1 3 -1 128.99 8.6
1 3 -1 119.59 8.6
1 3 -1 130.59 8.6
-1 3 1 126.99 6.4
-1 3 1 114.89 8.6
-1 3 1 123.89 8.9
-1 3 1 122.29 8.3
0 -3 -1 2150.88 97.39
0 -3 1 1835.22 96.99
0 -3 1 2126.09 97.29
0 -3 -1 2041.7 97.29
0 -3 -1 2059.79 97.39
0 -3 1 2142.49 96.99
0 -3 -1 2024.4 96.19
0 -3 1 2165.58 97.49
0 -3 -1 1967.5 97.09
0 -3 1 2018.6 97.29
0 -3 -1 2169.18 97.19
0 3 -1 1980 97.39
0 3 -1 1977.7 96.99
0 3 1 2112.39 97.19
0 3 1 2142.49 97.29
0 3 1 1947.51 96.99
0 3 1 2304.67 97.39
0 3 1 2004.3 97.29
0 3 -1 1860.71 97.09
0 3 -1 2084.29 97.09
0 3 1 2045.9 97.19
0 3 1 1897.01 96.19
0 3 -1 2014.8 97.19
-1 -3 -1 4018.9 180.08
-1 -3 -1 4034 180.48
1 -3 1 3920.11 179.78
-1 -3 -1 3861.31 180.38
1 -3 1 4066.49 180.28
1 -3 1 3968 179.28
-1 -3 -1 4097.69 180.38
-1 -3 -1 4086.49 180.28
-1 -3 -1 3596.44 179.48
-1 -3 -1 4070.09 180.38
1 -3 1 3859.41 180.38
-1 -3 -1 3667.93 179.88
-1 3 -1 3411.66 179.58
1 3 1 3740.73 179.88
1 3 1 3497.85 179.98
-1 3 -1 3819.42 180.08
1 3 1 3812.32 180.28
1 3 1 3680.33 180.28
-1 3 -1 4088.99 180.18
1 3 1 3577.54 179.88
1 3 1 4022.2 180.28
1 3 1 3380.26 179.38
1 3 1 3868.41 179.98
-1 3 -1 3580.44 180.28
-2 -3 -1 197.88 12.6
-2 -3 -1 215.68 13.4
2 -3 1 231.58 13.3
2 -3 1 211.08 12.6
-2 -3 -1 222.38 12.7
-2 -3 -1 239.48 13.4
-2 -3 -1 257.67 13.5
2 -3 1 220.88 12.2
-2 -3 -1 256.57 14
-2 -3 -1 206.48 13.4
2 -3 1 238.28 12.3
2 3 1 222.58 13.6
2 3 1 223.68 13.1
2 3 1 224.78 12.9
2 3 1 227.18 12.5
-2 3 -1 214.68 13.2
-2 3 -1 232.28 12.3
2 3 1 237.38 13.5
-2 3 -1 227.48 12.2
2 3 1 246.58 12.9
2 3 1 255.27 13.4
2 3 1 228.68 13.2
-2 3 -1 228.88 13
-2 3 -1 248.38 12.2
-2 3 -1 225.18 13.5
-3 -3 -1 553.84 28.7
3 -3 1 573.24 28
-3 -3 -1 572.44 28.8
-3 -3 -1 572.14 28.4
-3 -3 -1 607.84 28.8
3 -3 1 552.94 27.3
3 -3 1 575.24 28.5
-3 -3 -1 574.54 27.9
-3 -3 -1 555.64 28.7
-3 3 -1 539.15 28.3
3 3 1 558.84 28.6
-3 3 -1 537.45 28.6
-3 3 -1 547.65 27.2
3 3 1 533.75 28.4
3 3 1 547.75 28.6
3 3 1 522.35 28.8
3 3 1 564.04 28.9
3 3 1 540.15 27.9
3 3 1 626.04 28.5
3 3 1 594.24 28.3
-3 3 -1 556.14 27.9
3 3 1 531.25 27.5
-4 -3 -1 2.8 3.9
4 -3 1 1.4 3.3
-4 -3 -1 1 3.8
4 -3 1 5 3.1
4 -3 1 1.1 2
-4 -3 -1 0.6 3.8
-4 -3 -1 4.7 3.7
-4 -3 -1 -0.3 2.6
-4 3 -1 2.7 1.9
4 3 1 -1.7 3.8
-4 3 -1 0.8 2.8
4 3 1 0.1 3.2
4 3 1 4 2.2
4 3 1 4.6 4.1
-4 3 -1 2.7 3.3
4 3 1 -1 2.9
4 3 1 -6 3.2
-4 3 -1 -3.4 2.7
-5 -3 -1 1014.3 51.49
5 -3 1 1029.8 49.6
-5 -3 -1 1064.19 51.39
5 -3 1 1047.2 51.19
-5 -3 -1 1053.39 51.39
-5 -3 -1 1042.6 50.59
5 -3 1 1109.29 51.69
-5 -3 -1 980.1 51.49
-5 3 -1 1047.3 49.6
5 3 1 1145.49 51.69
-5 3 -1 1055.09 50.69
-5 3 -1 999.2 51.39
5 3 1 1064.79 51.39
-5 3 -1 1050.79 49.4
5 3 1 1080.29 51.99
5 3 1 1060.09 49.7
5 3 1 958.5 50.49
-5 3 -1 976.6 50.99
-6 -3 -1 974.3 46
6 -3 1 877.21 45.7
6 -3 1 925.61 45
6 -3 1 902.11 43.7
-6 -3 -1 965.4 46.2
-6 -3 -1 912.01 45
-6 -3 -1 839.42 45.6
-6 -3 -1 907.31 46.1
-6 3 -1 880.21 43.7
-6 3 -1 902.71 43.5
6 3 1 920.81 43.6
-6 3 -1 915.71 46.1
-6 3 -1 871.11 45.6
6 3 1 914.91 45.1
6 3 1 947.81 46.5
-6 3 -1 935.71 45.2
6 3 1 1029 46.5
-7 -3 -1 279.67 16.4
-7 -3 -1 280.07 16.5
7 -3 1 288.67 15.5
-7 -3 -1 279.37 17.4
7 -3 1 283.97 16.9
-7 -3 -1 255.87 15.5
-7 -3 -1 284.47 17
7 -3 1 265.27 13.9
-7 3 -1 270.67 13.6
-7 3 -1 299.47 16.8
-7 3 -1 262.47 14
7 3 1 257.37 15.5
7 3 1 313.27 17.6
-7 3 -1 287.87 15.6
-7 3 -1 271.57 16
-7 3 -1 264.47 16.6
-8 -3 -1 78.09 8.4
8 -3 1 76.89 7
8 -3 1 63.69 7.6
-8 -3 -1 71.59 8.5
-8 -3 -1 69.69 7.8
-8 -3 -1 92.29 8.7
-8 3 -1 71.19 5.3
8 3 1 61.99 8.6
-8 3 -1 74.19 7.4
-8 3 -1 77.09 4.7
8 3 1 88.99 8.1
-8 3 -1 77.59 8.2
8 3 1 75.29 7.3
-8 3 -1 70.39 7.9
-8 3 -1 85.39 7.1
9 -3 1 75.19 7
-9 -3 -1 75.09 8.5
9 -3 1 77.89 8.8
-9 -3 -1 65.29 7.9
-9 -3 -1 81.69 9.9
-9 -3 -1 87.39 8.9
-9 3 -1 76.79 9.1
-9 3 -1 92.19 7.6
-9 3 -1 75.89 7.7
9 3 1 51.59 8
-9 3 -1 54.69 8.4
-9 3 -1 76.39 4.8
-9 3 -1 61.99 5.3
9 3 1 70.99 7.3
9 3 1 100.09 8.8
10 -3 1 28 4.7
-10 -3 -1 34.4 6.3
-10 -3 -1 21.8 5.9
-10 -3 -1 29.6 7.7
10 -3 1 15.5 6.3
-10 -3 -1 26.6 5.9
-10 3 -1 38.3 6.3
-10 3 -1 27.5 2.8
-10 3 -1 30.1 3.6
-10 3 -1 34.1 6.7
10 3 1 24.2 6.6
10 3 1 36.5 5.9
-10 3 -1 25.6 5.1
-10 3 -1 32.5 6.6
10 3 1 26.6 5.2
-11 -3 -1 16.5 6.7
-11 -3 -1 25.2 5.8
-11 -3 -1 9.1 5.5
11 -3 1 21.5 7.2
-11 -3 -1 15.5 5.4
11 -3 1 18.5 4.4
-11 -3 -1 9.8 6.9
-11 3 -1 18.6 3.4
11 3 1 9.4 6.4
-11 3 -1 19.3 5.5
-11 3 -1 11.7 4.5
-11 3 -1 22.3 7.1
-11 3 -1 16.8 2.4
-12 -3 -1 10 5.9
12 -3 1 3.6 6.7
-12 -3 -1 12 5.8
-12 -3 -1 18.3 7.6
-12 -3 -1 10.1 6.7
-12 3 -1 9.2 2.2
-12 3 -1 10.7 4.5
12 3 1 3.1 7.3
-12 3 -1 9.1 5.2
-12 3 -1 12.1 3.4
-12 3 -1 1.9 6.6
13 -3 1 1.6 6.7
-13 -3 -1 2.9 7.7
-13 -3 -1 -0.3 7.3
-13 -3 -1 3.8 5.6
-13 -3 -1 -0.1 5.3
-13 3 -1 -2.1 1.7
-13 3 -1 0.6 3.1
13 3 1 -1.8 7.3
-13 3 -1 -7.6 3.9
-13 3 -1 0.7 7.3
-13 3 -1 0.7 4.3
-13 3 -1 3.9 5.3
-14 -3 -1 57.19 9
14 -3 1 19.2 8.9
-14 -3 -1 56.79 11.1
-14 -3 -1 46.1 8.5
-14 -3 -1 34.3 10.1
-14 3 -1 62.19 9.7
-14 3 -1 53.79 10.7
-14 3 -1 49.8 5.6
14 3 1 30 10.3
-15 -3 -1 15.7 9.1
-15 -3 -1 22.6 7.1
15 -3 1 1.2 7.3
-15 -3 -1 5.8 6.7
-15 -3 -1 10.9 9.6
-15 3 -1 6.1 3.9
-15 3 -1 -3 6.8
15 3 1 7.3 9.6
-15 3 -1 23.5 7.8
-15 3 -1 2.7 8.3
-16 -3 -1 -9 8.7
-16 -3 -1 -0.7 8.7
-16 -3 -1 6.7 7
16 -3 1 -4.7 7.9
-16 -3 -1 8.1 6.7
-16 3 -1 -0.1 8.9
-16 3 -1 -11.3 7.4
-16 3 -1 7.5 7.2
16 3 1 -8.1 9.8
-17 -3 -1 23.1 11.1
17 -3 1 21.6 10.7
-17 -3 -1 0.9 7.1
-17 -3 -1 -12.6 8.4
-17 3 -1 -3.1 8.7
17 3 1 14.3 11.3
-17 3 -1 27 11.3
-17 3 -1 20.2 8.3
-17 -4 1 -10.1 6.8
-17 -4 1 16.8 10
-17 -4 1 -4.9 9.5
-17 4 1 0.5 6.3
-17 4 1 6.1 8.7
-17 4 1 -1.5 8.6
-16 -4 1 -0.3 6.7
-16 -4 1 -4.2 6.5
-16 -4 1 -2.9 7.6
-16 -4 1 9.1 9.2
-16 4 1 -3.7 7
-16 4 1 2.5 6.1
-16 4 1 1.9 8.9
-15 -4 1 7.1 7.6
-15 -4 1 6.1 8.6
-15 -4 1 16.7 9.2
-15 -4 1 5.4 6.8
15 4 -1 8.5 8.4
-15 4 1 12.3 8.7
-15 4 1 -1.3 8
-15 4 1 11 6.3
-14 -4 1 51.39 9.7
-14 -4 1 38.8 8.1
-14 -4 1 43.8 9.4
-14 -4 1 41.7 10.9
-14 4 1 36 9.8
-14 4 1 38.4 9.7
-14 4 1 41.8 5.6
14 4 -1 32.9 10.2
-14 4 1 38 7.4
-14 4 1 37.1 4.6
-13 -4 1 12.1 6
-13 -4 1 10.4 7.2
-13 -4 1 12.1 7.4
13 -4 -1 -6.3 3.8
-13 -4 1 1.6 5.6
13 -4 -1 7.2 7.3
-13 4 1 3.4 3.1
-13 4 1 6.8 3.8
13 4 -1 -1.4 7.8
-13 4 1 3.5 6.3
13 4 -1 13.2 6.3
-13 4 1 8.4 5.3
-13 4 1 9.7 6.8
12 -4 -1 43.4 6.8
-12 -4 1 39.3 7.5
-12 -4 1 56.09 9.3
12 -4 -1 45.7 8.9
-12 -4 1 44.6 8.5
-12 -4 1 42 8.9
-12 4 1 53.59 9.2
-12 4 1 45.1 8.9
12 4 -1 42.4 8.8
12 4 -1 52.99 8.2
-12 4 1 48.6 7.5
-12 4 1 52.59 5.7
-12 4 1 49.4 5.1
-12 4 1 46.9 5.8
11 -4 -1 8.3 5.8
-11 -4 1 0 4.9
11 -4 -1 11.8 4.7
-11 -4 1 0.3 5
-11 -4 1 7.3 6.1
-11 -4 1 5.7 6.1
-11 4 1 -3.3 6
-11 4 1 5.1 3.1
-11 4 1 9.1 3.1
-11 4 1 -0.2 3.4
11 4 -1 3.6 6.4
-11 4 1 0.9 5.1
11 4 -1 9.1 5.1
-11 4 1 -4.3 3.9
10 -4 -1 30.4 5.6
-10 -4 1 33.9 6.9
10 -4 -1 33.2 6.7
-10 -4 1 36.7 6.6
-10 -4 1 21 6
-10 -4 1 28.2 7
-10 -4 1 36.6 7.6
-10 4 1 26.4 5.5
-10 4 1 32.1 6.2
-10 4 1 34.6 4.5
10 4 -1 34.1 6.1
-10 4 1 40.6 4.4
-10 4 1 36.6 4.9
-10 4 1 27.9 7.1
10 4 -1 45.6 8
-9 -4 1 191.88 14.1
-9 -4 1 174.58 13.3
-9 -4 1 187.48 12.9
9 -4 -1 184.68 13.6
9 -4 -1 200.18 12.6
-9 -4 1 180.98 13.6
9 4 -1 175.08 14.2
-9 4 1 182.68 11.9
9 4 -1 177.88 13
-9 4 1 190.48 10.8
-9 4 1 167.48 11.2
9 4 -1 183.18 12.8
-9 4 1 173.78 11
-9 4 1 191.88 13.7
-9 4 1 179.78 14.2
8 -4 -1 41.7 5.7
-8 -4 1 49.99 7
-8 -4 1 46.2 6.7
-8 -4 1 32.4 6.7
-8 -4 1 30.2 6.3
8 -4 -1 41.6 6.5
-8 4 1 45.3 4.7
8 4 -1 47.8 7
-8 4 1 31.9 6.4
-8 4 1 44 6.7
8 4 -1 48.9 6.3
8 4 -1 39 6.3
-8 4 1 41.4 5.4
-8 4 1 40.2 4.5
7 -4 -1 366.06 19.1
7 -4 -1 353.96 20.2
7 -4 -1 373.36 20.1
-7 -4 1 352.86 20.2
-7 -4 1 356.16 21.2
-7 -4 1 343.27 20.7
-7 -4 1 326.47 21
-7 4 1 362.36 20.5
7 4 -1 357.66 20.8
-7 4 1 340.17 20.7
-7 4 1 367.96 18.6
-7 4 1 355.76 18.7
7 4 -1 357.66 17.8
7 4 -1 358.56 20.1
-7 4 1 358.76 19.1
7 4 -1 371.26 21.2
7 4 -1 383.76 20.8
7 4 -1 347.97 17.8
-6 -4 1 38.1 6.6
-6 -4 1 35.5 6
6 -4 -1 34.2 5.2
6 -4 -1 40 3.8
6 -4 -1 44.3 5.6
-6 -4 1 29.5 5.6
-6 -4 1 37.9 5.9
-6 -4 1 29.9 5.3
6 4 -1 35.6 5.6
-6 4 1 33.1 4.2
6 4 -1 42.9 6
6 4 -1 36 3.6
6 4 -1 35.9 5.4
-6 4 1 32.1 4.2
-6 4 1 33.1 5.1
6 4 -1 35.1 6.6
-6 4 1 37.6 4.2
-6 4 1 41.6 4.4
-6 4 1 34.1 5.8
-5 -4 1 261.47 15.5
5 -4 -1 258.97 13.8
5 -4 -1 245.48 14.9
-5 -4 1 257.67 15.5
-5 -4 1 271.07 16.1
-5 -4 1 254.87 16.3
-5 -4 1 265.37 15.3
-5 4 1 268.37 15.8
5 4 -1 256.67 15.4
5 4 -1 231.88 15.6
5 4 -1 263.17 15.3
-5 4 1 245.28 13.6
-5 4 1 273.57 14.3
-5 4 1 263.37 14.2
-5 4 1 265.37 14.3
5 4 -1 253.07 16.1
-5 4 1 271.77 15.2
-4 -4 1 183.68 12.4
-4 -4 1 222.98 12.8
4 -4 -1 213.98 12.9
-4 -4 1 228.78 13.2
-4 -4 1 193.98 12.7
-4 -4 1 215.58 13.4
4 -4 -1 201.18 11.4
4 -4 -1 199.58 12.3
-4 -4 1 188.48 12.7
4 4 -1 231.58 13.6
-4 4 1 197.38 10.6
-4 4 1 208.88 11.8
4 4 -1 180.28 12.9
-4 4 1 193.58 11.6
4 4 -1 201.48 12.3
-4 4 1 195.28 13.3
4 4 -1 210.78 12.9
-4 4 1 195.78 11.7
-4 4 1 195.78 12
3 -4 -1 161.28 10.6
3 -4 -1 176.48 10.5
-3 -4 1 160.08 11.4
-3 -4 1 185.38 11.7
-3 -4 1 160.38 11.1
3 -4 -1 186.68 11.5
-3 -4 1 193.88 12.2
-3 -4 1 191.98 11.8
-3 -4 1 188.28 11.7
-3 4 1 183.78 10.9
3 4 -1 177.98 11.3
3 4 -1 184.38 11.9
3 4 -1 196.28 11.8
3 4 -1 169.88 11.9
-3 4 1 193.08 10.9
-3 4 1 182.58 9
3 4 -1 181.68 12.2
-3 4 1 154.18 11.5
-3 4 1 170.88 10.8
2 -4 -1 127.69 9.2
-2 -4 1 152.18 10
-2 -4 1 135.29 9.8
2 -4 -1 128.29 8.6
-2 -4 1 147.79 9.8
2 -4 -1 138.09 9.4
-2 -4 1 129.19 10
2 -4 -1 123.49 8.6
-2 -4 1 144.09 8.5
-2 -4 1 119.59 10
-2 -4 1 130.99 10.3
2 -4 -1 125.09 9.4
2 4 -1 120.69 9.6
2 4 -1 134.69 10.2
-2 4 1 124.39 8.9
2 4 -1 121.39 8.9
2 4 -1 133.29 9.8
2 4 -1 132.09 9.6
-2 4 1 145.09 10.1
-2 4 1 128.89 9.6
-2 4 1 124.19 9
-2 4 1 143.09 9.1
1 -4 -1 112.49 8.3
-1 -4 1 94.89 7.9
-1 -4 1 106.39 8.3
1 -4 -1 111.39 8.9
-1 -4 1 90.89 8.5
1 -4 -1 97.09 7.8
-1 -4 1 99.49 8.7
-1 -4 1 110.79 7.9
1 -4 -1 98.59 7.7
-1 -4 1 96.49 8.1
1 -4 -1 101.59 8.1
1 4 -1 101.09 8.2
-1 4 1 112.09 7.8
1 4 -1 116.29 8.9
-1 4 1 105.09 5.8
1 4 -1 106.99 7.3
1 4 -1 115.69 8.3
-1 4 1 104.89 8
-1 4 1 101.89 8
-1 4 1 105.89 8.5
-1 4 1 115.49 8.6
1 4 -1 103.69 8.8
1 4 -1 118.29 8.4
0 -4 -1 120.09 9.7
0 -4 1 129.39 9.3
0 -4 -1 141.29 10.1
0 -4 -1 145.29 9.9
0 -4 -1 141.39 9.7
0 -4 1 147.09 9.8
0 -4 -1 129.49 9.4
0 -4 1 135.09 9.6
0 -4 -1 143.09 10.1
0 -4 1 140.39 9.2
0 -4 1 147.19 9.8
0 4 1 139.39 9.7
0 4 1 147.39 9.4
0 4 1 134.89 9.2
0 4 -1 116.89 9.1
0 4 -1 131.19 9.5
0 4 -1 133.29 9.8
0 4 1 134.59 10.2
0 4 -1 137.39 8.1
0 4 -1 140.19 9.5
0 4 1 146.99 7.8
0 4 -1 126.09 10.2
0 4 1 139.69 9.1
0 4 1 142.89 9.5
1 -4 1 145.79 10.1
-1 -4 -1 157.28 10.1
1 -4 1 135.99 9.4
-1 -4 -1 141.29 10.9
-1 -4 -1 153.68 9.8
1 -4 1 138.89 9.6
-1 -4 -1 121.39 9.6
-1 -4 -1 129.89 10
1 -4 1 155.78 9.5
1 -4 1 136.99 8.1
1 -4 1 170.68 11.6
-1 -4 -1 121.19 8.5
-1 4 -1 148.09 10
1 4 1 151.28 9.5
1 4 1 146.09 8.7
1 4 1 135.69 9.8
1 4 1 134.09 9.7
1 4 1 138.49 9.3
1 4 1 151.18 10.4
1 4 1 137.79 10.1
-1 4 -1 133.89 10.1
-1 4 -1 131.39 9.1
-1 4 -1 150.28 9.3
-1 4 -1 160.38 10.4
2 -4 1 6.3 3.8
2 -4 1 7.3 3.6
-2 -4 -1 1.5 4.1
-2 -4 -1 4.9 4.2
-2 -4 -1 1.9 3.2
-2 -4 -1 -0.9 3.2
-2 -4 -1 1.3 3.4
2 -4 1 -0.1 2.9
-2 -4 -1 6.2 3.6
2 -4 1 9 3.2
-2 -4 -1 2.9 3.9
2 -4 1 5.8 2.7
-2 4 -1 2.6 2.7
2 4 1 6.6 3.3
-2 4 -1 -3.8 2.1
-2 4 -1 4.5 2.9
-2 4 -1 9.1 4.8
2 4 1 8.2 3.9
2 4 1 5.6 4.1
2 4 1 4.6 3.2
-2 4 -1 1.9 3.7
2 4 1 12.1 3.8
2 4 1 4.1 4.1
-2 4 -1 -2.9 3.3
2 4 1 4.9 4
3 -4 1 274.47 16
-3 -4 -1 267.47 16.3
3 -4 1 275.47 15
-3 -4 -1 278.87 16.2
-3 -4 -1 278.37 16.2
3 -4 1 291.47 15.2
3 -4 1 305.47 15
-3 -4 -1 299.27 16
-3 -4 -1 257.07 15.7
-3 -4 -1 272.47 16.5
-3 -4 -1 284.57 15.8
3 4 1 267.27 16.7
-3 4 -1 279.67 14.9
-3 4 -1 296.97 17
-3 4 -1 272.57 15.1
3 4 1 244.18 16
-3 4 -1 279.77 14.9
3 4 1 290.37 15.9
-3 4 -1 292.87 16.4
3 4 1 287.67 15.3
-3 4 -1 292.67 15.8
3 4 1 276.67 16.4
3 4 1 256.27 15.5
3 4 1 314.97 15.5
4 -4 1 243.98 13.2
-4 -4 -1 222.78 13.6
-4 -4 -1 234.78 14.6
-4 -4 -1 243.08 14.6
4 -4 1 247.68 12.6
-4 -4 -1 239.98 13.8
-4 -4 -1 233.88 13.5
-4 -4 -1 241.18 14.7
4 -4 1 253.77 14
4 -4 1 225.78 13.2
-4 4 -1 230.58 14.9
4 4 1 221.78 12.7
4 4 1 223.78 14.4
-4 4 -1 230.98 12.6
4 4 1 217.68 13.4
4 4 1 228.18 14.4
-4 4 -1 226.48 14.4
4 4 1 245.58 14.5
-4 4 -1 225.58 12.4
4 4 1 207.58 13.5
-4 4 -1 201.88 13.1
5 -4 1 3.9 3.6
-5 -4 -1 -1.5 4.2
-5 -4 -1 -1.6 3.9
5 -4 1 -0.5 2.2
-5 -4 -1 0.3 3.2
-5 -4 -1 0.4 3.8
-5 -4 -1 4.4 4.3
-5 -4 -1 5.8 3.4
5 -4 1 -4.1 3.2
5 4 1 -0.4 2.3
-5 4 -1 -0.1 2.2
-5 4 -1 0.2 4.2
5 4 1 3.1 3.3
-5 4 -1 -1.6 2.8
5 4 1 1 3.6
5 4 1 0.1 4
-5 4 -1 1.1 2.9
5 4 1 1.2 3.9
-6 -4 -1 112.19 9.8
-6 -4 -1 98.19 9.1
6 -4 1 102.39 7.1
-6 -4 -1 99.19 9.8
-6 -4 -1 104.69 9.9
-6 -4 -1 115.19 8.2
6 -4 1 86.29 8
6 -4 1 108.89 8.8
-6 -4 -1 107.79 8.2
-6 4 -1 106.99 8.6
6 4 1 112.89 9.6
6 4 1 100.29 8.1
6 4 1 115.29 9.4
6 4 1 102.69 6.6
6 4 1 91.49 8.8
-6 4 -1 99.89 6.5
-6 4 -1 96.69 7.8
-6 4 -1 98.29 9.2
-7 -4 -1 -2.5 4.4
-7 -4 -1 -5.2 3
-7 -4 -1 6.3 4.9
7 -4 1 1.7 3.2
-7 -4 -1 -7.5 3.6
7 -4 1 2.8 3.8
-7 -4 -1 7.5 5.1
7 4 1 2.9 3.4
-7 4 -1 -0.2 2
7 4 1 -3.6 4.1
-7 4 -1 1.7 3.9
-7 4 -1 1.7 3.3
7 4 1 2.7 1.9
7 4 1 1.4 3.9
7 4 1 7.8 4.7
-7 4 -1 3.2 3.7
-8 -4 -1 11.9 5.2
8 -4 1 -1 4.2
8 -4 1 11.2 3.9
-8 -4 -1 4 5
-8 -4 -1 6.1 5.3
-8 -4 -1 5.2 4.6
-8 4 -1 8.3 4.8
-8 4 -1 7.8 2.3
8 4 1 5.9 3.6
-8 4 -1 0.6 3.5
8 4 1 4.3 4.9
-8 4 -1 11.1 4.7
-8 4 -1 6.6 3.7
-9 -4 -1 84.29 8.7
9 -4 1 67.39 7.2
-9 -4 -1 54.39 8.6
-9 -4 -1 66.49 8.1
-9 -4 -1 72.69 8.9
9 -4 1 52.69 7.7
9 4 1 67.39 7.4
9 4 1 67.19 9
-9 4 -1 72.19 5.3
-9 4 -1 61.39 8.8
-9 4 -1 58.99 7.2
-9 4 -1 75.19 7.2
-9 4 -1 89.49 9.1
-10 -4 -1 40.6 8.6
-10 -4 -1 32.4 6.7
-10 -4 -1 20.8 6.2
10 -4 1 29.6 6.9
10 -4 1 30.1 5.3
-10 -4 -1 32.6 6.5
-10 4 -1 25.1 3.4
-10 4 -1 16.7 5.1
-10 4 -1 21.7 4.9
10 4 1 19.9 6.5
-10 4 -1 40.9 7.1
-10 4 -1 27.2 7.1
10 4 1 24.9 5.5
11 -4 1 95.39 11.5
11 -4 1 99.49 9.1
-11 -4 -1 108.99 10.7
-11 -4 -1 112.89 12.5
-11 -4 -1 106.09 11.4
11 4 1 83.69 11.2
11 4 1 105.99 10.1
-11 4 -1 106.89 7.4
-11 4 -1 120.69 9.8
-11 4 -1 100.89 10.2
-11 4 -1 127.29 12.3
-11 4 -1 100.19 11.7
-12 -4 -1 56.89 10.6
12 -4 1 77.69 11.4
-12 -4 -1 71.79 10.6
-12 -4 -1 71.09 9.8
-12 -4 -1 71.59 9.5
12 -4 1 67.59 10.4
-12 4 -1 80.79 8.2
12 4 1 68.09 11.1
-12 4 -1 50.49 10.1
-12 4 -1 80.49 9.4
-12 4 -1 75.39 6.2
-12 4 -1 67.29 10.5
-13 -4 -1 -9.6 6.6
-13 -4 -1 14.4 7.9
-13 -4 -1 4.4 6.2
13 -4 1 -9.8 6.3
-13 -4 -1 4.7 6.5
13 4 1 -5.9 7.3
-13 4 -1 -5.6 4.8
-13 4 -1 0.5 4
-13 4 -1 1.7 7
-13 4 -1 4 2.9
-13 4 -1 3.5 6.2
-14 -4 -1 4.7 7.2
14 -4 1 -4.9 7
-14 -4 -1 -1.5 6.1
-14 -4 -1 -0.2 7.7
-14 -4 -1 -1.5 6.4
-14 4 -1 -1.5 7.5
14 4 1 -7.7 8.3
-14 4 -1 10.4 5.5
-14 4 -1 -8 7.1
-14 4 -1 10.4 6.1
-14 4 -1 4.8 3.1
-15 -4 -1 13.5 8.3
-15 -4 -1 -0.5 9.5
-15 -4 -1 8.5 7.2
-15 -4 -1 -1.9 7.1
15 -4 1 4.2 8.1
-15 4 -1 16 9.2
-15 4 -1 0.6 5.4
-15 4 -1 13.7 7.7
-15 4 -1 4.8 3.3
15 4 1 6.7 9.5
-16 -4 -1 4 7.5
-16 -4 -1 -7.1 8.5
-16 -4 -1 6.2 7.9
16 -4 1 9.7 9.1
-16 -4 -1 -1.2 8.6
-16 4 -1 -5.7 5.7
-16 4 -1 15 8.5
16 4 1 -18.3 8.9
-16 4 -1 6.1 9
-17 -4 -1 6.2 9.8
-17 -4 -1 -2.7 9.4
17 -4 1 1.4 9
-17 -4 -1 -7.8 6.9
-17 4 -1 -2.7 9
-17 4 -1 3 8.7
-17 4 -1 3.4 7
17 4 1 22.4 11.9
-17 -5 1 18.6 9.8
-17 -5 1 19.6 12.1
-17 -5 1 37.1 10.1
-17 5 1 33 11.5
-17 5 1 7.2 10.3
-16 -5 1 9.5 9.5
-16 -5 1 3.3 7.5
-16 -5 1 10.3 8.8
-16 -5 1 11.6 9.5
-16 5 1 9.4 6
-16 5 1 2.5 9.1
-16 5 1 1.5 8.9
-15 -5 1 4.3 9.9
-15 -5 1 -6 6
-15 -5 1 7.2 7.1
-15 -5 1 8.7 8.4
-15 5 1 3.2 5.4
-15 5 1 4 8.6
-15 5 1 8.3 8.7
-14 -5 1 3.7 6.9
-14 -5 1 -6.1 7.1
-14 -5 1 8.7 7.4
-14 -5 1 6.5 7.9
-14 5 1 4.3 5.5
14 5 -1 -13.8 7.3
-14 5 1 3.4 3.8
-14 5 1 2.6 7.4
14 5 -1 4.2 6.6
-14 5 1 9.9 7.5
-13 -5 1 61.59 9.5
13 -5 -1 44.3 7.3
-13 -5 1 50.19 10.5
-13 -5 1 44.9 9
-13 -5 1 32.5 8.3
13 5 -1 48.5 9.1
13 5 -1 63.29 11
-13 5 1 54.39 7.8
-13 5 1 45.1 9.7
-13 5 1 48 9.7
-13 5 1 51.29 4.6
-13 5 1 48.2 5.9
-12 -5 1 -6 5.8
-12 -5 1 9.6 6
-12 -5 1 -1.4 6.2
12 -5 -1 -11 4
-12 -5 1 2.2 6.8
-12 5 1 -1.2 2.7
-12 5 1 0.3 6.1
12 5 -1 7.6 6.7
-12 5 1 -7.8 3.7
12 5 -1 -0.3 5.5
-12 5 1 -12.7 6.5
-12 5 1 4.5 3.4
-12 5 1 1.6 3.7
-11 -5 1 35.9 8.1
-11 -5 1 47.3 9.4
-11 -5 1 36.5 7.7
11 -5 -1 52.99 7.4
-11 -5 1 52.69 9.1
-11 5 1 48.1 6
11 5 -1 48.1 9.1
-11 5 1 43.6 9.2
11 5 -1 53.79 7.9
-11 5 1 41.9 5.3
-11 5 1 45.8 6.9
-11 5 1 60.59 5.2
-11 5 1 59.99 9.2
-10 -5 1 224.28 16
-10 -5 1 226.68 17.1
-10 -5 1 201.08 15.6
10 -5 -1 220.48 14.5
-10 -5 1 231.28 15.8
10 5 -1 184.08 15.9
-10 5 1 219.98 15.9
-10 5 1 212.98 13.2
-10 5 1 204.78 12.2
-10 5 1 213.08 16
10 5 -1 212.98 15
-10 5 1 207.88 13.8
-10 5 1 218.98 12.8
9 -5 -1 41.2 6.6
-9 -5 1 56.09 8.1
-9 -5 1 49.9 8
-9 -5 1 51.29 8.5
-9 -5 1 38.3 7.4
-9 5 1 52.69 5.3
-9 5 1 40.7 5.8
9 5 -1 46.5 3.6
-9 5 1 52.39 5.1
-9 5 1 60.49 7.8
9 5 -1 30.6 6.8
9 5 -1 42.3 6.8
-9 5 1 47.5 7.7
9 5 -1 42.1 3.6
9 5 -1 63.19 8.1
-8 -5 1 2.4 4.4
-8 -5 1 -6.8 4.1
-8 -5 1 3.3 4.8
8 -5 -1 0 3.9
-8 -5 1 -2.2 4.5
8 5 -1 -3 1.9
-8 5 1 1.9 3.2
8 5 -1 5 5
8 5 -1 -1.2 4.5
8 5 -1 -2.8 1.9
-8 5 1 1.5 2.8
-8 5 1 -7.1 3.5
8 5 -1 4 4.1
-8 5 1 -0.9 5.2
8 5 -1 -1.5 4.1
-8 5 1 4.9 2.9
-7 -5 1 11.6 4.5
-7 -5 1 6.7 4.8
-7 -5 1 10.8 4.9
7 -5 -1 13.2 4.6
-7 -5 1 9.6 5.1
-7 -5 1 6.6 5.1
-7 5 1 8.4 3.3
7 5 -1 9.8 2.7
-7 5 1 7.3 3.2
7 5 -1 6.5 4.4
7 5 -1 11.7 4.8
7 5 -1 5.8 4.9
-7 5 1 4.9 3
-7 5 1 15 4.6
-7 5 1 3.7 5.1
7 5 -1 17.6 4.9
-6 -5 1 43.6 6.7
6 -5 -1 56.19 5
6 -5 -1 54.59 7
-6 -5 1 50.09 7.6
-6 -5 1 67.69 7.2
-6 -5 1 55.69 7.2
-6 -5 1 60.09 7.4
6 5 -1 58.69 5.4
-6 5 1 55.49 7.4
-6 5 1 53.89 5.5
-6 5 1 55.09 4.9
6 5 -1 59.69 7
6 5 -1 52.89 7.8
6 5 -1 62.09 7.1
-6 5 1 54.89 6.6
-6 5 1 58.29 5.6
6 5 -1 56.39 7.4
-5 -5 1 104.29 9.6
5 -5 -1 120.49 10.1
-5 -5 1 121.29 10.1
-5 -5 1 109.59 9.1
-5 -5 1 100.99 10.1
5 -5 -1 104.59 7.5
-5 -5 1 110.79 9.5
-5 5 1 103.59 6.7
5 5 -1 111.79 9.8
-5 5 1 107.39 7.9
-5 5 1 85.79 9.1
-5 5 1 108.39 8.4
5 5 -1 118.09 9.7
5 5 -1 104.69 8.7
-5 5 1 109.49 8.1
5 5 -1 108.79 9.4
4 -5 -1 151.18 10.9
-4 -5 1 142.19 11.3
4 -5 -1 146.99 10.4
-4 -5 1 127.69 9.9
-4 -5 1 156.28 11
-4 -5 1 141.59 11.8
-4 -5 1 139.89 10.6
-4 5 1 135.99 10.9
-4 5 1 150.48 7.7
-4 5 1 149.19 11.4
-4 5 1 134.79 7.8
-4 5 1 145.29 9.9
4 5 -1 133.29 10.7
4 5 -1 156.98 11.2
-4 5 1 150.98 9.8
4 5 -1 150.98 11.4
-3 -5 1 33.2 4.4
3 -5 -1 20.6 5.3
-3 -5 1 23.7 5.6
-3 -5 1 25.6 5.3
-3 -5 1 37.6 5.7
-3 -5 1 31.4 5.7
3 -5 -1 33 4.6
3 5 -1 40.5 5.9
3 5 -1 35.3 5.1
-3 5 1 32.9 5.6
3 5 -1 40.5 5.8
3 5 -1 27.3 5.9
-3 5 1 26.5 5.5
-3 5 1 28.7 4.4
-2 -5 1 -3.6 4.3
-2 -5 1 -6 3.6
-2 -5 1 0.2 2.5
-2 -5 1 2.1 3.5
2 -5 -1 -0.2 2.8
2 -5 -1 6.9 4.1
2 -5 -1 1.1 4
2 -5 -1 1 3.7
-2 5 1 4.6 3.7
2 5 -1 -3.5 4.4
-2 5 1 10 4.6
-2 5 1 3.6 3.3
2 5 -1 5.4 4
2 5 -1 -1.8 4.3
-2 5 1 1.2 4
2 5 -1 0.4 3.1
2 5 -1 -2.5 3.6
1 -5 -1 164.98 11.5
-1 -5 1 170.68 11.8
1 -5 -1 182.38 11.9
-1 -5 1 170.78 12
-1 -5 1 164.48 12
1 -5 -1 163.58 11.5
-1 5 1 165.58 12.2
1 5 -1 187.58 11.7
1 5 -1 163.08 12
1 5 -1 173.48 10.3
1 5 -1 163.18 11.5
-1 5 1 170.98 11.3
-1 5 1 167.78 11.3
1 5 -1 183.08 12.2
-1 5 1 181.98 9
-1 5 1 160.78 11.7
0 -5 1 53.99 6.4
0 -5 1 63.49 6.8
0 -5 1 62.19 6.8
0 -5 -1 64.69 7.2
0 -5 -1 53.09 6.5
0 -5 -1 56.79 6.5
0 5 -1 60.79 5.1
0 5 -1 56.39 6.1
0 5 1 54.09 5.7
0 5 1 37.8 5.8
0 5 -1 51.29 6.4
0 5 1 50.19 6.4
0 5 -1 48.7 6.2
0 5 -1 50.99 6.7
0 5 -1 59.89 6.2
0 5 1 58.89 6.5
0 5 1 50.09 4.6
0 5 -1 57.29 5.2
0 5 1 59.79 6.8
1 -5 1 298.37 15.4
1 -5 1 300.07 15.7
-1 -5 -1 307.47 17.2
1 -5 1 279.07 16.8
1 -5 1 290.67 17.3
-1 -5 -1 296.87 17.5
-1 -5 -1 277.67 17.7
1 5 1 330.57 16.9
1 5 1 278.77 17.8
-1 5 -1 279.37 16.6
1 5 1 300.87 17.4
-1 5 -1 298.27 17.9
-1 5 -1 271.57 17.1
-1 5 -1 315.37 16.8
1 5 1 302.47 17.3
1 5 1 309.77 17.3
1 5 1 323.27 15.8
-2 -5 -1 101.19 8
-2 -5 -1 112.49 9.3
2 -5 1 104.09 6.8
2 -5 1 95.99 7.8
2 -5 1 96.59 8.2
-2 -5 -1 100.19 8.9
-2 -5 -1 103.89 8.6
-2 -5 -1 66.69 7.5
-2 -5 -1 96.29 7.5
2 5 1 74.79 8.2
2 5 1 88.39 7.4
2 5 1 110.29 9
2 5 1 119.69 9.4
2 5 1 104.09 9
-2 5 -1 87.49 8.3
-2 5 -1 108.29 7.8
-2 5 -1 95.99 7.6
-2 5 -1 75.69 8.4
3 -5 1 187.18 12.4
-3 -5 -1 174.28 12.4
-3 -5 -1 153.48 12.5
-3 -5 -1 165.38 12.1
3 -5 1 177.88 11.2
3 -5 1 194.08 10.9
-3 -5 -1 198.78 11.9
-3 -5 -1 185.88 12.2
-3 -5 -1 180.48 12.1
3 5 1 177.58 12.6
3 5 1 185.98 11.9
-3 5 -1 175.78 13.2
3 5 1 174.98 12.3
3 5 1 194.88 11
3 5 1 157.68 12.1
3 5 1 196.48 11.6
-3 5 -1 172.98 11
-3 5 -1 181.68 10.7
-3 5 -1 173.58 10.9
-3 5 -1 183.58 12.5
3 5 1 201.68 11.5
-4 -5 -1 7.2 4.7
-4 -5 -1 15.8 4.9
4 -5 1 3.7 2.9
-4 -5 -1 2 4.2
-4 -5 -1 14.4 4.4
4 -5 1 8.9 3.4
-4 -5 -1 0.9 3.9
4 -5 1 4.7 4
4 -5 1 5.6 3
-4 5 -1 12.6 5.3
-4 5 -1 7.4 2.9
4 5 1 3.4 4.5
4 5 1 7.1 3.9
4 5 1 4.4 4.3
4 5 1 5.1 3.4
-4 5 -1 7.8 3
-4 5 -1 5.2 3.1
4 5 1 7.9 4.4
4 5 1 12 3.4
-4 5 -1 4.1 4.5
-5 -5 -1 33.8 6.1
5 -5 1 30.1 5.2
5 -5 1 22.9 4.3
-5 -5 -1 27.1 5.9
-5 -5 -1 21.9 5.5
-5 -5 -1 20.3 4.9
-5 -5 -1 17.9 5.6
5 5 1 22.6 5.5
5 5 1 19.6 5
-5 5 -1 21.7 5.1
-5 5 -1 16.5 5.8
5 5 1 24.9 4
5 5 1 31.3 5.2
-5 5 -1 16.8 4
-5 5 -1 23.8 3.8
-5 5 -1 20 3.4
5 5 1 19.9 4.6
-6 -5 -1 92.89 9.3
6 -5 1 82.79 7.5
-6 -5 -1 87.89 9.1
-6 -5 -1 78.29 8.8
-6 -5 -1 80.79 7.8
6 -5 1 73.49 7.8
-6 -5 -1 64.49 8.5
-6 5 -1 67.69 7.3
-6 5 -1 76.69 6.8
-6 5 -1 88.29 9.6
6 5 1 89.49 8.3
6 5 1 85.39 9.1
-6 5 -1 73.19 6.1
6 5 1 82.49 6.4
6 5 1 88.29 9.6
6 5 1 65.99 7.1
-6 5 -1 74.79 8.4
-7 -5 -1 435.86 23.9
7 -5 1 406.66 20.5
7 -5 1 401.56 22.5
-7 -5 -1 435.36 22.5
7 -5 1 423.26 22.6
-7 -5 -1 358.46 23
-7 -5 -1 387.76 23.4
-7 -5 -1 414.06 23.7
7 5 1 418.46 23.1
7 5 1 410.06 20.6
-7 5 -1 384.76 22.4
7 5 1 367.06 23.5
-7 5 -1 413.26 21.6
7 5 1 410.66 23.3
-7 5 -1 378.76 20.5
-7 5 -1 404.56 23.4
7 5 1 419.96 22.3
-8 -5 -1 369.06 22.2
-8 -5 -1 373.26 22.5
8 -5 1 353.66 21
8 -5 1 361.56 21.6
-8 -5 -1 370.66 22.6
-8 -5 -1 380.36 22.9
8 5 1 361.96 22.2
8 5 1 397.76 19
8 5 1 382.46 21.1
8 5 1 381.16 22.1
-8 5 -1 365.66 20.7
8 5 1 349.87 22.6
-8 5 -1 386.86 22.8
-8 5 -1 381.06 19.2
-8 5 -1 378.96 21.6
-9 -5 -1 47.3 7.6
9 -5 1 36.4 6.1
9 -5 1 43.6 7.1
-9 -5 -1 42.8 7.6
-9 -5 -1 61.09 8.9
-9 -5 -1 49.99 8.5
9 5 1 52.29 7
-9 5 -1 51.29 4.6
-9 5 -1 48.9 6.5
9 5 1 42 6.7
-9 5 -1 50.09 7.1
9 5 1 49.6 8.1
-9 5 -1 47.1 7.6
-9 5 -1 50.69 6.5
-10 -5 -1 60.99 10.2
10 -5 1 60.39 7.4
-10 -5 -1 63.09 9.4
-10 -5 -1 83.89 9.9
10 -5 1 59.59 8.7
-10 5 -1 68.59 7.5
-10 5 -1 65.49 9.7
10 5 1 73.19 8.1
10 5 1 50.19 8.4
-10 5 -1 60.09 8.4
-10 5 -1 53.19 5.1
-10 5 -1 67.09 7.9
11 -5 1 36.8 6.3
11 -5 1 32.6 8.1
-11 -5 -1 34.2 8.5
-11 -5 -1 49.3 8.9
-11 -5 -1 43.8 8
11 5 1 22.2 8.1
-11 5 -1 45.6 6.5
11 5 1 39.2 6.7
-11 5 -1 36.5 4.1
-11 5 -1 42.6 7.8
-11 5 -1 27.4 6.5
-11 5 -1 20.4 7
-12 -5 -1 -7.9 5.2
-12 -5 -1 -4.6 6.1
12 -5 1 -5.1 6
-12 -5 -1 -3 6.6
12 -5 1 0.7 4.3
12 5 1 -2.7 6.1
-12 5 -1 -7.4 5.3
12 5 1 0.7 5
-12 5 -1 -2.6 4.6
-12 5 -1 -2.6 4.1
-12 5 -1 -0.9 2.4
-12 5 -1 2.1 6
-13 -5 -1 -4.9 7.2
-13 -5 -1 -7.4 6.6
13 -5 1 -12.3 6
-13 -5 -1 -0.2 6.1
-13 -5 -1 -5.5 5.4
-13 5 -1 1.4 6.6
-13 5 -1 -5.9 4.2
13 5 1 -4.4 5.1
-13 5 -1 4 6
13 5 1 -8.6 7.3
-13 5 -1 2.8 2.6
-14 -5 -1 25 10.5
14 -5 1 10.7 8.2
-14 -5 -1 34.2 10
-14 -5 -1 28.6 8.7
-14 -5 -1 28 8.3
-14 5 -1 18.6 6.9
-14 5 -1 31.2 9.1
14 5 1 19.2 9.8
-14 5 -1 32.3 4
-14 5 -1 40.8 9.7
15 -5 1 -0.7 7.6
-15 -5 -1 -10.4 8.6
-15 -5 -1 4.6 7.5
-15 -5 -1 2.3 8.1
-15 -5 -1 -4.4 6.9
-15 5 -1 1.4 2.8
-15 5 -1 11.8 8.2
-15 5 -1 5.6 8.6
15 5 1 4.6 9.1
-15 5 -1 6.3 6.2
-16 -5 -1 6.4 7.7
16 -5 1 -7.7 8.1
-16 -5 -1 -12.1 8.4
-16 -5 -1 17.3 10.3
-16 -5 -1 0.5 7.7
-16 5 -1 2.1 5.9
-16 5 -1 -12 7.4
16 5 1 0.7 9.5
-16 5 -1 1.2 2.6
-16 5 -1 -5.5 7.9
-16 -6 1 10 7.9
-16 -6 1 -11.9 7.9
-16 -6 1 -1.9 8.4
-16 -6 1 7.6 9.7
-16 6 1 -1.6 7.3
-16 6 1 -7.2 8.6
-15 -6 1 19.4 10.3
-15 -6 1 38.2 10.2
-15 -6 1 47.8 10
-15 -6 1 36.8 10.8
-15 6 1 39 10.7
-15 6 1 47.3 10.9
-14 -6 1 47.8 11.8
-14 -6 1 29.3 9.6
-14 -6 1 43.5 9.7
-14 -6 1 17.1 8
14 6 -1 11.5 8.7
-14 6 1 33 9.7
-14 6 1 49.5 10.6
-13 -6 1 5 7.7
-13 -6 1 22.4 9.1
13 -6 -1 3.7 5.9
-13 -6 1 27.5 8.8
-13 -6 1 17.4 8.2
-13 6 1 17.2 4.5
-13 6 1 17.4 5.8
-13 6 1 19.3 7.8
13 6 -1 17.7 7.3
-13 6 1 24.2 7.8
-12 -6 1 13.2 7
-12 -6 1 -8.9 6.4
-12 -6 1 17.9 7.2
-12 -6 1 3.1 8.1
12 -6 -1 1.6 5.2
-12 6 1 -8.6 5.8
-12 6 1 -7.2 5.4
-12 6 1 -4 4.1
-12 6 1 -3 3.3
12 6 -1 -4 5.3
-11 -6 1 39.2 8.8
-11 -6 1 39.7 8.9
-11 -6 1 28.5 7.8
-11 -6 1 36.1 7.6
11 -6 -1 24.4 6.7
-11 6 1 31.8 8.9
-11 6 1 21.7 6.8
11 6 -1 43.7 7.8
-11 6 1 30.7 5.6
-11 6 1 17.1 5.2
-11 6 1 36 4.9
11 6 -1 28.7 8
-10 -6 1 -5.3 6
-10 -6 1 9.9 5.8
10 -6 -1 2 4.8
-10 -6 1 -2.2 6.3
-10 6 1 -5.6 5.3
-10 6 1 -1.1 3.1
10 6 -1 -0.8 5.4
10 6 -1 -5.2 4.7
-10 6 1 -3 4.6
-10 6 1 -0.8 3.8
-10 6 1 -0.3 3.2
-9 -6 1 -0.8 5.8
-9 -6 1 -0.9 5.5
-9 -6 1 0.3 4.9
9 -6 -1 -4 4
-9 6 1 -1.1 5.2
-9 6 1 0.4 3.6
-9 6 1 4.5 3.3
9 6 -1 -0.1 4.1
-9 6 1 -4.5 3.9
9 6 -1 0.2 2.3
9 6 -1 3.7 5.1
-9 6 1 -4.2 2.9
9 6 -1 1.4 4.6
9 6 -1 -1.6 5.3
-8 -6 1 7.7 5.3
8 -6 -1 11.4 4.8
-8 -6 1 6 5.6
-8 -6 1 0.6 5.3
-8 -6 1 22.3 6.2
-8 -6 1 1.2 4.8
8 6 -1 6.5 4.6
8 6 -1 7.1 3.2
-8 6 1 19.1 5.8
-8 6 1 3.5 3.3
-8 6 1 3.4 3.3
8 6 -1 9 5.5
8 6 -1 1.2 5
-8 6 1 12.1 3.6
-8 6 1 6.8 4.3
8 6 -1 3.6 4.6
-7 -6 1 12.1 5.7
-7 -6 1 0.5 4.4
-7 -6 1 10.1 5.7
7 -6 -1 -4.5 3.7
-7 -6 1 13.3 5.6
-7 -6 1 6.7 5.5
7 6 -1 13.4 3.4
-7 6 1 7.3 3
-7 6 1 8.4 5.2
7 6 -1 8.1 5.4
-7 6 1 10.8 3.6
-7 6 1 8.2 3.6
7 6 -1 15.9 5.2
-7 6 1 16.8 4.7
7 6 -1 20.6 6.6
-6 -6 1 40.4 8.4
-6 -6 1 31.9 6.2
-6 -6 1 41.1 7.1
-6 -6 1 41.9 6.5
6 -6 -1 30.2 5.9
-6 -6 1 35 7.1
6 6 -1 35.8 7.2
-6 6 1 39.7 3.9
6 6 -1 47.7 7.3
-6 6 1 40.2 5.7
-6 6 1 33.9 7
-6 6 1 44.7 5.2
6 6 -1 33.5 6.3
-6 6 1 43 7.6
-5 -6 1 103.29 10.4
5 -6 -1 108.69 10
-5 -6 1 83.99 8.8
-5 -6 1 91.49 9.7
5 6 -1 116.09 10.4
-5 6 1 99.69 10.6
5 6 -1 107.59 9.8
-5 6 1 84.99 9.4
-5 6 1 102.19 5.9
5 6 -1 106.89 10.5
-5 6 1 102.59 8.3
-4 -6 1 3.6 3.3
-4 -6 1 9.7 4.8
4 -6 -1 -2.9 3.3
4 -6 -1 -4.8 4
-4 -6 1 3.6 4
-4 -6 1 -2.4 4.5
4 6 -1 4.8 5
4 6 -1 2.3 4.3
-4 6 1 1.8 5.2
-4 6 1 0.7 3.4
-4 6 1 -0.3 4.3
4 6 -1 6.5 4.7
-3 -6 1 0.9 4.5
3 -6 -1 2.9 3.8
3 -6 -1 6.1 3.3
-3 -6 1 2.3 5
-3 -6 1 9.3 3.3
-3 -6 1 3.3 4.4
3 -6 -1 7.6 4.6
-3 6 1 4.2 3.5
3 6 -1 8.9 4.3
3 6 -1 5.5 4.5
-3 6 1 4.8 4.5
-3 6 1 6.1 4.8
3 6 -1 9.4 4.7
-3 6 1 4.8 3.7
-2 -6 1 1024.3 50.49
-2 -6 1 996.8 50.19
2 -6 -1 1014.3 48.7
2 -6 -1 942.01 49.99
2 -6 -1 1063.69 49.99
-2 -6 1 984.7 49.99
2 -6 -1 1055.29 49.8
-2 6 1 948.01 46.9
2 6 -1 990 48.8
-2 6 1 1057.49 49.5
-2 6 1 966.7 50.39
-2 6 1 1055.89 50.49
2 6 -1 996.5 50.19
-2 6 1 955.5 49.3
2 6 -1 893.11 49.7
2 6 -1 982.5 50.09
1 -6 -1 704.83 35.1
1 -6 -1 675.73 35.1
-1 -6 1 679.33 35.2
-1 -6 1 687.83 35.4
-1 -6 1 674.03 35.4
1 -6 -1 741.83 35.6
-1 6 1 654.43 32.4
1 6 -1 700.03 35.6
-1 6 1 759.62 35
-1 6 1 699.83 35.7
1 6 -1 615.44 34.6
1 6 -1 669.93 34.9
-1 6 1 658.03 34.7
1 6 -1 602.44 35.1
1 6 -1 665.43 33.6
-1 6 1 639.04 35.2
0 -6 -1 8.8 4.4
0 -6 -1 -1.1 4.3
0 -6 1 6.5 4.2
0 -6 1 3.6 4.3
0 -6 1 5.1 4
0 -6 1 8.4 2.6
0 -6 -1 9.1 4.6
0 6 1 3.6 4.5
0 6 1 6 5.2
0 6 -1 11.4 4.9
0 6 -1 3.9 2.7
0 6 -1 2.1 2.8
0 6 1 7.1 4.5
0 6 1 3.8 2.5
0 6 1 7.3 4.9
0 6 -1 8.5 3.9
0 6 -1 0.5 5
0 6 1 8.1 3.5
0 6 -1 1.1 3.6
-1 -6 -1 106.79 9.6
-1 -6 -1 90.09 9
1 -6 1 96.69 8.6
-1 -6 -1 98.79 9.6
1 -6 1 93.99 6.7
-1 6 -1 103.59 8.5
1 6 1 100.49 8.3
-1 6 -1 96.69 8.3
-1 6 -1 96.09 9.6
1 6 1 105.89 7.2
1 6 1 79.59 8.3
1 6 1 94.39 9.8
1 6 1 111.79 9.4
-1 6 -1 74.69 8.3
1 6 1 89.59 8.7
2 -6 1 9.7 4.2
-2 -6 -1 24.4 5.5
2 -6 1 14.6 3.1
-2 -6 -1 15.9 5.2
2 -6 1 9.5 4.2
-2 -6 -1 10.2 4.3
2 6 1 13.3 5.7
-2 6 -1 6.6 5.4
2 6 1 3 4.2
2 6 1 9.7 4.7
-2 6 -1 17.1 5.7
-2 6 -1 4.9 3.7
2 6 1 13.3 4.8
2 6 1 14.4 3.8
-2 6 -1 4.4 3.8
3 -6 1 96.99 8.3
-3 -6 -1 113.09 9.2
3 -6 1 124.39 10.4
-3 -6 -1 103.49 8.7
3 -6 1 116.79 7.8
-3 -6 -1 101.39 10.2
-3 -6 -1 97.59 9.6
3 6 1 96.79 10.3
-3 6 -1 107.09 8.3
-3 6 -1 78.89 8.9
3 6 1 125.69 9.8
3 6 1 113.49 7.6
-3 6 -1 111.19 8.5
3 6 1 100.59 9.3
3 6 1 107.39 10
-3 6 -1 79.29 9.5
-4 -6 -1 4.7 4.5
-4 -6 -1 1.9 4.4
-4 -6 -1 2.8 3.8
-4 -6 -1 -9.7 4.2
4 -6 1 -3.2 3.1
4 -6 1 1.4 3
4 -6 1 -0.2 4.2
-4 6 -1 8.4 5.5
4 6 1 0.6 4.7
4 6 1 -3.3 3
-4 6 -1 3.6 4.7
4 6 1 -6.8 4.3
-4 6 -1 -4 2.8
4 6 1 -1.3 3.8
-4 6 -1 1.7 3.3
4 6 1 -3.2 4.3
-5 -6 -1 26.8 5.6
5 -6 1 18.8 3.8
-5 -6 -1 17.3 5.3
-5 -6 -1 6.9 4.9
5 -6 1 15.6 3.7
-5 -6 -1 22.5 5.5
-5 -6 -1 19.8 6
5 -6 1 12.8 5.1
5 6 1 20 5
5 6 1 18.8 4.4
-5 6 -1 15.3 4
-5 6 -1 24.8 4
-5 6 -1 17.1 6.4
-5 6 -1 19.6 3.5
-5 6 -1 22.4 6.1
5 6 1 16.4 5.4
-5 6 -1 19.5 3.8
5 6 1 10.9 5.2
-6 -6 -1 1.5 4.8
-6 -6 -1 22.5 6.8
-6 -6 -1 12.2 5
6 -6 1 15.6 4.2
-6 -6 -1 17.9 5.6
6 -6 1 9.7 4.5
-6 -6 -1 10.7 4.7
6 6 1 16.2 5.9
6 6 1 8.1 4.7
-6 6 -1 8 3.9
-6 6 -1 12.8 3.4
6 6 1 12.4 4.5
-6 6 -1 15.7 5.4
-6 6 -1 16.2 3.5
6 6 1 3.4 4.9
-6 6 -1 17.6 6.4
-6 6 -1 11.2 3.4
-7 -6 -1 84.29 9.3
-7 -6 -1 93.69 10.7
-7 -6 -1 100.39 10.2
7 -6 1 84.59 9.1
-7 -6 -1 75.89 9.7
7 -6 1 66.99 7.5
-7 -6 -1 79.49 8.6
-7 6 -1 76.59 9.9
-7 6 -1 76.59 8.1
-7 6 -1 87.39 7.4
-7 6 -1 80.69 6.7
-7 6 -1 90.49 6.9
-7 6 -1 56.59 8.5
7 6 1 92.99 10.6
7 6 1 65.99 9.1
7 6 1 83.19 6.7
7 6 1 85.59 8.8
7 6 1 92.39 9.1
-8 -6 -1 35.6 7.4
-8 -6 -1 26.7 6.6
8 -6 1 28.8 5.9
-8 -6 -1 34.8 7.4
-8 -6 -1 27.6 5.9
8 -6 1 41.9 6.7
-8 -6 -1 29.5 6.4
-8 6 -1 29.1 6.8
8 6 1 28.2 6.3
-8 6 -1 32.5 5.2
8 6 1 28.3 5.8
8 6 1 22.9 6.8
8 6 1 28.2 6.2
-8 6 -1 24.7 4
-8 6 -1 24.1 5.6
-8 6 -1 30.7 7
-9 -6 -1 19.1 6.5
9 -6 1 12.8 5.3
-9 -6 -1 22 7
-9 -6 -1 13.3 6.5
9 -6 1 21.8 6
9 6 1 20.1 6.6
9 6 1 39.1 8
-9 6 -1 12.4 5.4
9 6 1 18.5 5.6
-9 6 -1 32 7.7
-9 6 -1 25.4 5.2
-9 6 -1 25.8 7.5
-9 6 -1 22.6 3.8
-10 -6 -1 5.6 6.4
-10 -6 -1 -0.2 6
10 -6 1 -1.7 4.9
-10 -6 -1 -1.9 5.6
10 -6 1 -6.1 4.8
-10 6 -1 -0.2 6.3
-10 6 -1 0.8 2.9
10 6 1 -1.5 4.5
10 6 1 4.7 5.6
-10 6 -1 11.1 7
-10 6 -1 -3.2 4.3
-10 6 -1 3.6 4.6
-10 6 -1 -0.3 4.5
11 -6 1 39.6 7.3
11 -6 1 36.9 8.3
-11 -6 -1 36.3 9.1
-11 -6 -1 36.8 8.9
-11 -6 -1 54.49 9.3
-11 6 -1 47.4 8.2
-11 6 -1 45.9 6.8
-11 6 -1 37.3 9.2
-11 6 -1 41.2 7
11 6 1 24.6 8
-11 6 -1 28 4.2
11 6 1 35.9 6.8
12 -6 1 6.7 5.9
-12 -6 -1 -1.1 6.8
-12 -6 -1 16.9 7.9
-12 -6 -1 17.8 8.1
12 -6 1 11.4 7.2
-12 6 -1 13.8 7.2
-12 6 -1 13.8 5.5
-12 6 -1 -4.1 5.1
-12 6 -1 8.1 6.3
12 6 1 14.3 6.1
-12 6 -1 13.3 3.2
12 6 1 17.2 7.8
-13 -6 -1 8.4 7.8
-13 -6 -1 7.3 7.1
13 -6 1 -1.6 7
-13 -6 -1 6.2 8.2
-13 -6 -1 4.8 7.9
13 6 1 1.4 8
-13 6 -1 16.7 7.2
-13 6 -1 6.6 2.7
-13 6 -1 -1.4 5.4
-13 6 -1 6.8 8.1
14 -6 1 8.4 7.9
-14 -6 -1 16.3 9.3
-14 -6 -1 23.2 10.7
-14 -6 -1 7.5 7.6
-14 -6 -1 21.3 8
-14 6 -1 10.9 7.5
14 6 1 6.7 8.5
-14 6 -1 22.6 8
-14 6 -1 9 2.9
-15 -6 -1 -9.3 7.9
-15 -6 -1 14.7 10.7
-15 -6 -1 -10.1 7.1
-15 -6 -1 9.8 8.5
-15 6 -1 0.6 6.5
-15 6 -1 -4 8.2
15 6 1 2.7 9.4
-15 6 -1 2.6 2.1
-16 -6 -1 14.8 10.2
-16 -6 -1 19 9.1
-16 -6 -1 7.8 8.5
-16 -6 -1 23.7 10.9
-16 6 -1 22.1 9.9
16 6 1 4.7 9.5
-16 6 -1 12.1 9.5
-15 -7 1 3.1 8.7
-15 -7 1 13.7 9.2
-15 -7 1 15.1 10.5
-15 -7 1 7.7 8.9
-15 7 1 -0.6 7.7
-15 7 1 14.4 8.2
14 -7 -1 11.9 8.3
-14 -7 1 6.9 8.7
-14 -7 1 12.4 8.2
-14 -7 1 18.4 9.2
-14 -7 1 11.8 8.4
-14 7 1 23.8 8.9
-14 7 1 19 8.4
-13 -7 1 -7.8 7
-13 -7 1 9.3 7.2
13 -7 -1 -1.8 6.2
-13 -7 1 -2.6 8
-13 -7 1 -4.5 6.9
-13 7 1 12.6 7.2
13 7 -1 -0.3 6.2
-13 7 1 1.9 7.5
12 -7 -1 13.9 6.8
-12 -7 1 27.6 8.8
-12 -7 1 18.4 7.7
-12 -7 1 7.3 7.5
-12 -7 1 23.9 8.6
-12 7 1 13.9 7.7
-12 7 1 25.2 7.4
-12 7 1 14.8 4.6
12 7 -1 7.4 6.6
-11 -7 1 32.2 9
-11 -7 1 14.6 7.1
11 -7 -1 25.3 7.2
-11 -7 1 10 7.4
-11 -7 1 25.2 7.6
11 7 -1 30.5 7.4
-11 7 1 33.7 8.6
-11 7 1 23.6 7.2
-11 7 1 23.3 4.8
-10 -7 1 142.29 14.3
10 -7 -1 133.19 12.7
-10 -7 1 124.19 14
-10 -7 1 107.99 12.7
10 7 -1 137.99 12.5
-10 7 1 91.09 12
-10 7 1 140.39 14.7
10 7 -1 111.79 13.2
-10 7 1 129.09 9.7
-10 7 1 114.59 12
-9 -7 1 144.89 14.3
-9 -7 1 133.29 13.1
-9 -7 1 134.59 13.8
9 -7 -1 104.89 11.5
-9 7 1 87.39 12
-9 7 1 134.39 9.9
-9 7 1 173.58 14.1
-9 7 1 136.69 9.3
-9 7 1 141.59 11.9
9 7 -1 137.59 12.6
9 7 -1 126.19 13.7
-8 -7 1 142.09 12.6
-8 -7 1 143.19 13.5
-8 -7 1 152.68 14.6
8 -7 -1 138.99 12.6
-8 -7 1 115.29 12.6
8 7 -1 90.19 11.2
-8 7 1 138.79 11.2
8 7 -1 135.49 13.1
-8 7 1 145.29 14.3
-8 7 1 119.59 12.4
-8 7 1 137.49 10
-8 7 1 118.99 8.5
8 7 -1 132.29 12.2
-7 -7 1 211.38 15
7 -7 -1 217.98 13.4
-7 -7 1 179.08 15.1
7 -7 -1 199.28 15.2
-7 -7 1 186.08 15.9
-7 7 1 202.98 11.4
-7 7 1 211.98 15.7
7 7 -1 213.38 15.9
7 7 -1 208.78 15.9
7 7 -1 217.38 15.2
-7 7 1 213.58 13.3
-7 7 1 212.18 16.8
-7 7 1 222.38 14.2
-6 -7 1 267.27 18.1
-6 -7 1 253.07 17.3
6 -7 -1 234.18 16.8
6 -7 -1 258.07 15.3
-6 -7 1 264.57 16.9
6 7 -1 229.38 16.7
-6 7 1 231.78 15
6 7 -1 241.18 16.6
-6 7 1 256.17 18.2
6 7 -1 280.17 18.2
-6 7 1 241.88 17.1
-6 7 1 250.07 12.7
-5 -7 1 3.5 5.3
-5 -7 1 4.4 4.7
5 -7 -1 7 4.2
-5 -7 1 9.4 6.2
5 -7 -1 -5.5 4.3
5 7 -1 5.1 5.4
5 7 -1 2.3 4.8
-5 7 1 2.3 3.6
-5 7 1 -3.3 3.5
-5 7 1 1.4 4.7
-5 7 1 -6.5 5.1
5 7 -1 6.4 5.3
-4 -7 1 362.06 23
4 -7 -1 392.66 23.3
-4 -7 1 449.56 24.5
-4 -7 1 396.76 23.4
-4 -7 1 376.86 21.7
4 -7 -1 372.76 22.1
-4 7 1 422.16 22.1
4 7 -1 400.76 23.3
-4 7 1 412.66 23.6
4 7 -1 433.76 23.9
4 7 -1 374.06 22.9
-4 7 1 377.66 21.9
4 7 -1 401.86 23.8
-4 7 1 397.76 24.2
-3 -7 1 105.29 10.3
3 -7 -1 111.09 9.3
-3 -7 1 96.79 10.2
-3 -7 1 86.09 9.3
3 -7 -1 118.69 10.9
-3 7 1 109.49 9.1
3 7 -1 89.59 9.7
3 7 -1 102.79 10.4
3 7 -1 90.09 9.3
-3 7 1 87.29 10
-3 7 1 104.49 8.8
3 7 -1 82.49 9.2
-3 7 1 78.99 9.5
2 -7 -1 77.79 9.1
2 -7 -1 67.19 8.1
-2 -7 1 88.39 9.4
-2 -7 1 78.89 8.8
2 -7 -1 74.59 8.6
-2 -7 1 90.19 9.4
2 -7 -1 81.09 7.7
-2 7 1 90.79 9.6
-2 7 1 78.29 9.2
2 7 -1 72.49 8.6
-2 7 1 84.69 8.6
-2 7 1 73.19 7.9
2 7 -1 94.49 9.7
2 7 -1 95.99 9.3
2 7 -1 75.99 8.7
1 -7 -1 102.09 7
-1 -7 1 119.89 11.1
1 -7 -1 118.89 10.5
-1 -7 1 121.59 10.4
-1 -7 1 119.19 10.1
1 -7 -1 119.09 10.9
1 -7 -1 114.09 10.8
1 -7 -1 119.19 8.6
-1 7 1 113.99 6.8
-1 7 1 118.69 10.2
-1 7 1 108.29 10.5
-1 7 1 125.19 10
1 7 -1 104.59 10.3
-1 7 1 104.29 10.4
-1 7 1 113.99 9
1 7 -1 123.59 9.9
1 7 -1 113.19 8.3
1 7 -1 122.99 11.4
1 7 -1 120.49 10.5
0 -7 1 98.89 10.4
0 -7 1 117.59 7.5
0 -7 -1 109.39 10.4
0 -7 1 126.89 11.1
0 -7 -1 109.79 10.6
0 -7 -1 113.29 10.7
0 -7 1 110.49 9.8
0 7 -1 108.29 11
0 7 1 123.69 10.5
0 7 -1 114.89 7.8
0 7 -1 113.09 9.8
0 7 1 112.79 7.4
0 7 -1 118.99 8.1
0 7 1 97.29 10.3
0 7 1 125.29 10.6
0 7 1 125.99 11.4
0 7 -1 89.69 9.3
0 7 1 117.59 9.4
0 7 -1 104.19 10.6
1 -7 1 25.3 5.4
-1 -7 -1 29.4 6.2
1 -7 1 20.3 3.6
1 -7 1 17 5.5
-1 -7 -1 18.2 5.1
-1 -7 -1 19.6 5.7
1 7 1 30.9 6.5
1 7 1 33.1 4.1
1 7 1 32.2 6.4
-1 7 -1 23.6 3.9
1 7 1 16.8 5
-1 7 -1 19.8 5.7
-1 7 -1 27.2 3.6
-1 7 -1 23.4 5.1
1 7 1 29.2 6
-1 7 -1 12.2 4.6
-1 7 -1 14.7 5.7
-2 -7 -1 8.6 4.9
-2 -7 -1 8.5 5
-2 -7 -1 0.4 4.8
2 -7 1 1.8 2.8
2 -7 1 1.4 3.9
2 -7 1 -2.5 4.3
-2 7 -1 1.5 3.9
2 7 1 7.9 4.6
2 7 1 7.5 5.2
-2 7 -1 3.9 5.5
-2 7 -1 -1 3.7
2 7 1 3.5 4.7
2 7 1 9.8 4.7
-2 7 -1 3.6 5.2
2 7 1 11.3 3.6
3 -7 1 221.28 14.4
-3 -7 -1 227.98 16
-3 -7 -1 248.48 15.7
3 -7 1 242.48 15.8
-3 -7 -1 210.68 16.1
3 -7 1 230.98 13.3
3 7 1 238.38 13
3 7 1 207.38 15
3 7 1 218.88 15.9
3 7 1 222.08 15.6
-3 7 -1 240.88 16.2
3 7 1 209.88 15.7
-3 7 -1 250.47 17.1
-3 7 -1 241.88 14.4
-3 7 -1 229.78 14.3
4 -7 1 -0.3 4.6
4 -7 1 0.6 3.2
-4 -7 -1 3.6 5.8
-4 -7 -1 6.5 4.9
-4 -7 -1 7.4 5.2
-4 -7 -1 2.8 4.1
4 7 1 -4.6 2.9
-4 7 -1 -6 4.9
4 7 1 7.7 5.1
4 7 1 1.7 4.9
4 7 1 -2.7 4.4
-4 7 -1 -1.2 3.4
-4 7 -1 -0.8 5
-4 7 -1 -1.8 3.4
5 -7 1 70.19 8.5
-5 -7 -1 86.39 10.6
5 -7 1 80.69 7.6
-5 -7 -1 81.49 8.7
-5 -7 -1 82.69 9.7
-5 -7 -1 69.99 8.6
5 7 1 108.59 9.9
5 7 1 75.39 9.5
-5 7 -1 81.69 7.5
5 7 1 91.19 10.2
-5 7 -1 87.39 7.6
-5 7 -1 88.49 10.8
5 7 1 86.89 8.1
-5 7 -1 80.99 6.2
-5 7 -1 76.99 9.3
-6 -7 -1 21.7 6.2
6 -7 1 26.2 4.6
6 -7 1 26.9 6.3
-6 -7 -1 28.2 6.7
-6 -7 -1 20.4 5.8
-6 -7 -1 40.8 7.8
-6 7 -1 28.6 4.1
6 7 1 16.9 6.2
-6 7 -1 29.8 4.8
6 7 1 27.6 5.7
-6 7 -1 24.7 7.6
6 7 1 22.2 5.8
-6 7 -1 32.4 7.5
-6 7 -1 19.5 4.4
-6 7 -1 28.4 5.2
6 7 1 22.7 6.8
-6 7 -1 27.2 4
-7 -7 -1 211.68 15.8
-7 -7 -1 200.38 14.8
7 -7 1 178.48 14.3
-7 -7 -1 194.68 15.1
-7 -7 -1 184.78 13.9
-7 7 -1 185.28 11.8
7 7 1 179.58 15
-7 7 -1 182.98 11.5
7 7 1 203.18 14
-7 7 -1 185.78 15.2
-7 7 -1 182.28 13
-7 7 -1 194.38 16.4
-7 7 -1 194.18 12
7 7 1 190.98 15.9
7 7 1 180.98 13.9
-8 -7 -1 326.07 21.3
-8 -7 -1 336.67 22.7
8 -7 1 313.87 20.5
-8 -7 -1 309.27 21.2
-8 -7 -1 313.87 20
-8 7 -1 346.37 22.1
-8 7 -1 335.27 18.1
-8 7 -1 318.97 18
-8 7 -1 313.47 19.6
-8 7 -1 332.97 18.1
8 7 1 330.37 20.7
8 7 1 327.07 22.2
8 7 1 311.97 22.1
-8 7 -1 345.27 21.9
8 7 1 319.57 19.8
-9 -7 -1 -4.3 5.9
-9 -7 -1 -4.4 5.5
9 -7 1 2.8 5.2
-9 -7 -1 7.8 5.3
-9 -7 -1 -15.7 5.5
-9 7 -1 -3.7 2.9
-9 7 -1 -7.5 3.8
9 7 1 0.7 4.7
-9 7 -1 2.7 3.1
9 7 1 6.7 5.8
-9 7 -1 3.6 7.2
-9 7 -1 2.4 6.7
-9 7 -1 -3.9 3.5
9 7 1 -0.6 6.6
-10 -7 -1 66.09 10.1
-10 -7 -1 52.99 9.5
-10 -7 -1 58.59 10.1
10 -7 1 68.59 9.2
-10 7 -1 68.29 11.3
-10 7 -1 83.59 9.8
10 7 1 67.79 8.7
10 7 1 60.89 11
-10 7 -1 61.99 7.4
-10 7 -1 57.19 5.8
10 7 1 57.19 9.3
-10 7 -1 53.29 5.8
-10 7 -1 36.8 9.6
-11 -7 -1 17.9 7.6
11 -7 1 5.1 6.2
-11 -7 -1 12.6 8.2
-11 -7 -1 15 8.3
-11 7 -1 6.9 3.5
-11 7 -1 3.9 6.4
11 7 1 10.5 7
-11 7 -1 -2.5 6.3
-11 7 -1 16.2 5.9
-11 7 -1 6.1 5.8
11 7 1 9.2 5.7
-11 7 -1 4.4 3.3
12 -7 1 47.7 8.4
-12 -7 -1 22.3 8.4
-12 -7 -1 19.5 7.9
-12 -7 -1 22 8.8
-12 7 -1 33.7 9.6
-12 7 -1 31.4 9
12 7 1 15.4 8.3
-12 7 -1 29.7 7.6
-12 7 -1 35.7 4.5
-12 7 -1 30.2 4.4
-13 -7 -1 5.5 8.3
-13 -7 -1 2.1 7.9
-13 -7 -1 17.3 8.9
-13 -7 -1 8.3 7.9
-13 7 -1 10.7 3.2
-13 7 -1 3.2 8
-13 7 -1 17.9 7.9
-13 7 -1 5.2 6.3
-13 7 -1 6.9 3
13 7 1 6.4 8
-14 -7 -1 37.5 10.7
-14 -7 -1 23.6 10.1
-14 -7 -1 7.3 8
-14 -7 -1 14.8 9.4
-14 7 -1 16.1 9.1
-14 7 -1 17.9 8
-14 7 -1 18.5 3.4
14 7 1 8.1 8.5
-14 7 -1 14.3 9.2
-14 7 -1 14.4 3.1
-15 -7 -1 -5.5 8.5
-15 -7 -1 7 8.4
-15 -7 -1 -5.8 8.6
-15 -7 -1 14.8 10.9
15 7 1 10.1 9.6
-15 7 -1 -1.9 9
-15 7 -1 13.1 9.5
-15 7 -1 1 7.6
-14 -8 1 122.29 15.5
-14 -8 1 86.49 14.6
-14 -8 1 77.89 13.8
-14 -8 1 89.89 13.3
14 -8 -1 96.99 12.6
-14 8 1 107.49 13.9
-14 8 1 73.89 12.9
-14 8 1 79.99 13.9
-13 -8 1 2.9 8.5
-13 -8 1 -8.7 6.8
-13 -8 1 -17.7 6.1
-13 -8 1 17.6 8.9
13 -8 -1 5.8 7.1
-13 8 1 -7.9 6.7
-13 8 1 2.3 7.8
-13 8 1 11.3 7.6
12 -8 -1 55.39 9.7
-12 -8 1 49.99 10.9
-12 -8 1 66.09 10.8
-12 -8 1 36.5 8.8
-12 -8 1 41.2 10.3
-12 8 1 46.1 11.2
-12 8 1 76.99 10.7
12 8 -1 37.1 9
-12 8 1 48.6 11.5
-11 -8 1 -6.3 7.5
-11 -8 1 -6.6 7.3
-11 -8 1 -2.6 7.5
11 -8 -1 -0.2 6.6
-11 -8 1 1.8 6.4
11 8 -1 -6.2 7.6
-11 8 1 -12.2 6.9
-11 8 1 -7.5 7.4
-11 8 1 3.3 6.1
11 8 -1 -4.3 5.8
10 -8 -1 8.2 6.7
-10 -8 1 25.2 8.8
-10 -8 1 28.9 8.2
10 8 -1 16.7 8.6
-10 8 1 17.6 8.5
-10 8 1 12.6 6.3
-10 8 1 23.7 8.8
10 8 -1 17.7 7
-9 -8 1 237.48 20.2
-9 -8 1 266.77 18.7
-9 -8 1 283.87 19.4
9 -8 -1 243.58 18.3
-9 8 1 282.77 20.8
-9 8 1 273.07 20.1
-9 8 1 222.48 16.7
9 8 -1 230.18 18.1
-9 8 1 234.28 15.8
9 8 -1 257.37 19.6
-9 8 1 283.47 17.8
-8 -8 1 21.9 7.8
-8 -8 1 29 8.5
8 -8 -1 46.7 8.8
-8 -8 1 28.3 7.2
-8 8 1 46.8 9.1
-8 8 1 46.7 6.2
-8 8 1 40.8 9.1
8 8 -1 50.79 8.5
8 8 -1 27.9 8.7
-8 8 1 34.4 5.9
8 8 -1 36.6 8.5
-7 -8 1 432.56 27
7 -8 -1 439.96 26.5
-7 -8 1 421.46 27.5
-7 -8 1 420.56 26.2
-7 8 1 429.66 24.5
-7 8 1 470.65 24.6
-7 8 1 445.46 27.4
7 8 -1 454.05 27.7
-7 8 1 436.46 27.6
7 8 -1 437.36 26.3
7 8 -1 486.85 27.5
-6 -8 1 512.35 29.9
-6 -8 1 508.55 28.5
6 -8 -1 478.75 28.5
-6 -8 1 484.05 28.8
-6 8 1 486.25 26.5
-6 8 1 456.95 26.5
-6 8 1 466.75 29.1
-6 8 1 460.45 28.4
6 8 -1 492.85 29.4
6 8 -1 551.44 28.8
6 8 -1 460.75 28.6
-5 -8 1 -1.9 6.5
-5 -8 1 -2.2 5
-5 -8 1 3.7 6.5
5 -8 -1 8.3 5.4
5 -8 -1 11.8 4.7
-5 8 1 2 4.3
5 8 -1 4.4 5.7
-5 8 1 4.7 6.7
5 8 -1 4.7 5.7
5 8 -1 10.7 6
-5 8 1 16.1 6.8
-5 8 1 13.1 4.8
-4 -8 1 18.6 6.4
-4 -8 1 19.9 7.2
-4 -8 1 30.2 7.7
4 -8 -1 16.9 6.5
4 -8 -1 23 5.7
4 8 -1 20.8 6.2
-4 8 1 11.1 5
4 8 -1 14.9 6.2
-4 8 1 19.7 5.3
-4 8 1 23.4 6.8
-4 8 1 37.6 7.7
4 8 -1 28.2 6.8
4 8 -1 31 6.9
-3 -8 1 88.29 10.4
3 -8 -1 92.39 9.5
-3 -8 1 90.49 10.9
-3 -8 1 78.89 9.7
3 -8 -1 88.69 10.3
3 8 -1 83.79 9.9
-3 8 1 83.29 9
3 8 -1 85.89 10.8
-3 8 1 111.49 11.4
-3 8 1 85.89 9.1
3 8 -1 94.49 10.2
-3 8 1 109.49 11.9
3 8 -1 79.99 9.7
2 -8 -1 5.8 5.3
2 -8 -1 -2.3 4.6
-2 -8 1 13 5.4
2 -8 -1 5.4 4.8
-2 -8 1 5.6 5.1
-2 -8 1 2.5 6
2 8 -1 5.8 5
2 8 -1 0.2 5.1
2 8 -1 -0.1 5.3
-2 8 1 3.8 5.9
-2 8 1 1.2 4.6
2 8 -1 -0.2 5.7
-2 8 1 -1 5.6
-2 8 1 7.1 4.4
1 -8 -1 7.3 5.3
1 -8 -1 4.3 5.3
-1 -8 1 7.8 5.5
-1 -8 1 19.1 5.7
-1 -8 1 11.2 6.4
1 -8 -1 1.8 5.1
-1 8 1 12 5.8
-1 8 1 8.8 4.2
-1 8 1 12.5 6.4
1 8 -1 7.7 6.1
-1 8 1 5.4 5
1 8 -1 8.9 5.3
1 8 -1 7.4 5
-1 8 1 9.8 2.4
1 8 -1 1.4 5.1
1 8 -1 7.8 3.6
-1 8 1 13.3 4.9
0 -8 -1 68.19 9.2
0 -8 1 51.99 8.4
0 -8 -1 69.09 8.9
0 -8 1 76.39 6.9
0 -8 1 91.49 10.3
0 -8 1 79.69 6.1
0 -8 -1 64.79 8.4
0 -8 1 62.39 8.3
0 8 1 64.69 7.1
0 8 1 66.29 8.3
0 8 1 72.89 5.9
0 8 -1 80.69 9
0 8 -1 73.09 8.4
0 8 1 71.89 9.3
0 8 1 67.39 8.7
0 8 -1 75.29 9.5
0 8 -1 55.19 8.5
0 8 -1 71.89 6.3
0 8 1 52.59 8.2
-1 -8 -1 33.7 7.4
-1 -8 -1 35.3 7
-1 -8 -1 45.4 7.7
1 -8 1 42.5 4.5
1 -8 1 51.19 8
1 -8 1 31 6.2
1 8 1 47.3 5.1
-1 8 -1 38.8 5.1
1 8 1 25.6 6.3
1 8 1 43.1 7.4
1 8 1 52.09 8.8
-1 8 -1 49.3 8.7
-1 8 -1 31.8 5.8
1 8 1 39.8 7
-1 8 -1 48.9 4.6
-1 8 -1 31.3 6
-1 8 -1 36.9 7.7
2 -8 1 70.99 8.6
-2 -8 -1 68.29 9.2
2 -8 1 76.59 9.2
-2 -8 -1 87.89 10
2 -8 1 91.79 6.8
-2 -8 -1 82.49 9.9
2 8 1 86.49 9.7
-2 8 -1 80.09 10.3
-2 8 -1 85.99 10.3
-2 8 -1 103.59 9.5
2 8 1 95.69 10
-2 8 -1 58.99 7.8
-2 8 -1 88.09 6
2 8 1 68.79 9.5
2 8 1 81.39 10.1
3 -8 1 199.68 15.1
-3 -8 -1 202.48 14.6
-3 -8 -1 177.98 15.1
-3 -8 -1 201.08 15.3
3 -8 1 207.68 13.8
3 -8 1 199.88 12
-3 8 -1 197.38 10.8
3 8 1 208.88 15.6
3 8 1 176.48 14.4
-3 8 -1 171.68 15.1
-3 8 -1 205.18 13.6
-3 8 -1 197.38 15.6
-3 8 -1 194.98 13.6
3 8 1 198.18 15.9
3 8 1 204.48 14.9
-4 -8 -1 258.77 18.2
4 -8 1 285.17 18.2
4 -8 1 288.77 16.9
-4 -8 -1 303.87 19.4
-4 -8 -1 259.47 18.6
4 8 1 283.67 18.1
4 8 1 261.17 18.8
-4 8 -1 249.88 16.4
-4 8 -1 278.17 19.2
-4 8 -1 300.57 19.2
4 8 1 272.27 18.5
-4 8 -1 232.98 16.4
5 -8 1 341.67 20.6
-5 -8 -1 300.37 21.6
-5 -8 -1 296.67 20.1
-5 -8 -1 322.97 21.3
5 -8 1 302.57 19.9
-5 8 -1 303.67 16.2
-5 8 -1 296.67 18.5
5 8 1 329.97 21.7
-5 8 -1 320.27 21.9
-5 8 -1 316.87 20.9
-5 8 -1 316.67 18.3
5 8 1 290.97 20.9
5 8 1 340.57 20
-6 -8 -1 9.4 7.3
-6 -8 -1 11.3 5.8
6 -8 1 9.8 6
-6 -8 -1 14.6 7.2
-6 -8 -1 18.4 6
6 8 1 25 6.4
-6 8 -1 15 7.4
6 8 1 29.8 7.3
-6 8 -1 22.5 3.5
-6 8 -1 18.4 4.8
-6 8 -1 16.7 4.6
6 8 1 21.4 5.2
-6 8 -1 17.1 6.3
6 8 1 11.6 6.5
-7 -8 -1 26.1 7.6
-7 -8 -1 14.3 7.5
-7 -8 -1 25.9 7.1
7 -8 1 17.6 6.3
-7 -8 -1 30.8 7.1
7 8 1 29 6.2
-7 8 -1 34 5.4
-7 8 -1 20.6 7.5
7 8 1 35 6.9
7 8 1 30.3 8
-7 8 -1 14.7 7.7
7 8 1 35.1 8
-7 8 -1 33.9 5.4
-8 -8 -1 25.2 7.7
-8 -8 -1 12.4 7.5
-8 -8 -1 20.6 8.4
8 -8 1 25.9 7.3
-8 -8 -1 20.9 6.8
8 8 1 36.3 9.1
-8 8 -1 17.7 8.1
8 8 1 23.3 6.5
-8 8 -1 17 4.5
8 8 1 30.1 6.9
-8 8 -1 30.1 8.4
-8 8 -1 23.4 6
-8 8 -1 26.4 5.1
-9 -8 -1 5.5 7
-9 -8 -1 3.6 6.9
9 -8 1 14.1 6.4
-9 -8 -1 4.7 5.5
-9 -8 -1 9.9 7.1
-9 8 -1 -3.1 3.7
9 8 1 2.5 5.4
9 8 1 1.7 5.9
9 8 1 1.7 7.3
-9 8 -1 2.8 6.9
-9 8 -1 8.3 7.2
-9 8 -1 2.6 4.9
-9 8 -1 -2.2 3.4
-10 -8 -1 54.59 10.5
10 -8 1 34.6 8.2
-10 -8 -1 34.8 9.6
-10 -8 -1 54.39 11.2
10 8 1 41.2 8.7
10 8 1 44.4 9.9
10 8 1 49 8.1
-10 8 -1 48 8.3
-10 8 -1 38.7 9.5
-10 8 -1 49.6 6.1
-10 8 -1 44.2 10.2
-10 8 -1 44.4 5.9
11 -8 1 2.2 6.5
-11 -8 -1 5.6 8
-11 -8 -1 7.7 8.6
-11 -8 -1 16.8 8.3
11 8 1 7.9 7.2
-11 8 -1 28.2 8.6
-11 8 -1 10.9 4.1
-11 8 -1 17.7 4.5
11 8 1 13.5 8.3
-11 8 -1 22.9 9.6
-11 8 -1 13.7 6.3
12 -8 1 10.5 7.4
-12 -8 -1 14.4 9.6
-12 -8 -1 7.7 8.1
-12 -8 -1 9.3 9.4
-12 8 -1 16.1 4.1
12 8 1 7.5 7.6
-12 8 -1 20.7 9.6
-12 8 -1 17.4 4.1
-12 8 -1 16.8 6.8
-12 8 -1 9.3 7.8
-13 -8 -1 48.7 11.2
-13 -8 -1 51.69 11.2
-13 -8 -1 37.9 10.5
-13 -8 -1 40.4 10.7
-13 8 -1 43.8 5.3
-13 8 -1 32.4 10.8
-13 8 -1 50.19 9.4
-13 8 -1 41.3 5
-13 8 -1 56.69 12.1
-14 -8 -1 48.5 11.4
-14 -8 -1 37.9 11.3
-14 -8 -1 65.29 12.4
-14 -8 -1 67.29 13.7
-14 8 -1 59.39 10.7
-14 8 -1 42.8 4.6
-14 8 -1 44.7 11.7
-14 8 -1 52.99 12.5
-14 8 -1 51.29 5
13 -9 -1 14.1 8.9
-13 -9 1 2.4 9.2
-13 -9 1 -1.4 9.7
-13 9 1 -2.3 4.5
-13 9 1 15.4 10.5
-13 9 1 9.1 7.2
-13 9 1 -6.3 8.4
-12 -9 1 -0.7 8
-12 -9 1 -7.1 8.4
12 -9 -1 -2 7.2
-12 9 1 0.8 4.6
-12 9 1 -5.7 8.1
-12 9 1 -1.8 6.7
-12 9 1 10.2 9.3
-11 -9 1 -5.5 7.1
11 -9 -1 2.9 7.6
-11 -9 1 9.9 8.2
11 9 -1 -7.1 7.2
-11 9 1 0.7 8.8
11 9 -1 2.6 7
-11 9 1 0.4 8.2
-11 9 1 5.1 4.8
10 -9 -1 -1.8 6.4
-10 -9 1 -2.8 6.9
-10 -9 1 -6 8
-10 9 1 6.2 8.2
-10 9 1 -2.6 7.8
10 9 -1 -5.3 6.7
-10 9 1 3.1 4.6
10 9 -1 0.9 6.5
9 -9 -1 28.8 8.8
-9 -9 1 2.7 7.6
-9 -9 1 17 7.5
-9 -9 1 14.1 8.3
9 9 -1 27.4 9.4
-9 9 1 21.4 9.4
9 9 -1 25.4 7.6
-9 9 1 17 8
-9 9 1 18.4 5.5
-8 -9 1 9.1 7.3
-8 -9 1 8.8 7.4
-8 -9 1 8.4 6.4
8 -9 -1 5.7 7.1
8 9 -1 1.1 6.6
-8 9 1 4.8 4.9
8 9 -1 5.4 6.6
-8 9 1 5.4 8.3
-8 9 1 18.5 8.6
-7 -9 1 60.79 10.8
-7 -9 1 42.1 9.5
7 -9 -1 47.9 9.3
-7 -9 1 60.39 9.6
-7 9 1 50.89 7.4
7 9 -1 57.39 9.8
-7 9 1 52.39 10
7 9 -1 50.89 9.5
7 9 -1 38.3 8.6
-7 9 1 57.89 9.7
6 -9 -1 10.9 6.6
-6 -9 1 9.4 7.6
-6 -9 1 4.2 6.1
-6 -9 1 6.4 7.8
-6 9 1 3.6 7.3
-6 9 1 5.4 7.4
6 9 -1 -0.4 5.9
-6 9 1 5.7 5
6 9 -1 3 7
6 9 -1 9 6.6
-5 -9 1 14 6.6
5 -9 -1 -1.7 6.4
-5 -9 1 7.8 6.6
-5 -9 1 10.1 7.2
5 9 -1 6.7 6.8
5 9 -1 9.6 7.5
-5 9 1 5.9 6.4
-5 9 1 9.9 7.6
-5 9 1 5.9 5.3
5 9 -1 8.2 6.5
4 -9 -1 -0.2 4.8
-4 -9 1 -4.7 5.7
4 -9 -1 0.8 5.7
-4 -9 1 -11.9 5.2
-4 -9 1 -4.8 6.3
4 9 -1 -2.8 6
-4 9 1 0.8 4.9
4 9 -1 -2 6.6
-4 9 1 -4.7 6.4
-4 9 1 4.1 7.4
4 9 -1 0.3 6
3 -9 -1 -7.5 5.2
-3 -9 1 14.1 6.7
-3 -9 1 -2.9 5.7
3 -9 -1 1.8 4.5
-3 -9 1 10.9 6.4
3 9 -1 1.5 5.4
-3 9 1 5.9 5.5
-3 9 1 5.3 6.2
3 9 -1 0.8 5.6
-3 9 1 -3.5 6.4
3 9 -1 6.9 6.4
-2 -9 1 2.2 6
-2 -9 1 -1.1 5.1
2 -9 -1 3.8 5.3
2 -9 -1 -7.2 4.9
-2 -9 1 -2.7 5.6
-2 9 1 -2.1 5.6
-2 9 1 3.6 4.8
2 9 -1 -3 5
-2 9 1 2 6.5
2 9 -1 -0.9 5.4
-2 9 1 4.7 4.2
2 9 -1 5.4 6.7
1 -9 -1 34 7.3
-1 -9 1 22.5 7.1
1 -9 -1 37 8.3
-1 -9 1 42.8 8.1
-1 -9 1 42.7 8.1
1 -9 -1 49 7.8
1 9 -1 28.6 6.8
-1 9 1 32.5 8.4
1 9 -1 24.3 7.3
-1 9 1 33.6 5.9
-1 9 1 35.9 7.2
1 9 -1 31.2 7.6
-1 9 1 24.1 8
0 -9 1 66.09 9.8
0 -9 -1 97.69 11.2
0 -9 1 67.19 6.8
0 -9 1 59.39 9.4
0 -9 -1 77.59 10.4
0 -9 -1 78.99 10.2
0 9 1 76.89 10.6
0 9 -1 69.39 8.8
0 9 -1 68.39 10.1
0 9 1 77.19 8
0 9 -1 58.49 9.8
0 9 1 68.09 10.3
0 9 1 78.39 9.7
-1 -9 -1 0.8 5.9
-1 -9 -1 10.2 6.2
1 -9 1 5.3 6
1 -9 1 3.8 4.9
-1 -9 -1 2.1 6
1 9 1 9.8 6.7
-1 9 -1 -10.3 5.1
-1 9 -1 7.5 6
-1 9 -1 0.4 3.5
1 9 1 0.3 5.7
1 9 1 9.2 6.4
-1 9 -1 4.7 5.1
-2 -9 -1 28.8 7.3
-2 -9 -1 4.5 6.4
-2 -9 -1 9.7 7.4
2 -9 1 20.8 6.7
2 -9 1 35.5 7
-2 9 -1 16.9 5.9
-2 9 -1 21.4 7.3
2 9 1 14.8 6.7
-2 9 -1 18.2 7.5
-2 9 -1 23.3 4.8
2 9 1 32.5 8.5
2 9 1 23.4 7.4
-3 -9 -1 -0.2 6.6
-3 -9 -1 0.2 6.8
3 -9 1 5.1 4.4
-3 -9 -1 6.9 6.2
3 -9 1 1.3 5.6
-3 9 -1 -1.2 4.4
-3 9 -1 2.4 6.9
3 9 1 20.7 6.6
3 9 1 0.5 6
-3 9 -1 11.9 6.1
3 9 1 -6.1 5.7
4 -9 1 10.8 6.5
-4 -9 -1 11.8 7
-4 -9 -1 3.7 7.3
-4 -9 -1 18.9 7.8
-4 9 -1 13.6 7
4 9 1 3.2 6.7
4 9 1 14.5 7.6
-4 9 -1 20.8 5.8
-4 9 -1 7.5 6.5
4 9 1 15.9 6.7
-5 -9 -1 39.4 8.7
-5 -9 -1 29.1 8.1
5 -9 1 30.8 8
-5 -9 -1 32 9.1
5 9 1 38.1 8.8
5 9 1 29.1 7.5
-5 9 -1 28.4 8.6
-5 9 -1 29.6 6.1
-5 9 -1 22.7 7.9
5 9 1 27.5 8.9
-6 -9 -1 -16.1 5.4
6 -9 1 -1.8 5.4
-6 -9 -1 -8.2 6.5
-6 -9 -1 3 6
6 9 1 8 6.9
6 9 1 -7.4 5.9
6 9 1 2.9 5.9
-6 9 -1 4.6 4.5
-6 9 -1 2.9 7.6
-6 9 -1 2.2 6.7
-7 -9 -1 -5.8 6.6
-7 -9 -1 1 7
7 -9 1 -6 5.4
-7 -9 -1 1.3 6.1
-7 9 -1 -3.4 4.4
7 9 1 2.1 7.5
-7 9 -1 4.3 7
7 9 1 10 6.3
-7 9 -1 1.7 7.1
-8 -9 -1 19.3 9.1
8 -9 1 6.6 6.7
-8 -9 -1 12.3 7.2
-8 -9 -1 14.3 8.2
8 9 1 19.3 7.2
-8 9 -1 7.6 4.9
8 9 1 18.8 9.1
-8 9 -1 14.2 8.1
-8 9 -1 32.3 9.7
-9 -9 -1 9.4 6.8
-9 -9 -1 -0.1 7.1
-9 -9 -1 7.4 7.6
9 -9 1 3.7 6.7
-9 -9 -1 -2.1 7.7
-9 9 -1 1.5 6.8
-9 9 -1 -5 3.9
9 9 1 -1.9 5.7
9 9 1 -4.3 6.6
-9 9 -1 5 7.2
-10 -9 -1 -2.5 7.3
-10 -9 -1 -5.1 7.4
-10 -9 -1 -5.6 5.9
-10 -9 -1 5.2 7.6
10 -9 1 4.3 6.8
-10 9 -1 1.7 5.2
-10 9 -1 -1.6 7.1
10 9 1 -7.9 7.3
-10 9 -1 -4.8 7.4
-10 9 -1 2.8 4.2
-11 -9 -1 2.8 8.6
-11 -9 -1 3.5 8.9
-11 -9 -1 -13.4 8
11 -9 1 -0.7 7
11 9 1 -1.3 8.5
-11 9 -1 0.5 9.1
-11 9 -1 -2.2 4
-11 9 -1 3.1 5.8
-11 9 -1 -6.5 6.7
-12 -9 -1 17.5 9.7
-12 -9 -1 11.3 8.9
12 -9 1 2.3 7.6
-12 -9 -1 6.2 9.3
-12 9 -1 2.9 4.3
-12 9 -1 13.4 8.2
-12 9 -1 1.1 6.3
-12 9 -1 6.3 9
-13 -9 -1 -1.8 7.9
-13 -9 -1 15.3 10.4
-13 -9 -1 10.4 8.5
13 -9 1 -0.3 10.2
-13 -9 -1 32.6 10.2
-13 9 -1 33.1 10.8
-13 9 -1 6.3 6.8
-13 9 -1 1.4 3.8
-13 9 -1 -6.2 9.6
-12 -10 1 12.8 9.4
-12 -10 1 1 9.3
12 -10 -1 -1 8
-12 10 1 -8.2 8.5
-12 10 1 14.6 10.8
-12 10 1 9 5.4
12 10 -1 -8.6 8
11 -10 -1 2.4 7.7
-11 -10 1 -7.9 7.7
-11 -10 1 9.6 8.7
-11 10 1 -3.7 7.7
-11 10 1 -3.8 4.8
11 10 -1 -2.6 9.1
-11 10 1 7.1 9.7
10 -10 -1 42.7 10.2
-10 -10 1 29.5 10.6
-10 -10 1 68.29 12.5
10 10 -1 44.2 11.6
-10 10 1 14.7 9.5
10 10 -1 48.2 10.2
-10 10 1 39 7.5
-10 10 1 49.7 12.3
-9 -10 1 -7.2 6.5
9 -10 -1 -10 6.5
-9 -10 1 7.8 8
-9 -10 1 4.8 7.7
-9 10 1 -5 5.2
-9 10 1 -6.5 7.7
-9 10 1 0.8 8.9
9 10 -1 -6.1 7.9
9 10 -1 4.1 7.4
-8 -10 1 -1.8 8.6
-8 -10 1 5.5 7.1
8 -10 -1 -6.8 6.3
-8 -10 1 11.4 8.1
8 10 -1 2.9 7.1
-8 10 1 4.6 5.4
8 10 -1 6.9 7.9
-8 10 1 0.5 7.6
-8 10 1 4.4 8
7 -10 -1 -5.2 6.3
-7 -10 1 11.7 8.8
-7 -10 1 5.6 7.1
-7 -10 1 14.7 9.2
7 10 -1 8.7 8.4
-7 10 1 5.8 8.4
-7 10 1 4.5 5.5
-7 10 1 9 8.4
7 10 -1 -0.1 6.7
-6 -10 1 23.6 8.4
-6 -10 1 38.4 9.5
-6 -10 1 21.4 8.4
6 -10 -1 47.5 9.8
6 10 -1 29.1 8.7
-6 10 1 42.8 10.2
-6 10 1 27.4 9
6 10 -1 19.6 8.3
6 10 -1 36.5 10.2
-6 10 1 22.7 6.8
-5 -10 1 -6.5 6.2
5 -10 -1 6 6.4
-5 -10 1 5.2 6.9
-5 -10 1 -9.2 7.3
-5 10 1 -5.4 6.1
-5 10 1 -7.6 7.2
5 10 -1 -1.1 6.6
5 10 -1 -3.1 6.4
5 10 -1 5.7 7.9
-5 10 1 -1.9 5.3
-4 -10 1 5.3 6.1
-4 -10 1 12 7.5
-4 -10 1 4.7 7.9
4 -10 -1 6.6 7
-4 10 1 8.7 7.1
-4 10 1 -1 6.4
4 10 -1 -0.2 6.6
4 10 -1 13.3 7.1
-4 10 1 7.7 5.7
4 10 -1 -0.8 6.1
-3 -10 1 296.87 21.6
-3 -10 1 287.97 20.9
3 -10 -1 262.27 20.5
-3 -10 1 255.67 20.2
-3 10 1 273.57 21.1
3 10 -1 287.07 21.4
-3 10 1 302.27 18.3
3 10 -1 321.87 21.4
3 10 -1 289.77 20.8
-3 10 1 261.27 21.5
-3 10 1 269.27 19.3
2 -10 -1 146.09 13.6
-2 -10 1 109.39 13.1
2 -10 -1 127.39 14.3
-2 -10 1 148.19 14.9
-2 -10 1 128.69 14.2
-2 10 1 120.89 11.4
2 10 -1 120.39 13.3
2 10 -1 140.29 14.7
2 10 -1 135.79 14.7
-2 10 1 108.69 13.8
-2 10 1 106.69 12.9
-2 10 1 125.69 12.5
-1 -10 1 25.2 8.2
1 -10 -1 14.4 7.2
-1 -10 1 22 7.7
-1 -10 1 30.3 7.8
1 -10 -1 24.9 7.9
1 -10 -1 26.3 7.7
1 10 -1 16.7 6.8
-1 10 1 19.2 5.4
-1 10 1 23.5 8.1
-1 10 1 23.8 8.6
-1 10 1 25.4 7.2
1 10 -1 24.1 7.8
1 10 -1 37.7 9.2
0 -10 -1 17.1 6.7
0 -10 1 31.6 8
0 -10 1 8.4 6.8
0 -10 -1 19.2 7.9
0 -10 -1 27.6 7.8
0 10 1 19.9 7.5
0 10 -1 23.3 8.5
0 10 1 9.4 6.9
0 10 -1 34.3 7.7
0 10 -1 15.2 8.3
0 10 1 34 9.5
1 -10 1 15 6.6
-1 -10 -1 17.9 8.1
-1 -10 -1 12.1 7.4
1 -10 1 11.4 6.2
-1 -10 -1 22.3 7.4
1 10 1 21 8.2
1 10 1 3.9 6.7
1 10 1 17.3 7.3
-1 10 -1 25.3 8.6
-1 10 -1 3 6.8
-1 10 -1 22.6 6.9
-2 -10 -1 16.4 7.4
-2 -10 -1 2.5 7.5
2 -10 1 5.6 6.6
-2 -10 -1 5.8 6.9
2 10 1 12.8 8.3
-2 10 -1 12.4 5.9
2 10 1 6.7 7
2 10 1 5 6.8
-2 10 -1 2.4 6.9
-2 10 -1 4.3 7.4
3 -10 1 55.69 9.5
-3 -10 -1 58.29 9.7
-3 -10 -1 38.9 9.3
-3 -10 -1 57.39 10.8
3 10 1 49 9.5
-3 10 -1 48.3 9.6
-3 10 -1 43.4 7.9
-3 10 -1 71.89 11.6
3 10 1 57.89 10.2
3 10 1 60.39 10
4 -10 1 7.9 6.4
-4 -10 -1 1 6.8
-4 -10 -1 2.6 7.7
-4 -10 -1 1.9 6.6
-4 10 -1 13.6 7.6
4 10 1 18.8 7.3
-4 10 -1 -0.8 5.2
4 10 1 19.8 8.7
-4 10 -1 -2.6 6.7
4 10 1 -2.7 6.2
-5 -10 -1 55.49 10.9
-5 -10 -1 59.29 9.8
5 -10 1 59.39 10.6
-5 -10 -1 49.7 10.4
-5 10 -1 62.69 11.7
5 10 1 49.99 9.7
5 10 1 68.29 11.3
-5 10 -1 38.7 7.6
-5 10 -1 60.59 11.1
5 10 1 48.8 10.1
-6 -10 -1 12.3 7.4
-6 -10 -1 3.9 7.1
6 -10 1 0.8 6.8
-6 -10 -1 -1.2 7.1
-6 10 -1 17.4 6
-6 10 -1 7.6 7
6 10 1 9.6 7.1
-6 10 -1 4.8 7.5
6 10 1 11 8.1
7 -10 1 143.79 14.9
-7 -10 -1 116.19 13.9
-7 -10 -1 137.49 15.9
-7 -10 -1 136.09 15.8
-7 10 -1 137.69 15.2
7 10 1 127.59 13.7
7 10 1 105.69 13.9
-7 10 -1 115.79 11.4
-7 10 -1 147.59 16.8
8 -10 1 70.39 11.3
-8 -10 -1 46.6 11
-8 -10 -1 56.69 10.7
-8 -10 -1 50.99 11.4
8 10 1 63.09 12
-8 10 -1 80.69 13.4
8 10 1 52.29 9.8
-8 10 -1 62.39 8.2
-8 10 -1 60.29 10.4
-9 -10 -1 -0.7 9.3
-9 -10 -1 2.2 7.1
9 -10 1 -4.2 7.3
-9 -10 -1 -14.2 7.4
-9 10 -1 -6.9 7.4
-9 10 -1 -11.6 7.7
9 10 1 -14.1 6.6
-9 10 -1 10.2 5.2
10 -10 1 171.18 17.9
-10 -10 -1 233.18 21.7
-10 -10 -1 189.18 20.9
-10 -10 -1 215.68 18.2
10 10 1 243.48 20.5
-10 10 -1 200.38 14.7
-10 10 -1 221.48 21.5
-10 10 -1 216.48 20
11 -10 1 59.59 10.8
-11 -10 -1 36.1 11.4
-11 -10 -1 43.8 11.2
11 10 1 36 10.9
-11 10 -1 36.7 11.5
-11 10 -1 37.3 11.2
-11 10 -1 52.49 7
10 -11 -1 10.4 8.8
-10 -11 1 6.6 10.3
-10 -11 1 27.8 10
-10 -11 1 20.6 11.2
10 11 -1 29.9 10.5
-10 11 1 33 7.2
-10 11 1 16.4 11.3
-10 11 1 13.6 10.4
-9 -11 1 13.9 9.5
-9 -11 1 8.8 8.8
9 -11 -1 25.3 9.8
-9 -11 1 10 10.2
9 11 -1 23.8 9.5
-9 11 1 18.7 6.7
-9 11 1 41.2 11.2
9 11 -1 17.6 8.9
-9 11 1 9 9.8
8 -11 -1 4 8.3
-8 -11 1 11 8.9
-8 -11 1 12.4 8.4
-8 -11 1 11 10.7
-8 11 1 5.2 8.4
-8 11 1 6.1 7.9
-8 11 1 17.9 6.8
8 11 -1 17.9 8.8
8 11 -1 8.3 8.6
-7 -11 1 6.1 8.2
7 -11 -1 -5.3 6.9
-7 -11 1 4.9 8.1
-7 -11 1 7.1 8.7
7 11 -1 11.6 8.2
7 11 -1 3.2 8.9
-7 11 1 25.2 9.6
-7 11 1 12.5 6.6
-7 11 1 12.8 8.5
6 -11 -1 49.99 11
-6 -11 1 51.49 11
-6 -11 1 37.7 11.1
-6 -11 1 67.89 12.6
-6 11 1 47.6 11.8
-6 11 1 68.59 12.6
-6 11 1 53.39 9.1
6 11 -1 72.29 12.3
6 11 -1 49 10.6
-5 -11 1 5 7.7
-5 -11 1 7.9 8.2
5 -11 -1 4.3 7.7
-5 -11 1 5.7 7.5
5 11 -1 -2.5 6.8
5 11 -1 0.6 8.5
5 11 -1 11.4 7.8
-5 11 1 17.7 9.1
-5 11 1 13.8 9.2
-5 11 1 13.4 6.5
4 -11 -1 9.9 7.5
-4 -11 1 15.7 9.1
-4 -11 1 13.3 8.4
-4 -11 1 3 7.2
4 11 -1 0.1 7.2
-4 11 1 2.9 9.3
4 11 -1 11.9 8
-4 11 1 -0.1 6.3
4 11 -1 5.3 7.6
-4 11 1 2.8 8.5
-3 -11 1 -9.9 6.3
-3 -11 1 10.7 8
-3 -11 1 4.6 7.6
3 -11 -1 -11.5 5.8
3 11 -1 -5.2 6.3
-3 11 1 -9.5 8
3 11 -1 1.4 7.3
3 11 -1 5.5 7.4
-3 11 1 -9.5 5.5
-3 11 1 -8.7 7.8
-2 -11 1 5 7.1
-2 -11 1 -3.1 8.1
-2 -11 1 8.4 8.1
2 -11 -1 -7.6 6.8
-2 11 1 -2.4 6.1
2 11 -1 -3.5 6.7
-2 11 1 -6 7.7
2 11 -1 -3.6 6.4
-2 11 1 14.7 9.2
2 11 -1 0.7 7.1
1 -11 -1 41.2 11.2
-1 -11 1 41.3 10
-1 -11 1 22.1 8.6
1 -11 -1 24.9 8.1
-1 11 1 14.6 8.1
-1 11 1 49.8 10.7
1 11 -1 14.5 8.6
-1 11 1 31.5 7.7
1 11 -1 12.1 9.1
1 11 -1 27.3 8.6
0 -11 -1 -5.1 6.5
0 -11 1 14.5 8.4
0 -11 -1 4.3 6.7
0 -11 -1 -7.1 7.5
0 -11 1 7.6 7.5
0 11 1 -3.1 7.9
0 11 1 -10.5 7
0 11 -1 -7 5.7
0 11 -1 1.5 8.2
0 11 -1 -1.3 7.5
0 11 1 -0.5 6.7
-1 -11 -1 19.2 8.2
-1 -11 -1 -2 7.1
1 -11 1 5.7 7.7
-1 -11 -1 -0.1 8.1
1 11 1 -1.1 6.8
-1 11 -1 5.8 6.6
1 11 1 -9.4 7.6
-1 11 -1 14.4 8.1
-1 11 -1 24.1 8.4
1 11 1 12.2 8
2 -11 1 -4.2 7.3
-2 -11 -1 -8 6.9
-2 -11 -1 5.6 8.1
-2 -11 -1 -8.5 6.5
-2 11 -1 1.3 7.6
-2 11 -1 -0.9 7
2 11 1 5.4 7.7
2 11 1 -6.8 6.8
-2 11 -1 -15 5.2
2 11 1 -0.7 7.3
-3 -11 -1 114.79 14.5
3 -11 1 120.19 14.8
-3 -11 -1 139.89 15.1
-3 -11 -1 104.99 13.7
-3 11 -1 137.69 16.1
3 11 1 117.49 14.2
3 11 1 101.89 13.3
-3 11 -1 126.69 14.1
3 11 1 127.99 14.5
-3 11 -1 94.99 11.6
-4 -11 -1 14.3 8.6
4 -11 1 3.7 7.8
-4 -11 -1 -0.8 7.5
-4 -11 -1 -1 8.2
4 11 1 1.8 7.4
4 11 1 11.1 8.8
-4 11 -1 10.4 6.2
-4 11 -1 13.1 9.2
4 11 1 -2.2 7
-4 11 -1 14.6 9
-5 -11 -1 6.1 8.3
5 -11 1 10.9 8.4
-5 -11 -1 -1.2 7.2
-5 -11 -1 20.2 9.8
5 11 1 20.4 8.8
5 11 1 2.7 8.2
-5 11 -1 21 6.8
-5 11 -1 16.4 9.8
5 11 1 25.2 10.6
-5 11 -1 18.9 8.1
-6 -11 -1 59.99 11.6
6 -11 1 72.49 12.4
-6 -11 -1 54.89 10.8
-6 -11 -1 55.09 12.6
-6 11 -1 86.29 13.8
6 11 1 59.79 11.6
-6 11 -1 54.89 10.9
-6 11 -1 81.99 9.9
6 11 1 72.39 11.4
-7 -11 -1 43 11.1
-7 -11 -1 38 11.2
-7 -11 -1 33.4 9.8
7 -11 1 45.7 10.5
7 11 1 73.39 13.1
7 11 1 52.09 10.1
-7 11 -1 62.99 8.7
-7 11 -1 69.99 12.5
-7 11 -1 43.2 11.3
8 -11 1 27 9.6
-8 -11 -1 29.4 10.1
-8 -11 -1 23.3 9.8
-8 -11 -1 36.2 10.7
8 11 1 55.89 12.5
-8 11 -1 33.7 7.3
-8 11 -1 32.2 10.7
-8 11 -1 59.29 11.8
-9 -11 -1 78.59 14.5
-9 -11 -1 68.59 12.9
9 -11 1 77.39 12.4
-9 -11 -1 67.29 11.9
-9 11 -1 59.89 8.8
-9 11 -1 91.39 15.2
-9 11 -1 68.89 12.4
9 11 1 81.09 14.3
-10 -11 -1 10 9
-10 -11 -1 18.7 9.1
10 -11 1 1.7 8
-10 -11 -1 -12.8 8.3
-10 11 -1 11.5 11
10 11 1 -11.3 8.7
-10 11 -1 -2.4 4.9
-10 11 -1 1.3 8.1
8 -12 -1 10.5 9.4
-8 -12 1 14.9 10.9
-8 -12 1 0.4 7.7
-8 -12 1 13.9 11.1
8 12 -1 18.1 9.5
8 12 -1 26.8 11.2
-8 12 1 22 10.3
-8 12 1 16.7 7.5
-8 12 1 3.5 10
-7 -12 1 -7.3 9.5
7 -12 -1 2.6 8.6
-7 -12 1 -15.9 7.6
-7 -12 1 7.5 9.1
-7 12 1 2.4 9.7
7 12 -1 -8.2 7.1
-7 12 1 9.5 9.6
7 12 -1 -15.1 7
-7 12 1 -3.3 6.4
-6 -12 1 2.1 9
-6 -12 1 -1.9 7.8
6 -12 -1 -8.7 8
-6 -12 1 1.3 10.1
-6 12 1 -2.4 9.5
-6 12 1 -2.6 6.6
-6 12 1 -9.7 8.1
6 12 -1 12 9.2
6 12 -1 -10.5 8.4
-5 -12 1 2.4 8.1
-5 -12 1 8.9 9.9
5 -12 -1 -4.9 8
-5 -12 1 17.2 10.4
-5 12 1 4.3 6.7
-5 12 1 2.2 7.7
5 12 -1 0.8 9.3
5 12 -1 1.9 11.6
5 12 -1 5.7 8.3
-5 12 1 9 8.9
4 -12 -1 12.5 9
-4 -12 1 11.7 8.3
-4 -12 1 8.3 9.8
-4 -12 1 17.2 8.3
-4 12 1 11.9 7.6
4 12 -1 5.7 9.2
-4 12 1 25.3 9.1
4 12 -1 30.9 10.4
4 12 -1 20.8 8.8
-4 12 1 14.1 10.5
-3 -12 1 -6.2 8.1
-3 -12 1 8.4 8.7
-3 -12 1 2.9 8.1
3 -12 -1 4 7.7
-3 12 1 11.7 7.6
3 12 -1 3.4 9.1
3 12 -1 3.2 8.6
3 12 -1 0.5 7.4
-3 12 1 2.6 9
-3 12 1 -5.7 8.5
-2 -12 1 -13.3 6.5
-2 -12 1 -3 8.2
2 -12 -1 -0.5 6.9
-2 12 1 17.6 9.4
-2 12 1 -4 6.3
2 12 -1 -2.9 7
-2 12 1 -1.7 8.3
2 12 -1 7.4 7.6
2 12 -1 1.2 7.6
1 -12 -1 0.1 8.1
-1 -12 1 4.4 7.2
1 12 -1 2.3 7.2
-1 12 1 -10.1 6.4
-1 12 1 -10.9 7.9
1 12 -1 12.5 9.2
1 12 -1 -15.7 6.5
-1 12 1 -4.5 8.5
0 -12 1 16.3 8.8
0 -12 -1 0 7.3
0 12 -1 1.2 7.4
0 12 1 8.3 7.5
0 12 -1 11.1 9.1
0 12 1 0.7 8.9
0 12 -1 16 9.8
0 12 1 0.8 8.1
-1 -12 -1 3 8.3
1 -12 1 -4.5 7.6
-1 -12 -1 -8.3 8.3
-1 -12 -1 -2.3 7
-1 12 -1 -3.3 8.2
1 12 1 0.1 7.3
1 12 1 -1.2 9.1
-1 12 -1 8.6 7
1 12 1 13.1 8.9
-1 12 -1 -10.3 8.5
2 -12 1 5.6 8.2
-2 -12 -1 9.9 9.5
-2 -12 -1 15.9 9.4
-2 -12 -1 0.5 8
-2 12 -1 4.1 7
-2 12 -1 -5.2 8
2 12 1 -2.6 7.6
2 12 1 6.3 8.5
2 12 1 -0.2 8.2
-2 12 -1 -3.1 7.5
-3 -12 -1 -4.2 8.4
-3 -12 -1 -15.9 6.2
3 -12 1 3.4 8.2
-3 -12 -1 -1.7 9.1
-3 12 -1 3 9.1
3 12 1 10.4 9
3 12 1 -8.3 7.8
3 12 1 -8.9 7.3
-3 12 -1 -7.4 6
-3 12 -1 14.8 8.4
4 -12 1 3.4 8.2
-4 -12 -1 -6.5 7.5
-4 -12 -1 -1.8 8.2
-4 -12 -1 4.7 8.9
4 12 1 2.7 8.5
4 12 1 -9 8.3
-4 12 -1 2.3 7.7
4 12 1 -0.8 7.3
-4 12 -1 -1.2 7.7
-4 12 -1 1.8 6.6
-5 -12 -1 19.2 8.7
-5 -12 -1 0.3 9.7
-5 -12 -1 -4 7.9
5 -12 1 4.8 8.5
-5 12 -1 12.6 7.2
-5 12 -1 10.7 8.2
5 12 1 -3.1 7.8
5 12 1 3.9 9.6
-5 12 -1 9.3 9.2
-6 -12 -1 42.1 12.4
-6 -12 -1 27 10.2
6 -12 1 33.7 10.7
-6 -12 -1 28.4 10.3
-6 12 -1 25.1 10.8
6 12 1 14.7 9.2
6 12 1 53.79 12.6
-6 12 -1 30.2 7.8
-6 12 -1 33 12
-7 -12 -1 27.4 10.4
7 -12 1 33.8 10.6
-7 -12 -1 36.1 11
-7 -12 -1 44.7 12
-7 12 -1 37.8 11.3
-7 12 -1 38.8 8.4
-7 12 -1 48.2 11.8
7 12 1 39.7 12.1
4 -13 -1 -20.6 7.7
-4 -13 1 -2.1 8.5
-4 -13 1 5.5 9.4
-4 13 1 -4.9 8.4
4 13 -1 14.6 9.2
4 13 -1 -2 9.4
-4 13 1 7.5 7.8
4 13 -1 4.6 9.5
-4 13 1 5.9 10.4
-3 -13 1 25.1 10.3
3 -13 -1 22.2 10.2
-3 13 1 -2.4 8.5
3 13 -1 24.7 11.5
-3 13 1 34.4 9.4
3 13 -1 38 11.3
-3 13 1 25.9 10.6
3 13 -1 28.9 10.2
-2 -13 1 2.6 8.2
2 -13 -1 -13.1 7.1
-2 13 1 -5.7 8.4
-2 13 1 -19.3 8.2
2 13 -1 -10.1 8.2
-2 13 1 6.2 8
2 13 -1 14.8 9.1
2 13 -1 -4.1 9
1 -13 -1 -5.4 7.3
-1 -13 1 -11.5 8.1
-1 13 1 2.7 8.5
1 13 -1 -5.5 7.2
-1 13 1 1.2 9.4
-1 13 1 -10.3 7.6
1 13 -1 3.7 8.9
1 13 -1 12.8 9.9
0 -13 1 4.5 7.9
0 -13 -1 5.7 9.2
0 13 1 6.1 8
0 13 1 14.9 10.2
0 13 -1 8.6 8.6
0 13 1 -7.5 9.1
0 13 -1 -4 8.7
0 13 -1 8.5 10.5
1 -13 1 37.2 11.1
-1 -13 -1 8 8.5
-1 13 -1 35.2 11.5
1 13 1 10.5 9.3
1 13 1 44.8 11.2
-1 13 -1 8.4 9.4
1 13 1 24.2 10.7
-1 13 -1 42.1 9.5
-2 -13 -1 -6.7 9.3
2 -13 1 9 9
-2 -13 -1 -1.2 7.7
-2 13 -1 -2.7 8.1
2 13 1 19 9.6
2 13 1 7.1 9.3
2 13 1 25 10.8
-2 13 -1 11.3 8
-2 13 -1 -4.1 9.4
-3 -13 -1 50.89 12.7
3 -13 1 58.99 12.8
-3 -13 -1 54.39 12.3
-3 13 -1 54.59 10.6
3 13 1 54.59 12.4
3 13 1 66.19 13.5
-3 13 -1 38.2 11.6
3 13 1 51.69 12.1
-3 13 -1 43.2 11.2
-4 -13 -1 16.7 10.7
-4 -13 -1 32.3 12
4 -13 1 25.5 9.9
-4 -13 -1 23.5 10.5
-4 13 -1 6.2 9.6
4 13 1 48.9 11.5
-4 13 -1 14.5 11.7
-4 13 -1 47.3 9.6
4 13 1 37.5 12.1
-18 0 2 7.7 8.8
-18 0 2 -12.1 9.6
-18 0 2 -6.3 6.1
-17 0 2 6 9
-17 0 2 17.5 10.1
-17 0 2 0 6
-16 0 2 119.89 11.4
-16 0 2 83.19 12.7
-16 0 2 91.79 13.8
-15 0 2 148.39 15.9
-15 0 2 125.59 12
-15 0 2 150.28 16.4
-14 0 2 30.5 5.2
-14 0 2 51.79 10.5
14 0 -2 45.8 11
-14 0 2 29.8 9.1
-14 0 2 26.5 6.6
13 0 -2 5.6 8.1
-13 0 2 36.9 8.6
-13 0 2 35.6 5.1
-13 0 2 31.2 6.2
-13 0 2 42.5 9.2
-13 0 2 38.9 6.4
-12 0 2 273.27 16.6
-12 0 2 272.37 15.2
-12 0 2 270.57 14
-12 0 2 257.67 19.1
12 0 -2 242.08 18.7
-12 0 2 271.57 18.7
-12 0 2 254.87 16.4
-11 0 2 45 7.6
-11 0 2 58.89 5.8
-11 0 2 53.39 4.6
-11 0 2 59.89 6.8
11 0 -2 65.39 6.5
-11 0 2 44.6 7.8
-11 0 2 71.89 7.5
11 0 -2 66.39 9.5
10 0 -2 22.4 6.1
-10 0 2 18 2.9
-10 0 2 30 5
-10 0 2 30.9 4
-10 0 2 27.2 6.8
-10 0 2 29.8 5.1
10 0 -2 36 4.8
10 0 -2 27.4 4.1
-10 0 2 34.3 6.7
-9 0 2 -1 3.2
-9 0 2 -0.6 2.2
-9 0 2 6.2 3.7
-9 0 2 -2.4 1.7
9 0 -2 0.5 2.5
-9 0 2 -5.3 4.3
-9 0 2 0.7 4.7
9 0 -2 3.2 2.8
9 0 -2 2.9 4.8
-8 0 2 839.12 45.4
-8 0 2 952.2 43.1
8 0 -2 925.41 43.7
-8 0 2 930.41 43.5
-8 0 2 939.01 45.4
-8 0 2 833.02 44.4
8 0 -2 856.01 45.7
-8 0 2 899.91 44.4
8 0 -2 881.81 44.1
-7 0 2 19.2 4.7
-7 0 2 15 5
-7 0 2 13.9 2.6
-7 0 2 12.6 2.3
-7 0 2 12.6 3.8
7 0 -2 11.9 5.3
-7 0 2 18 3.7
7 0 -2 9 3.2
7 0 -2 14.3 2.9
-6 0 2 485.05 25.3
-6 0 2 474.35 25.2
-6 0 2 489.25 23.7
6 0 -2 460.85 24.5
6 0 -2 485.05 25.5
-6 0 2 500.95 25.6
6 0 -2 494.55 25.8
6 0 -2 505.65 25
-6 0 2 472.55 24.6
6 0 -2 488.05 23.9
-6 0 2 463.55 23.7
-6 0 2 512.95 24.9
5 0 -2 27.6 3.8
5 0 -2 31.5 5.1
-5 0 2 26.6 2.7
-5 0 2 26.2 2.8
5 0 -2 26.4 4
-5 0 2 20.8 3.6
5 0 -2 26.6 4.6
-5 0 2 25.8 3.8
-5 0 2 39 4.9
-5 0 2 25.3 4.6
5 0 -2 28.2 4.6
-5 0 2 29.8 4.7
5 0 -2 35 3.2
5 0 -2 26.5 2.9
4 0 -2 191.68 11.4
4 0 -2 199.48 10
-4 0 2 200.48 10.2
4 0 -2 194.38 11.1
-4 0 2 190.28 9.9
-4 0 2 183.48 10.8
-4 0 2 201.58 11.2
4 0 -2 180.58 10.8
-4 0 2 193.48 11.3
-4 0 2 185.38 11.4
4 0 -2 194.68 10.2
-4 0 2 196.98 11.1
4 0 -2 204.98 11.8
-3 0 2 1159.68 54.99
3 0 -2 1143.19 54.99
3 0 -2 1159.78 55.19
-3 0 2 1125.89 54.39
3 0 -2 1129.29 54.99
3 0 -2 1137.19 55.09
-3 0 2 1202.98 55.19
3 0 -2 1179.38 54.19
3 0 -2 1143.59 54.49
-3 0 2 1169.58 54.19
-3 0 2 1120.79 54.79
-3 0 2 1042 54.79
-3 0 2 1247.28 55.19
-2 0 2 1527.55 73.09
2 0 -2 1546.25 72.69
-2 0 2 1555.14 72.99
2 0 -2 1508.95 72.39
2 0 -2 1650.73 72.99
2 0 -2 1619.74 73.09
-2 0 2 1382.96 72.69
1 0 -2 63.69 4.5
0 0 2 -0.6 0.9
0 0 -2 -0.4 0.6
0 0 -2 -0.6 0.8
0 0 2 3.2 1.3
0 0 2 0.4 1
0 0 -2 -0.5 0.7
0 0 2 7 1.1
0 0 -2 -0.4 0.8
0 0 2 -1 0.8
0 0 2 0.7 0.8
-2 0 -2 16.9 2.5
-2 0 -2 12 1.7
2 0 2 16 2
-2 0 -2 12.9 1.8
2 0 2 15.5 2.2
2 0 2 17.5 2.8
-2 0 -2 14.5 1.9
-2 0 -2 10.9 1.7
2 0 2 12.5 1.8
-3 0 -2 596.64 28.4
-3 0 -2 567.94 28.3
3 0 2 578.64 29.4
-3 0 -2 582.14 29.3
3 0 2 603.04 29.1
-3 0 -2 620.14 29
3 0 2 561.34 28.5
3 0 2 616.74 28.4
-3 0 -2 577.44 28.3
-3 0 -2 559.64 28.4
3 0 2 609.34 28.3
3 0 2 595.74 28.3
4 0 2 2577.14 120.89
-4 0 -2 2558.64 121.29
4 0 2 2597.04 120.29
-4 0 -2 2488.85 120.19
4 0 2 2629.64 121.39
4 0 2 2468.65 120.09
4 0 2 2658.53 120.09
-4 0 -2 2578.54 120.89
4 0 2 2622.64 121.49
-4 0 -2 2482.85 120.19
-4 0 -2 2442.16 120.19
5 0 2 372.76 21.1
5 0 2 403.96 19.8
-5 0 -2 412.96 19.7
5 0 2 413.36 19.9
-5 0 -2 394.26 19.8
5 0 2 405.36 20.5
-5 0 -2 384.66 20.3
5 0 2 386.56 21
-5 0 -2 370.26 19.5
-5 0 -2 395.76 21.2
5 0 2 372.26 19.4
6 0 2 750.32 36
6 0 2 755.92 37.9
-6 0 -2 706.43 35.9
-6 0 -2 722.73 36.5
6 0 2 706.53 35.6
6 0 2 780.72 36.8
-6 0 -2 731.33 35.8
-6 0 -2 720.73 35.6
-6 0 -2 742.43 37.4
-6 0 -2 753.92 36.4
-7 0 -2 101.59 7.5
-7 0 -2 91.69 6.5
7 0 2 103.59 6.7
-7 0 -2 93.09 8.9
7 0 2 107.09 10
-7 0 -2 104.69 7.4
-7 0 -2 95.89 7.1
-7 0 -2 94.69 7.2
-8 0 -2 217.48 13.1
-8 0 -2 233.18 13.1
8 0 2 232.68 15.9
8 0 2 237.48 12.7
-8 0 -2 225.18 12.5
-8 0 -2 239.78 15.2
-8 0 -2 239.88 13.8
-9 0 -2 14.4 5.3
-9 0 -2 11.1 2.9
-9 0 -2 9.4 3.5
-9 0 -2 11.6 3.6
9 0 2 9.6 5.8
-9 0 -2 14.5 3.6
-9 0 -2 7.8 5.1
9 0 2 15.4 3.2
-10 0 -2 402.56 24.8
-10 0 -2 398.46 22.1
-10 0 -2 429.46 22.8
10 0 2 401.16 24.7
-10 0 -2 421.56 22.1
-10 0 -2 429.86 24.9
-10 0 -2 413.26 21.1
-11 0 -2 651.43 35.5
-11 0 -2 754.22 36.6
-11 0 -2 725.83 35.8
-11 0 -2 686.53 38.6
-11 0 -2 745.43 38.9
11 0 2 646.04 38.4
-11 0 -2 707.63 34.6
-12 0 -2 586.34 29.9
-12 0 -2 554.24 33
-12 0 -2 567.54 28.4
-12 0 -2 553.04 30.6
12 0 2 553.44 33.2
-12 0 -2 590.24 30
-12 0 -2 571.84 33
-13 0 -2 391.76 21.6
-13 0 -2 380.66 25.5
-13 0 -2 357.46 21.3
13 0 2 397.96 26.3
-13 0 -2 374.36 22
-13 0 -2 377.06 25.1
14 0 2 61.99 12
-14 0 -2 77.59 12.3
-14 0 -2 69.59 8
-14 0 -2 67.29 11.8
-14 0 -2 68.09 8.7
-15 0 -2 20.6 5.8
15 0 2 21.5 9.2
-15 0 -2 21.1 6
-15 0 -2 17.5 8.8
-15 0 -2 20.9 8.6
-16 0 -2 16.7 9.1
-16 0 -2 8.3 9.1
-16 0 -2 3.3 5.2
16 0 2 -5.2 8.8
17 0 2 29.8 11.4
-17 0 -2 26.4 11.4
-17 0 -2 47.7 12.2
-17 0 -2 44.6 11.4
-18 -1 2 8.4 9.1
-18 -1 2 11.4 9.5
-18 -1 2 -6.4 6.3
-18 1 2 -14.6 7.8
-18 1 2 -2 8.3
-18 1 2 -4.7 5.5
-17 -1 2 5.9 9.5
-17 -1 2 12.8 6.9
-17 -1 2 5.9 8.8
-17 1 2 2.6 8.3
-17 1 2 22.2 9.4
-17 1 2 18 6.4
-16 -1 2 -7.3 5.5
-16 -1 2 13.1 9.4
-16 -1 2 0.3 9
-16 1 2 1.2 6.9
-16 1 2 -2.5 5.2
-16 1 2 -15 8
-15 -1 2 44.7 8.3
-15 -1 2 47.3 10.2
-15 -1 2 37.8 10.1
-15 -1 2 28.2 9.1
-15 1 2 46.6 7.3
-15 1 2 56.19 11
-15 1 2 49.7 10
-14 -1 2 255.87 18.2
-14 -1 2 284.27 16.7
14 -1 -2 269.67 21.6
-14 -1 2 295.57 21.4
-14 -1 2 279.37 21
-14 1 2 251.57 19.1
-14 1 2 291.47 17.5
-14 1 2 281.67 19
14 1 -2 241.78 21.4
-14 1 2 247.18 20
13 -1 -2 138.49 10.4
-13 -1 2 127.39 9.9
-13 -1 2 129.19 13.9
13 -1 -2 133.49 14.9
-13 -1 2 120.29 11.5
-13 -1 2 133.79 13.6
-13 1 2 145.19 14.8
-13 1 2 125.29 10.6
-13 1 2 125.39 10.5
13 1 -2 123.19 14.3
-13 1 2 117.19 12.8
-13 1 2 115.49 9
12 -1 -2 -1.6 5.5
-12 -1 2 -6.3 5.1
-12 -1 2 5.3 4.7
-12 -1 2 -1.8 4.2
-12 -1 2 -0.2 5.9
12 -1 -2 5.6 3.8
-12 -1 2 8 3.8
-12 1 2 9.6 6.2
-12 1 2 -0.9 5.5
-12 1 2 -0.5 3.6
-12 1 2 -2.8 2.6
12 1 -2 13.8 7.4
-12 1 2 1.7 4.2
-11 -1 2 1.3 3.9
-11 -1 2 -1.1 3.9
-11 -1 2 7.9 6
11 -1 -2 0.2 2.8
-11 -1 2 5.3 5.2
11 -1 -2 8.9 6
-11 -1 2 2.5 3.2
11 1 -2 0.1 5.3
-11 1 2 -1.2 2.3
-11 1 2 -0.5 5.1
-11 1 2 6.5 3.9
-11 1 2 -1.9 2.4
-11 1 2 2 4.4
-11 1 2 -0.6 3.3
11 1 -2 0.2 3.2
-10 -1 2 26.7 5.1
-10 -1 2 14.1 5.8
10 -1 -2 13.6 6.2
10 -1 -2 24.2 4
-10 -1 2 16.6 4.8
-10 -1 2 18.3 3.8
-10 -1 2 7.6 5.1
-10 1 2 13.7 3.1
10 1 -2 12.4 5.6
-10 1 2 17.7 4.2
10 1 -2 15.4 4.2
-10 1 2 18.1 5.4
-10 1 2 10.9 3.7
-10 1 2 18.9 6.4
-10 1 2 16.2 3.1
9 -1 -2 47 5.2
-9 -1 2 51.29 6.4
-9 -1 2 51.59 7.3
9 -1 -2 59.69 8.1
-9 -1 2 51.69 5.2
-9 -1 2 54.19 7.1
-9 -1 2 56.29 6.3
9 1 -2 48.4 5.7
-9 1 2 57.49 5.6
9 1 -2 35.5 6.7
-9 1 2 56.39 5
-9 1 2 43.1 6.1
-9 1 2 51.39 4.6
-9 1 2 43.7 6.9
9 1 -2 51.39 5.5
-9 1 2 51.39 5.8
-8 -1 2 14.8 4.9
-8 -1 2 9.8 4.1
-8 -1 2 12.2 5.1
-8 -1 2 16.4 3.3
8 -1 -2 4.1 5
8 -1 -2 11.4 3.1
-8 -1 2 12 4
-8 1 2 9.7 3.3
-8 1 2 19.3 4.5
8 1 -2 10 3.3
8 1 -2 6.2 3.6
-8 1 2 10.9 2.6
-8 1 2 9.1 2.6
-8 1 2 19.5 3.9
-8 1 2 10.4 5.1
8 1 -2 14.2 4.7
8 1 -2 6.3 4.6
-7 -1 2 1161.08 58.29
-7 -1 2 1235.78 57.79
-7 -1 2 1178.78 58.39
-7 -1 2 1198.18 56.99
7 -1 -2 1188.18 56.99
7 -1 -2 1215.98 58.69
-7 -1 2 1147.39 57.89
-7 1 2 1224.28 57.99
-7 1 2 1235.88 57.39
7 1 -2 1191.98 57.59
-7 1 2 1203.48 56.89
7 1 -2 1092.29 57.89
-7 1 2 1106.59 57.09
-7 1 2 1195.38 56.39
-7 1 2 1124.79 58.29
7 1 -2 1190.78 58.69
7 1 -2 1225.08 57.09
6 -1 -2 121.29 9.5
-6 -1 2 122.09 9.4
6 -1 -2 109.89 8.5
-6 -1 2 126.89 8.8
-6 -1 2 116.29 9
6 -1 -2 127.59 8.4
-6 -1 2 126.69 7.7
-6 -1 2 110.19 9.5
-6 -1 2 119.49 8.6
-6 -1 2 116.49 6.4
6 -1 -2 124.29 7.9
-6 1 2 130.99 8.2
-6 1 2 121.29 7.7
-6 1 2 128.99 7.1
6 1 -2 134.09 10.3
6 1 -2 119.19 8.8
6 1 -2 129.09 8
6 1 -2 122.69 9.2
-6 1 2 131.39 9.5
-6 1 2 129.49 8.7
-6 1 2 124.39 8.1
5 -1 -2 166.58 11.4
5 -1 -2 177.68 10.6
-5 -1 2 194.28 11.4
5 -1 -2 185.78 12
5 -1 -2 188.88 10.5
-5 -1 2 173.78 9.3
-5 -1 2 205.78 11.6
-5 -1 2 190.48 11.2
5 -1 -2 195.88 11.2
-5 -1 2 182.48 10.3
-5 -1 2 194.58 11.7
-5 -1 2 175.58 11.3
-5 1 2 192.58 12.1
-5 1 2 169.88 10.5
-5 1 2 185.88 10.9
5 1 -2 195.78 11.5
-5 1 2 183.88 9.4
5 1 -2 176.28 9.2
5 1 -2 196.48 12.2
-5 1 2 194.88 10.6
-5 1 2 189.68 10.4
5 1 -2 171.38 11
5 1 -2 192.18 11.6
5 1 -2 188.28 10.4
4 -1 -2 928.01 48.1
-4 -1 2 1030.1 48.7
-4 -1 2 1046 48.9
-4 -1 2 968.2 47.5
4 -1 -2 1018.3 48.9
-4 -1 2 895.01 48.6
4 -1 -2 943.71 48.3
-4 -1 2 1039.6 48.1
-4 -1 2 1071.99 48.8
4 -1 -2 1038.1 48.5
-4 -1 2 986.3 48.8
-4 1 2 1029.7 48.4
4 1 -2 1028.9 48.8
4 1 -2 1051.89 49.1
4 1 -2 982 48.7
-4 1 2 1055.09 48.2
-4 1 2 991.7 47.3
4 1 -2 1025.7 48.1
-4 1 2 955.1 48.2
-4 1 2 998.7 48.2
4 1 -2 1017.1 47.5
-4 1 2 1032.9 49
-3 -1 2 105.69 6.7
-3 -1 2 93.19 5.3
3 -1 -2 87.39 6.3
-3 -1 2 87.59 6.3
3 -1 -2 105.89 6.3
-3 -1 2 92.59 6.8
3 -1 -2 97.89 6.8
-3 -1 2 94.99 6.7
3 -1 -2 82.79 6.1
-3 -1 2 88.29 5.8
-3 -1 2 89.29 6.6
3 -1 -2 89.79 6.2
-3 -1 2 84.29 6.4
3 1 -2 95.69 6.8
3 1 -2 98.79 6
3 1 -2 104.69 6.6
3 1 -2 88.99 5.3
-3 1 2 80.29 5.6
3 1 -2 110.59 7
-3 1 2 92.69 4.7
3 1 -2 88.59 6.3
-3 1 2 98.99 6.1
3 1 -2 103.59 7
-3 1 2 94.09 6.1
-3 1 2 82.39 6.5
-3 1 2 86.19 6
2 -1 -2 795.32 38.3
-2 -1 2 819.92 37.9
2 -1 -2 792.52 38.4
-2 -1 2 854.01 38.6
-2 -1 2 764.32 38.1
2 -1 -2 813.12 38.3
-2 -1 2 852.41 38.3
-2 -1 2 867.71 38.6
-2 -1 2 888.91 38.5
2 -1 -2 768.62 37.9
2 -1 -2 825.02 38
2 -1 -2 873.51 38.6
-2 1 2 845.92 38.3
2 1 -2 779.72 38.1
2 1 -2 821.92 38.4
-2 1 2 675.53 38.1
2 1 -2 700.33 37.9
-2 1 2 743.03 38.3
2 1 -2 795.22 38.5
2 1 -2 811.52 38.5
2 1 -2 807.72 38.2
-2 1 2 671.23 37.5
-2 1 2 837.92 38.4
-1 -1 2 238.48 11.8
-1 -1 2 228.58 12
-1 -1 2 230.58 12.2
1 -1 -2 241.88 11.7
-1 -1 2 235.18 11.5
1 -1 -2 248.28 12
-1 -1 2 232.78 11.9
1 -1 -2 252.67 12.1
-1 1 2 211.48 11.9
1 1 -2 250.27 12
1 1 -2 199.38 11.9
-1 1 2 238.18 12.1
1 1 -2 234.58 11.9
0 -1 -2 289.57 13.4
0 -1 2 265.67 13.4
0 -1 2 271.87 12.9
0 -1 2 278.87 13.1
0 -1 -2 226.28 13.2
0 -1 2 279.27 13.5
0 -1 2 278.57 13.2
0 1 2 256.67 13.2
0 1 2 264.97 13.3
0 1 -2 285.47 13.5
0 1 2 276.27 13.4
0 1 2 223.88 13.3
-1 -1 -2 219.28 12.4
-1 -1 -2 217.68 11.9
-1 -1 -2 252.37 12.2
1 -1 2 241.88 11.3
-1 -1 -2 227.48 12
-1 -1 -2 244.48 12.1
-1 -1 -2 222.08 12
1 -1 2 243.78 12.1
1 1 2 234.88 12
1 1 2 223.18 11.9
1 1 2 240.58 11.8
1 1 2 218.78 12.1
1 1 2 242.98 12.1
-2 -1 -2 396.46 20
-2 -1 -2 446.16 19.9
-2 -1 -2 386.66 19.1
-2 -1 -2 406.46 19.4
-2 -1 -2 407.36 20
-2 -1 -2 378.16 20.1
-2 -1 -2 444.16 19.9
-2 -1 -2 347.77 19.8
-2 -1 -2 402.06 20
2 1 2 409.16 19.5
-2 1 -2 394.46 19.8
2 1 2 383.66 19.1
-2 1 -2 396.86 19.8
2 1 2 407.76 20.1
2 1 2 394.76 19.8
2 1 2 380.56 20
2 1 2 408.46 20.2
-3 -1 -2 716.43 36.7
-3 -1 -2 706.83 36.6
-3 -1 -2 767.22 37
-3 -1 -2 782.22 36.1
-3 -1 -2 730.83 36
-3 -1 -2 762.92 37.2
-3 -1 -2 781.82 36.7
-3 -1 -2 754.72 36.9
3 -1 2 800.12 37.2
-3 1 -2 757.02 36.7
3 1 2 729.53 36.1
3 1 2 786.02 36.6
3 1 2 710.33 37.1
3 1 2 836.72 37.5
3 1 2 779.52 37
-3 1 -2 747.03 35.6
3 1 2 753.72 36.1
-3 1 -2 718.33 36.6
3 1 2 719.43 36.6
-3 1 -2 769.22 37
3 1 2 763.62 37.1
3 1 2 805.92 36.8
-3 1 -2 730.13 35.5
-4 -1 -2 94.49 6
-4 -1 -2 100.09 7.7
-4 -1 -2 96.39 6.9
4 -1 2 105.29 5.4
-4 -1 -2 106.69 7.5
-4 -1 -2 85.69 5.6
4 -1 2 104.19 8.2
-4 -1 -2 102.09 7.4
-4 -1 -2 85.19 6.9
-4 1 -2 99.19 7.1
-4 1 -2 98.39 5.1
4 1 2 95.79 5.8
4 1 2 103.59 7.7
4 1 2 83.49 7
4 1 2 90.49 7.7
-4 1 -2 89.89 5.1
-4 1 -2 103.89 6.6
-4 1 -2 88.99 5.2
4 1 2 109.39 6.9
4 1 2 111.59 7
-4 1 -2 94.99 6.7
-5 -1 -2 11.4 4.1
-5 -1 -2 9.4 3
5 -1 2 11.4 1.3
5 -1 2 12.1 1.3
5 -1 2 12.8 2.1
-5 -1 -2 10.9 3.4
-5 -1 -2 10.1 2
5 -1 2 7.5 3.6
-5 -1 -2 15.5 4.9
-5 -1 -2 12.7 3.7
-5 -1 -2 8.5 2.5
-5 1 -2 11.6 3.9
-5 1 -2 10.6 1.9
5 1 2 6.9 4.1
-5 1 -2 9.2 1.9
5 1 2 10.9 3
5 1 2 12.5 2.1
5 1 2 7.9 3.4
-5 1 -2 12.1 3
-5 1 -2 14.5 3.2
5 1 2 9.8 3.6
-6 -1 -2 157.88 10.1
-6 -1 -2 156.98 8.6
6 -1 2 164.48 8.9
6 -1 2 146.29 11
-6 -1 -2 141.19 10
-6 -1 -2 175.38 10.5
6 -1 2 159.18 8.3
-6 -1 -2 167.08 9.7
-6 -1 -2 173.88 11.5
-6 1 -2 149.19 8.7
-6 1 -2 152.78 11.6
6 1 2 154.38 9.7
6 1 2 154.18 11.3
-6 1 -2 173.88 10.2
-6 1 -2 154.98 9.7
-6 1 -2 185.68 11.2
6 1 2 180.88 11.5
-6 1 -2 161.08 8.8
7 -1 2 649.43 33.1
-7 -1 -2 636.74 31.5
-7 -1 -2 613.94 31.6
-7 -1 -2 643.44 33.1
7 -1 2 643.54 30.2
-7 -1 -2 618.64 31.6
7 -1 2 616.64 30.6
-7 -1 -2 615.04 30.1
-7 -1 -2 624.54 31.9
7 -1 2 665.43 31.9
-7 1 -2 653.53 33.1
7 1 2 593.44 31.2
-7 1 -2 619.24 31.2
-7 1 -2 632.04 31.7
-7 1 -2 650.83 32.7
-7 1 -2 601.34 30.4
7 1 2 640.94 33.3
-7 1 -2 587.54 30.5
-8 -1 -2 392.06 20.9
-8 -1 -2 384.16 22.5
-8 -1 -2 388.16 19.2
8 -1 2 397.76 23
-8 -1 -2 422.76 21.1
-8 -1 -2 363.66 20.9
-8 -1 -2 399.76 21.4
8 1 2 414.86 23
-8 1 -2 369.86 20.8
-8 1 -2 416.76 22.2
8 1 2 377.26 20.7
-8 1 -2 387.86 20.5
-8 1 -2 373.56 19.8
-8 1 -2 398.96 22.5
-8 1 -2 406.56 20
-9 -1 -2 194.58 12.2
-9 -1 -2 191.28 12.3
-9 -1 -2 200.08 12.5
-9 -1 -2 190.08 13.9
-9 -1 -2 187.58 9.9
9 -1 2 155.78 13.5
9 1 2 200.78 11.9
-9 1 -2 189.28 13.6
-9 1 -2 197.88 14.2
9 1 2 177.28 14.4
-9 1 -2 192.18 11
-9 1 -2 210.18 12.2
-9 1 -2 172.38 11.3
-9 1 -2 192.78 11.1
-10 -1 -2 1.5 3.8
-10 -1 -2 6.7 4
-10 -1 -2 3 5.8
-10 -1 -2 1 3.5
10 -1 2 0.5 5.4
-10 -1 -2 -0.7 1.6
-10 -1 -2 -1.2 4.7
-10 1 -2 9 5.3
-10 1 -2 4.3 3
10 1 2 10.3 3.5
-10 1 -2 -1.2 2.6
-10 1 -2 3.5 4.9
10 1 2 -0.3 4.8
-10 1 -2 6.6 3.6
-10 1 -2 10.7 3.3
-11 -1 -2 67.69 7.3
-11 -1 -2 56.79 7.2
11 -1 2 76.79 10.5
-11 -1 -2 63.29 9.4
-11 -1 -2 77.49 8.1
-11 -1 -2 74.99 10.3
-11 1 -2 69.99 9.6
-11 1 -2 54.99 6
-11 1 -2 71.69 6.2
-11 1 -2 69.09 6.4
-11 1 -2 54.89 9.3
11 1 2 49.8 9
-11 1 -2 52.89 6.7
12 -1 2 27.1 9.1
-12 -1 -2 45.5 9.4
-12 -1 -2 50.59 7
-12 -1 -2 49.8 9
-12 -1 -2 51.69 6.7
-12 -1 -2 33.9 6.3
-12 1 -2 34.5 9
-12 1 -2 35.8 5.1
-12 1 -2 42.6 5.6
12 1 2 41.7 8.9
-12 1 -2 54.69 6.8
-12 1 -2 41.6 8.1
-12 1 -2 38.6 5.1
-13 -1 -2 316.37 19.8
-13 -1 -2 317.07 22.5
-13 -1 -2 314.27 22.9
-13 -1 -2 381.36 20.6
13 -1 2 302.17 23.4
-13 1 -2 345.67 19.6
-13 1 -2 330.47 18.5
13 1 2 265.97 23.1
-13 1 -2 315.47 18
-13 1 -2 331.07 23.1
-13 1 -2 314.57 21.7
14 -1 2 19.6 8.5
-14 -1 -2 24.1 8.9
-14 -1 -2 22.4 6.2
-14 -1 -2 23.5 9.6
-14 -1 -2 32 6.7
-14 1 -2 22 5.6
-14 1 -2 30.8 9
-14 1 -2 23.4 4.8
-14 1 -2 23.2 8.3
14 1 2 10.4 9.1
-14 1 -2 18.5 5
-15 -1 -2 18.4 6.2
-15 -1 -2 1.5 8.5
-15 -1 -2 -1 5.4
-15 -1 -2 1 7.8
15 -1 2 -4.9 8.3
-15 1 -2 -4.2 3.9
-15 1 -2 3.9 3.9
-15 1 -2 -1.4 7.7
-15 1 -2 -7.9 6.9
15 1 2 1.2 7.7
-16 -1 -2 6 8.8
-16 -1 -2 0.1 8.3
-16 -1 -2 13.6 6.3
16 -1 2 5.6 9.5
16 1 2 5.2 10.2
-16 1 -2 13.8 9
-16 1 -2 6.6 8.8
-17 -1 -2 3.7 9.6
-17 -1 -2 8.1 10.4
17 -1 2 -2.9 9.8
-17 -1 -2 -9.4 5.5
-17 1 -2 4.3 10.1
17 1 2 -5.9 8.8
-17 1 -2 24 9.7
-18 -2 2 10.8 11.4
-18 -2 2 5.6 9.8
-18 -2 2 12.5 7.9
-18 2 2 20.4 9.2
-18 2 2 29.4 11.8
-17 -2 2 -7.1 9
-17 -2 2 6.5 6.8
-17 -2 2 13.2 9.3
-17 2 2 20.3 8.9
-17 2 2 7.1 5.1
-17 2 2 5.1 8.9
-16 -2 2 57.79 10
-16 -2 2 33.7 10.4
-16 -2 2 62.69 12.8
-16 2 2 79.09 11.7
-16 2 2 66.39 7.9
-16 2 2 41.6 10.3
-15 -2 2 30.9 9.1
-15 -2 2 41.2 10.1
-15 -2 2 54.79 8.8
-15 -2 2 34.3 6.8
-15 2 2 40.1 6.6
-15 2 2 46.7 11.2
-15 2 2 18.2 7.2
-14 -2 2 328.37 23.4
-14 -2 2 322.47 21
-14 -2 2 296.57 22.3
-14 -2 2 337.67 19.8
14 2 -2 308.77 23.1
-14 2 2 331.17 19
-14 2 2 331.67 21.8
-14 2 2 315.37 22.6
-13 -2 2 3.1 5.6
-13 -2 2 -5 6.9
-13 -2 2 -3.1 6.5
13 -2 -2 3.5 4.2
13 -2 -2 1.3 6.9
-13 -2 2 1.8 4.3
-13 2 2 0.6 3.2
-13 2 2 12.6 4.4
-13 2 2 11.3 5.4
-13 2 2 0.3 4
13 2 -2 -7.7 6.1
-13 2 2 2.9 6.3
-12 -2 2 0.3 4.9
-12 -2 2 6.8 6.2
-12 -2 2 -3.2 5.2
12 -2 -2 0.3 3.7
-12 -2 2 8.6 5.5
12 -2 -2 -4.9 5.7
-12 -2 2 7.8 4.4
-12 2 2 5.2 5
-12 2 2 4.8 3.5
-12 2 2 3.8 3.8
-12 2 2 -4.1 5.3
12 2 -2 -3.4 6.6
-12 2 2 -2.3 2.8
11 -2 -2 7.6 4.1
-11 -2 2 17.4 4.6
11 -2 -2 9.7 6
-11 -2 2 11.1 5
-11 -2 2 9.7 5.8
-11 -2 2 14.8 5.6
-11 -2 2 12.9 6.4
-11 2 2 12.9 4.9
11 2 -2 6.5 5.8
-11 2 2 11.4 6.2
-11 2 2 17.3 4
11 2 -2 11.5 4.3
-11 2 2 13.9 3.3
-11 2 2 11.6 4.1
10 -2 -2 1.2 5.2
10 -2 -2 -0.9 3.3
-10 -2 2 1.8 4.4
-10 -2 2 -1.6 4.9
-10 -2 2 0 5.8
-10 -2 2 8.5 3.8
-10 -2 2 0.8 3.9
10 2 -2 1.4 3.3
10 2 -2 4.1 4.5
-10 2 2 -2.5 2.4
-10 2 2 -2.5 2.9
10 2 -2 -1.6 4.7
-10 2 2 -3.3 4.6
-10 2 2 2.6 3.3
-10 2 2 1 3.6
-9 -2 2 8.5 4.8
9 -2 -2 -2.6 2.4
-9 -2 2 -0.1 4.2
9 -2 -2 -7.4 4.2
-9 -2 2 2 4.2
9 -2 -2 2.6 3.2
-9 -2 2 8.4 3.6
-9 -2 2 1.8 3.7
9 2 -2 3.7 4.7
9 2 -2 9.8 4.5
-9 2 2 4.8 3.8
-9 2 2 1.5 2.3
-9 2 2 -0.3 3
-9 2 2 -0.6 5.2
-9 2 2 2.6 2.8
9 2 -2 3.2 3.6
-8 -2 2 27.9 5.7
-8 -2 2 30.1 5.1
8 -2 -2 26 4.6
8 -2 -2 27.5 6
-8 -2 2 27.9 4.4
-8 -2 2 18.8 5
8 -2 -2 30.2 3.8
-8 -2 2 25.9 5.7
-8 2 2 25.5 4.2
-8 2 2 15.5 3.6
-8 2 2 23.3 3.9
-8 2 2 31.1 4.8
-8 2 2 26.2 3.2
8 2 -2 20 5.3
8 2 -2 14.6 4.8
-8 2 2 13.4 5.1
7 -2 -2 542.85 28.1
-7 -2 2 493.35 27.8
7 -2 -2 529.45 27.1
-7 -2 2 519.25 26.8
7 -2 -2 524.25 26.1
-7 -2 2 547.65 27.8
7 -2 -2 577.54 27.1
-7 -2 2 547.85 27.5
-7 -2 2 459.65 27.3
7 2 -2 508.75 28.2
-7 2 2 515.85 26.4
-7 2 2 495.85 26.6
7 2 -2 544.15 26.8
-7 2 2 536.35 26.4
-7 2 2 541.15 28.2
-7 2 2 511.15 26.9
-7 2 2 515.45 25.6
7 2 -2 525.45 27.5
6 -2 -2 53.99 5
-6 -2 2 44.7 6
6 -2 -2 54.39 5.6
-6 -2 2 52.89 5.9
-6 -2 2 58.59 5.5
-6 -2 2 46.8 6.3
6 -2 -2 57.79 4.7
6 -2 -2 46 5.3
-6 -2 2 68.89 6.6
-6 -2 2 53.19 6.1
6 -2 -2 55.79 6.4
-6 2 2 53.79 5.3
-6 2 2 58.59 5.1
-6 2 2 41.9 5
6 2 -2 38.1 5.9
6 2 -2 42.4 5.4
6 2 -2 49 5.3
-6 2 2 50.59 6.1
-6 2 2 46.5 4.1
-6 2 2 48.7 4.7
6 2 -2 39 5.6
5 -2 -2 18.2 3.5
5 -2 -2 16.6 3.5
-5 -2 2 26.4 4.8
-5 -2 2 21.3 4.3
5 -2 -2 20.1 4.4
-5 -2 2 20 3.9
-5 -2 2 17.1 4.3
5 -2 -2 16.9 3
-5 -2 2 20 4.4
-5 -2 2 19 4.2
-5 -2 2 16.5 4.1
-5 2 2 22 4.5
5 2 -2 22 2.2
5 2 -2 22.1 4.9
-5 2 2 19.1 3.5
5 2 -2 20.8 3.7
5 2 -2 15.3 3.9
5 2 -2 23.8 5.3
5 2 -2 25.2 5.4
-5 2 2 17.7 3.1
-5 2 2 19.1 3.4
5 2 -2 12.8 3.7
-5 2 2 19.9 3.4
-5 2 2 18.6 4.8
-4 -2 2 -0.2 3
4 -2 -2 3 3.8
-4 -2 2 4.1 3.4
-4 -2 2 6.6 3.5
4 -2 -2 4.4 2.7
-4 -2 2 6.4 3.5
4 -2 -2 -0.4 2.4
-4 -2 2 3.2 3.5
-4 -2 2 4 3.1
-4 -2 2 6.3 3.6
4 -2 -2 4.1 2.4
4 2 -2 5.5 3
-4 2 2 3.4 3.1
-4 2 2 8 1.8
4 2 -2 5.4 1.9
4 2 -2 4.6 3.1
4 2 -2 -0.6 3.3
4 2 -2 2.4 3.8
-4 2 2 5.4 2.7
-4 2 2 3.6 3.3
4 2 -2 3.5 3.6
-4 2 2 4.1 2.5
4 2 -2 2.2 3
-4 2 2 3.5 3.1
-4 2 2 -1.2 2.3
3 -2 -2 1374.76 64.79
-3 -2 2 1461.65 65.09
-3 -2 2 1443.16 64.39
-3 -2 2 1358.76 64.59
3 -2 -2 1328.37 64.89
3 -2 -2 1345.57 63.79
3 -2 -2 1360.06 64.29
3 -2 -2 1408.76 64.49
-3 -2 2 1349.56 64.79
-3 -2 2 1343.27 64.89
-3 -2 2 1490.45 64.99
-3 2 2 1342.57 63.79
3 2 -2 1383.06 64.89
3 2 -2 1310.27 64.79
3 2 -2 1159.98 63.89
3 2 -2 1238.68 64.89
-3 2 2 1297.37 64.39
3 2 -2 1392.76 64.89
-3 2 2 1382.56 64.79
-3 2 2 1367.66 64.29
-3 2 2 1340.87 63.79
-3 2 2 1268.97 64.79
3 2 -2 1326.17 64.49
3 2 -2 1360.76 64.79
-2 -2 2 199.08 10.4
-2 -2 2 185.08 10
2 -2 -2 169.88 9.9
2 -2 -2 175.08 10.2
2 -2 -2 158.98 10.2
-2 -2 2 165.28 9.1
2 -2 -2 165.48 9.2
-2 -2 2 179.18 10.1
2 -2 -2 171.38 8.6
-2 -2 2 181.08 10.1
-2 -2 2 172.58 10.4
2 2 -2 152.58 10.2
-2 2 2 164.28 10.1
-2 2 2 173.58 9.7
-2 2 2 167.48 9.2
2 2 -2 180.38 10.1
-2 2 2 170.18 9.7
2 2 -2 175.48 9.5
-2 2 2 165.98 10.1
2 2 -2 167.48 9.9
2 2 -2 183.28 10.1
2 2 -2 183.38 10.5
1 -2 -2 309.87 15.6
-1 -2 2 316.67 16
-1 -2 2 292.97 15.8
1 -2 -2 302.07 16
-1 -2 2 298.87 16.1
1 -2 -2 308.27 16.2
1 -2 -2 300.27 16.1
-1 -2 2 298.77 16.1
-1 -2 2 360.46 16.1
-1 2 2 312.77 16
1 2 -2 348.87 16
1 2 -2 305.37 16.1
1 2 -2 339.17 15.8
-1 2 2 282.87 15.9
-1 2 2 295.17 15.6
-1 2 2 289.37 16
1 2 -2 289.67 16.1
-1 2 2 308.97 16
1 2 -2 315.67 16
0 -2 -2 1545.25 81.09
0 -2 2 1797.52 80.89
0 -2 -2 1743.63 80.99
0 -2 2 1628.94 80.69
0 -2 2 1820.92 80.99
0 -2 -2 1872.91 81.19
0 -2 -2 1857.71 81.29
0 -2 2 1634.04 81.19
0 -2 2 1750.32 80.89
0 -2 -2 1727.03 80.99
0 2 2 1725.03 81.29
0 2 2 1668.83 81.19
0 2 2 1639.94 81.09
0 2 -2 1755.72 81.29
0 2 2 1694.93 80.99
0 2 2 1674.63 80.99
0 2 2 1534.55 80.69
0 2 -2 1779.72 80.89
0 2 -2 1833.42 80.89
0 2 -2 1454.95 80.59
0 2 2 1667.43 81.09
-1 -2 -2 838.82 40.8
1 -2 2 848.02 41.2
-1 -2 -2 864.31 41.3
1 -2 2 872.51 40.4
-1 -2 -2 843.02 41.1
-1 -2 -2 785.72 40.4
-1 -2 -2 882.01 40.8
-1 -2 -2 864.81 41.3
-1 -2 -2 771.02 41
-1 -2 -2 881.41 41.1
1 -2 2 897.41 40.9
-1 2 -2 867.01 40.4
-1 2 -2 913.71 40.5
1 2 2 763.52 41.2
1 2 2 769.62 40.5
1 2 2 887.61 40.9
-1 2 -2 810.22 41.1
1 2 2 854.51 41.2
1 2 2 891.81 41.3
-1 2 -2 880.91 40.8
1 2 2 830.32 41.3
1 2 2 795.82 40.6
1 2 2 848.42 41.1
1 2 2 879.81 41.1
-1 2 -2 873.71 40.3
-2 -2 -2 5323.27 251.07
-2 -2 -2 5470.95 250.97
-2 -2 -2 5135.69 250.17
-2 -2 -2 4604.64 250.67
2 -2 2 5604.04 250.77
-2 -2 -2 5523.35 251.07
-2 -2 -2 5625.84 250.97
-2 -2 -2 5338.67 250.97
-2 -2 -2 5270.67 250.97
-2 -2 -2 5391.16 250.37
2 -2 2 5540.55 249.97
2 2 2 5331.97 250.37
2 2 2 5329.47 251.07
2 2 2 5235.48 250.87
-2 2 -2 5189.88 249.88
2 2 2 5497.35 250.97
2 2 2 5059.09 250.77
2 2 2 4934.01 250.17
-2 2 -2 5306.77 250.47
-2 2 -2 5288.77 250.67
-2 2 -2 5531.25 251.07
2 2 2 5932.31 250.97
-3 -2 -2 32 4.4
-3 -2 -2 36.6 5
-3 -2 -2 41.3 3.5
3 -2 2 40.6 4.5
-3 -2 -2 40.2 4.8
-3 -2 -2 32.5 4.5
-3 -2 -2 44.1 4.5
3 -2 2 35.8 2.4
3 -2 2 35.7 2.5
-3 -2 -2 36.2 4.8
-3 -2 -2 31.6 3.3
3 2 2 40.3 4.9
3 2 2 36 4.8
3 2 2 27 4.3
-3 2 -2 30.7 4.6
3 2 2 39.7 4.7
3 2 2 46.4 5.2
3 2 2 35.1 3.4
-3 2 -2 31.7 4
3 2 2 29.6 4.5
3 2 2 33.8 3.3
-3 2 -2 33.1 4.1
-4 -2 -2 800.82 41.6
4 -2 2 879.41 41.9
-4 -2 -2 842.52 40.9
-4 -2 -2 862.01 40.5
-4 -2 -2 805.82 42
-4 -2 -2 820.12 41.8
-4 -2 -2 840.82 41.9
-4 -2 -2 826.72 42
4 2 2 882.81 42.3
-4 2 -2 844.22 41.7
4 2 2 860.51 41.7
-4 2 -2 874.21 41.7
4 2 2 902.41 42.1
4 2 2 811.42 40.8
4 2 2 836.92 42.1
4 2 2 865.41 42.2
4 2 2 871.51 41.9
-4 2 -2 859.11 41.7
4 2 2 845.82 40.6
-5 -2 -2 0.9 3.2
-5 -2 -2 1.1 1.7
5 -2 2 1.6 3.6
-5 -2 -2 -0.5 3.2
-5 -2 -2 -1.7 3.5
-5 -2 -2 -4.4 3
-5 -2 -2 -3.3 2.4
5 2 2 -2.5 3.2
-5 2 -2 4.3 2.8
5 2 2 1.7 1.8
5 2 2 3.8 3.2
5 2 2 -2 2.4
5 2 2 0.5 4.2
-5 2 -2 1.2 3.3
-5 2 -2 1.9 1
-5 2 -2 -4.1 2.8
-6 -2 -2 431.56 22.2
-6 -2 -2 439.66 22.5
6 -2 2 402.86 20
-6 -2 -2 390.16 22.1
-6 -2 -2 411.66 21.4
-6 -2 -2 428.86 20.2
-6 -2 -2 426.46 23.1
6 -2 2 420.76 22.9
6 2 2 388.96 21.8
-6 2 -2 443.46 22.7
6 2 2 441.56 23.4
6 2 2 414.26 21.4
-6 2 -2 408.06 21.7
-6 2 -2 412.66 20.1
6 2 2 402.26 20.2
-6 2 -2 421.16 22.2
-7 -2 -2 23.8 4.6
7 -2 2 20.1 5.4
-7 -2 -2 24.9 5.7
-7 -2 -2 30.2 4.1
-7 -2 -2 15.7 4.3
-7 -2 -2 23 5
7 -2 2 24.1 2.6
-7 -2 -2 34.5 2.5
-7 2 -2 29.8 4.9
-7 2 -2 26.7 2.7
-7 2 -2 37.9 5.8
7 2 2 25.3 5.6
7 2 2 25 4.4
-7 2 -2 25.8 4.4
-7 2 -2 24.4 2.2
7 2 2 24.4 4.1
-8 -2 -2 14.4 3.8
-8 -2 -2 7.8 4.1
8 -2 2 9.9 2.5
-8 -2 -2 13.4 4
-8 -2 -2 8.7 4.2
-8 -2 -2 15.1 5.2
8 -2 2 19.6 5.4
-8 2 -2 15.6 1.9
-8 2 -2 14.1 4.3
-8 2 -2 11.6 3.8
-8 2 -2 12.8 4.6
8 2 2 9.4 5.3
8 2 2 12 3.9
-8 2 -2 13.8 2.4
-9 -2 -2 -2.2 3.5
9 -2 2 0.3 4.6
-9 -2 -2 1.6 5.3
-9 -2 -2 -5.5 3.5
-9 -2 -2 1.7 4
-9 2 -2 3.4 3.3
-9 2 -2 -4.5 2.8
-9 2 -2 4.4 2.2
-9 2 -2 1.8 1.7
-9 2 -2 -0.2 4.2
9 2 2 5.3 3.3
-9 2 -2 -4.5 3.1
9 2 2 -6.3 4.4
10 -2 2 5.8 5.7
10 -2 2 2.9 3.1
-10 -2 -2 2.4 3.9
-10 -2 -2 0 4
-10 -2 -2 -6.4 4.7
-10 -2 -2 5.5 4.3
10 2 2 0.1 3.5
-10 2 -2 0.7 1.9
-10 2 -2 2.8 3.5
-10 2 -2 1.4 2.5
-10 2 -2 -1.2 5.3
-10 2 -2 3.2 4.3
10 2 2 -1.2 5.6
-10 2 -2 -1 3.5
11 -2 2 6.3 6.3
-11 -2 -2 5.2 6
-11 -2 -2 0.7 5.7
-11 -2 -2 14.5 5.4
-11 -2 -2 8.8 4.6
-11 -2 -2 -0.2 4.1
-11 2 -2 7.3 3.1
-11 2 -2 0.7 3.8
-11 2 -2 7.9 5.7
-11 2 -2 3.3 2.2
-11 2 -2 6.5 4.5
11 2 2 -2.1 5.4
-11 2 -2 -2.1 3.4
-11 2 -2 2.5 2
-12 -2 -2 291.47 20.4
12 -2 2 251.27 19.6
-12 -2 -2 261.77 17.1
-12 -2 -2 270.37 19.5
-12 -2 -2 277.07 17.5
-12 2 -2 258.67 14.9
-12 2 -2 269.57 16.3
-12 2 -2 263.47 18.5
-12 2 -2 251.47 13.9
12 2 2 248.88 19.3
-12 2 -2 268.97 19.1
-12 2 -2 266.97 16
-13 -2 -2 7.6 8
-13 -2 -2 15.7 6.2
13 -2 2 0.8 6.6
-13 -2 -2 -2.5 5.3
-13 -2 -2 11.3 7.1
-13 2 -2 5.2 4.5
13 2 2 -3.3 7.9
-13 2 -2 9.8 3.6
-13 2 -2 8.5 2.7
-13 2 -2 -0.7 4.1
-13 2 -2 3.2 7.4
-13 2 -2 16.4 6.9
-14 -2 -2 120.19 11.9
-14 -2 -2 105.29 14.6
14 -2 2 145.39 16.2
-14 -2 -2 96.99 12.9
-14 -2 -2 111.39 11.6
-14 2 -2 130.99 13.6
-14 2 -2 122.79 9.2
-14 2 -2 122.59 11
14 2 2 94.29 13.7
-14 2 -2 112.59 7.5
-14 2 -2 97.19 13
15 -2 2 0.9 7.6
-15 -2 -2 10.1 9.1
-15 -2 -2 10.2 8.8
-15 -2 -2 6.7 6.3
-15 -2 -2 8.8 6.4
15 2 2 -8.9 8.9
-15 2 -2 17.1 7.3
-15 2 -2 3 7.9
-16 -2 -2 3.6 9.4
-16 -2 -2 10.3 6.9
-16 -2 -2 11.6 6.7
16 -2 2 -1 9.7
-16 -2 -2 9.7 8.8
-16 2 -2 20.4 10
16 2 2 3.7 8.7
-16 2 -2 4 7.9
17 -2 2 30 11.1
-17 -2 -2 22.1 10.4
-17 -2 -2 39.8 11.4
-17 -2 -2 25 7.7
-17 2 -2 42.5 12.8
-17 2 -2 49.7 11.4
17 2 2 12.7 11.1
-18 -3 2 9.6 8.5
-18 -3 2 2.4 10.7
-18 -3 2 -4.5 8.1
-18 3 2 16.2 8.5
-18 3 2 11.2 8.6
-18 3 2 14.5 9.6
-17 -3 2 41.3 9.6
-17 -3 2 36.1 10.4
-17 -3 2 25.1 11.1
-17 3 2 27.6 11.2
-17 3 2 38.4 10.9
-17 3 2 34.8 9.1
-16 -3 2 5.4 7
-16 -3 2 -4.4 8.7
-16 -3 2 -10.7 7.2
-16 3 2 -1.3 7.4
-16 3 2 -5.2 3.8
-16 3 2 16.9 7.3
-16 3 2 17.8 9.4
-15 -3 2 0.4 7.2
-15 -3 2 12.4 6
-15 -3 2 -5.6 6.1
-15 -3 2 4.5 8.7
-15 3 2 -8 7.4
-15 3 2 9.2 6.4
-15 3 2 0.3 7.3
-15 3 2 6.6 4.1
-14 -3 2 52.39 9.8
-14 -3 2 31.5 8
-14 -3 2 43.3 7.5
14 -3 -2 48.6 7.9
-14 -3 2 53.09 10.4
-14 3 2 54.69 6.8
-14 3 2 53.09 6.2
-14 3 2 60.09 9
-14 3 2 36.3 9.5
-14 3 2 37.1 8.9
-13 -3 2 17.8 7.9
-13 -3 2 33.9 8.9
-13 -3 2 40.2 8.2
-13 -3 2 34.6 6.7
13 -3 -2 43.2 6.5
-13 3 2 39.8 8.6
-13 3 2 44.9 5.6
-13 3 2 30.8 6.9
-13 3 2 37.6 8.2
-13 3 2 39.2 5.8
13 3 -2 22.4 9
-12 -3 2 52.79 8.7
-12 -3 2 52.99 7.3
-12 -3 2 39 8.6
12 -3 -2 48.6 6.8
-12 -3 2 46.9 8.7
12 3 -2 34.9 8.1
-12 3 2 58.09 9.5
12 3 -2 36.6 7.8
-12 3 2 31.3 7.8
-12 3 2 46 5.2
-12 3 2 44.6 5.6
-12 3 2 50.89 7.6
-12 3 2 44.8 5.9
-11 -3 2 -5 5.1
-11 -3 2 2.8 5.1
-11 -3 2 6.7 4.6
11 -3 -2 -0.5 3.6
-11 -3 2 3.6 4.7
-11 -3 2 -0.4 5.3
11 -3 -2 -10.3 5.1
-11 3 2 2.9 5
11 3 -2 4.8 4.9
11 3 -2 -9.9 5.8
-11 3 2 -1.1 5.1
-11 3 2 2.2 3.2
-11 3 2 4.1 3.3
-11 3 2 -3.1 2.6
-11 3 2 0.5 4
-10 -3 2 7.6 5.5
10 -3 -2 7 5.3
-10 -3 2 7.4 5.8
-10 -3 2 7.7 5.1
-10 -3 2 9.2 4.8
-10 -3 2 11.7 4.7
10 -3 -2 7.9 4.2
-10 3 2 13 3.6
10 3 -2 10.9 5.1
-10 3 2 17.7 4.5
-10 3 2 17.4 5.8
-10 3 2 13.7 5.9
-10 3 2 13.2 3.3
10 3 -2 10.7 6.1
-10 3 2 11.6 3.6
9 -3 -2 1.7 4.3
-9 -3 2 5.2 4.1
-9 -3 2 -0.5 4.2
-9 -3 2 4.9 4.6
9 -3 -2 1.9 3.6
-9 -3 2 -2.3 4.3
-9 -3 2 -4.2 4.4
-9 3 2 -2.8 3.1
-9 3 2 6.9 4.6
-9 3 2 0.6 4.9
-9 3 2 -2.5 2.7
9 3 -2 6.2 4.3
-9 3 2 3.3 3
-9 3 2 -1.6 2.4
9 3 -2 3.7 5.1
-8 -3 2 3 4.3
8 -3 -2 2.5 3.6
8 -3 -2 3 2.3
-8 -3 2 7.8 4.6
-8 -3 2 4.7 4
-8 -3 2 7.1 4
8 -3 -2 -2.5 4.3
-8 -3 2 2.2 4.2
-8 3 2 2.3 4
-8 3 2 -3.5 2.9
-8 3 2 -2.4 4
-8 3 2 0 2.7
-8 3 2 -1.9 2.3
8 3 -2 -3.8 3
8 3 -2 1.6 3.7
8 3 -2 -5.5 4.3
-8 3 2 -1 2.7
7 -3 -2 6.7 3.5
-7 -3 2 8.4 4.1
-7 -3 2 5.5 4.5
-7 -3 2 6.7 4
7 -3 -2 7 3.8
7 -3 -2 9.3 2.6
-7 -3 2 3.1 4.5
-7 -3 2 8.2 4.2
7 3 -2 1.5 4
-7 3 2 2.7 3
7 3 -2 5.5 3.7
-7 3 2 9.5 2.6
7 3 -2 6.9 1.5
-7 3 2 9.1 4.2
7 3 -2 5.7 3.6
-7 3 2 2.6 2.9
-7 3 2 16.6 4.9
-7 3 2 7.4 2.9
-6 -3 2 338.77 18.5
-6 -3 2 309.17 18.8
-6 -3 2 341.97 19
6 -3 -2 340.27 17.6
-6 -3 2 334.07 19
-6 -3 2 335.07 18.5
6 -3 -2 347.67 18.3
6 -3 -2 328.77 17.2
-6 3 2 378.16 19.6
6 3 -2 342.07 19.4
6 3 -2 317.67 16.4
6 3 -2 308.17 18.8
-6 3 2 337.97 17.4
-6 3 2 318.57 17.5
-6 3 2 357.96 19.2
-6 3 2 341.87 16.9
-6 3 2 307.37 17.4
6 3 -2 306.87 18.4
6 3 -2 330.27 18.6
-5 -3 2 233.88 14.7
-5 -3 2 274.87 14.4
-5 -3 2 241.58 14.7
5 -3 -2 232.58 13.4
5 -3 -2 268.87 14.2
5 -3 -2 242.28 13
5 -3 -2 243.18 13.1
-5 -3 2 257.17 14.5
-5 -3 2 230.88 14.4
-5 3 2 236.78 14.5
-5 3 2 228.78 12.6
-5 3 2 228.88 12.8
-5 3 2 230.68 13.2
-5 3 2 245.78 15
5 3 -2 244.78 14.4
-5 3 2 251.27 14.5
5 3 -2 244.48 14.5
5 3 -2 211.08 14.4
5 3 -2 235.18 12.5
5 3 -2 249.78 15.1
-5 3 2 246.98 13.4
4 -3 -2 460.45 24.9
-4 -3 2 508.45 25.4
-4 -3 2 499.45 25
4 -3 -2 482.15 23.6
4 -3 -2 466.35 24.4
4 -3 -2 516.05 25.1
-4 -3 2 524.95 25.1
4 -3 -2 487.85 24.2
-4 -3 2 495.05 25.7
-4 -3 2 503.25 25.2
-4 -3 2 537.75 25.4
-4 -3 2 482.75 25.3
-4 3 2 465.65 24.4
-4 3 2 492.05 25.4
-4 3 2 445.76 24.2
-4 3 2 476.85 23.9
4 3 -2 478.15 25.2
4 3 -2 519.05 25.5
-4 3 2 481.55 23.6
-4 3 2 456.45 24.9
4 3 -2 443.76 25
-4 3 2 470.75 25
4 3 -2 469.25 25
4 3 -2 489.15 25.5
4 3 -2 460.25 25.1
3 -3 -2 45.7 4.9
3 -3 -2 51.99 5.5
-3 -3 2 52.09 5.8
-3 -3 2 39.8 4.9
3 -3 -2 46.3 5.6
-3 -3 2 37.9 4.9
-3 -3 2 47.9 5.3
-3 -3 2 44.4 5.6
3 -3 -2 37.1 4.9
-3 -3 2 51.59 5.7
3 -3 -2 43.1 4.5
3 -3 -2 45.5 3.2
3 -3 -2 43.9 4.4
-3 3 2 38.9 4.1
-3 3 2 44.2 4.5
3 3 -2 40.7 5
-3 3 2 44.2 4.9
-3 3 2 51.99 5.9
3 3 -2 45.5 5.5
3 3 -2 45.6 5.4
-3 3 2 44.1 4.8
3 3 -2 40.3 5
3 3 -2 50.79 5.7
3 3 -2 46.2 5.4
-2 -3 2 45.3 4.9
2 -3 -2 27.1 4.1
2 -3 -2 29 4.3
2 -3 -2 31.2 4.9
2 -3 -2 27.6 4.1
-2 -3 2 35.6 4.5
-2 -3 2 34.3 5
-2 -3 2 48 5.6
2 -3 -2 27.2 3.8
-2 -3 2 40.8 5.4
2 3 -2 36.3 4.6
-2 3 2 23.7 4.1
2 3 -2 32.5 4.7
-2 3 2 24.8 3.8
-2 3 2 29.3 3.7
2 3 -2 25.6 4.1
-2 3 2 37.1 4.5
2 3 -2 32.3 4.5
2 3 -2 35.9 4.8
2 3 -2 29.4 4.4
-2 3 2 26.8 4.8
-1 -3 2 1121.09 57.29
1 -3 -2 1165.48 56.89
1 -3 -2 1245.48 57.29
-1 -3 2 1252.37 57.19
-1 -3 2 1194.68 57.29
1 -3 -2 1061.09 57.19
-1 -3 2 1203.78 57.09
-1 -3 2 1122.99 57.09
1 3 -2 1253.87 57.19
1 3 -2 1090.39 57.19
-1 3 2 1209.18 57.09
-1 3 2 1274.87 57.29
1 3 -2 1195.88 57.29
-1 3 2 1181.48 57.29
1 3 -2 1135.39 56.99
-1 3 2 1200.48 57.49
-1 3 2 1186.28 57.19
1 3 -2 1194.08 57.39
-1 3 2 1229.18 56.99
0 -3 2 4280.67 199.58
0 -3 -2 4113.49 199.68
0 -3 -2 3978.8 198.78
0 -3 2 4245.68 199.98
0 -3 -2 4156.58 199.68
0 -3 -2 4438.16 200.08
0 -3 2 4137.79 198.38
0 -3 -2 3974.2 199.88
0 -3 2 4179.98 199.38
0 -3 2 4243.28 199.58
0 3 2 4155.68 199.88
0 3 2 4358.16 199.78
0 3 -2 4257.17 199.58
0 3 2 4495.05 200.08
0 3 2 3842.72 199.58
0 3 -2 4256.17 199.88
0 3 -2 4114.79 199.58
0 3 2 4321.97 199.88
0 3 2 4489.85 199.68
0 3 2 4230.58 199.68
0 3 -2 4342.17 199.48
0 3 2 4484.15 198.88
0 3 -2 4424.36 200.08
-1 -3 -2 1441.06 70.39
1 -3 2 1528.75 71.19
-1 -3 -2 1363.96 70.99
-1 -3 -2 1574.94 71.09
1 -3 2 1445.46 69.69
-1 -3 -2 1552.04 71.09
1 -3 2 1569.24 70.89
-1 -3 -2 1342.37 70.19
-1 -3 -2 1352.26 70.99
1 -3 2 1520.45 70.39
1 -3 2 1517.95 70.19
-1 -3 -2 1535.85 71.09
-1 -3 -2 1496.85 70.99
1 3 2 1448.66 70.89
1 3 2 1418.76 70.89
1 3 2 1475.85 70.89
1 3 2 1509.75 71.19
1 3 2 1494.35 70.99
-1 3 -2 1515.45 69.79
1 3 2 1454.85 70.59
1 3 2 1346.87 70.39
-1 3 -2 1491.95 70.39
-1 3 -2 1481.05 70.69
-1 3 -2 1562.44 71.29
-1 3 -2 1535.35 70.29
1 3 2 1427.86 70.19
-2 -3 -2 1864.91 90.59
-2 -3 -2 1930.61 90.69
-2 -3 -2 1712.13 90.59
-2 -3 -2 2022.3 90.89
-2 -3 -2 1839.42 90.69
-2 -3 -2 1984.7 89.99
-2 -3 -2 1895.51 90.69
-2 -3 -2 1731.03 89.69
-2 -3 -2 2047.1 90.29
2 -3 2 2062.59 90.49
2 3 2 1827.52 90.49
2 3 2 1766.52 89.89
-2 3 -2 2015.4 90.89
2 3 2 1893.01 90.59
2 3 2 1908.41 90.69
-2 3 -2 1928.21 89.59
2 3 2 2059.79 90.09
2 3 2 1708.63 89.79
2 3 2 1695.63 89.99
-2 3 -2 1985.6 90.39
2 3 2 2002.6 90.69
-2 3 -2 1834.92 89.49
-3 -3 -2 86.29 6.4
-3 -3 -2 90.29 7.2
-3 -3 -2 82.79 7.4
3 -3 2 84.39 5.4
-3 -3 -2 60.59 6.3
3 -3 2 86.09 6.6
-3 -3 -2 88.69 7.9
-3 -3 -2 87.69 6.1
3 -3 2 80.89 5.6
3 -3 2 82.59 7.2
-3 -3 -2 85.49 8
-3 -3 -2 80.19 7.5
3 3 2 83.99 7.5
3 3 2 80.99 6.8
3 3 2 82.89 6.2
-3 3 -2 84.49 7.5
-3 3 -2 89.19 5.3
-3 3 -2 80.99 7
-3 3 -2 72.69 6.5
3 3 2 94.79 7.6
3 3 2 85.49 7.3
3 3 2 76.29 7
-3 3 -2 80.49 5.3
3 3 2 80.39 7.4
3 3 2 73.39 6
3 3 2 74.79 7.6
-4 -3 -2 262.67 16.1
-4 -3 -2 279.47 16.3
4 -3 2 288.87 14.1
4 -3 2 295.47 14.1
-4 -3 -2 311.87 16.5
-4 -3 -2 283.07 15.1
-4 -3 -2 289.57 16.7
4 -3 2 283.47 15.7
-4 -3 -2 289.67 16.2
4 3 2 282.37 16.4
-4 3 -2 278.77 15.6
4 3 2 264.87 15.9
4 3 2 286.17 17.3
4 3 2 289.67 16.2
-4 3 -2 264.77 15.7
4 3 2 277.57 15.1
-4 3 -2 282.17 14.1
4 3 2 294.47 14.7
4 3 2 283.57 16.3
-4 3 -2 270.27 16.4
-5 -3 -2 110.19 9.2
5 -3 2 115.29 6.1
-5 -3 -2 123.29 9.7
-5 -3 -2 107.59 7.7
-5 -3 -2 117.89 9.2
5 -3 2 140.59 9.2
-5 -3 -2 108.39 9.4
5 -3 2 112.59 6.1
-5 3 -2 109.69 9
5 3 2 115.19 7.8
5 3 2 102.09 9.2
5 3 2 102.39 8.6
-5 3 -2 110.39 8.5
-5 3 -2 131.19 8.6
-5 3 -2 109.09 6.2
5 3 2 122.59 7
5 3 2 132.59 9.6
-6 -3 -2 101.69 9
6 -3 2 98.79 8.2
-6 -3 -2 117.79 9
6 -3 2 119.29 9.5
-6 -3 -2 133.49 9.5
-6 -3 -2 103.49 7.8
-6 -3 -2 101.69 9.9
6 -3 2 104.39 5.7
6 3 2 120.59 8
6 3 2 123.39 9.6
-6 3 -2 121.99 8.7
6 3 2 109.09 6.6
-6 3 -2 128.09 8.8
-6 3 -2 103.39 8.8
-6 3 -2 104.19 6
6 3 2 111.29 9.5
-7 -3 -2 297.67 18.2
-7 -3 -2 296.27 17.8
-7 -3 -2 290.07 16.5
7 -3 2 323.17 16.5
-7 -3 -2 324.67 18.1
7 -3 2 299.37 18.2
-7 -3 -2 296.97 17.6
-7 3 -2 292.47 17.2
-7 3 -2 320.07 16.9
7 3 2 302.87 15
-7 3 -2 280.17 17.4
-7 3 -2 307.47 18.1
7 3 2 294.47 16.5
-7 3 -2 287.37 14.8
7 3 2 312.67 18.4
-8 -3 -2 544.75 27.6
-8 -3 -2 519.35 28.7
-8 -3 -2 524.55 28.6
-8 -3 -2 492.85 29.2
8 -3 2 527.75 27.3
8 -3 2 537.25 25.6
8 -3 2 535.55 29.3
-8 -3 -2 513.25 28.7
8 3 2 555.04 27.8
8 3 2 557.74 29.9
-8 3 -2 558.84 28.6
-8 3 -2 546.05 29.1
-8 3 -2 521.85 27.8
8 3 2 573.84 28.5
-8 3 -2 528.05 25.9
-8 3 -2 517.55 28.9
9 -3 2 43 7.5
-9 -3 -2 60.99 7.5
-9 -3 -2 70.09 8.1
9 -3 2 74.69 6.5
-9 -3 -2 63.39 8.6
-9 -3 -2 53.19 7.4
-9 3 -2 59.89 6.6
-9 3 -2 51.89 4.4
-9 3 -2 65.79 7.7
9 3 2 61.19 8.9
-9 3 -2 57.79 8
9 3 2 66.79 7.3
9 3 2 65.19 6.8
-9 3 -2 71.49 8.7
10 -3 2 11.6 3.5
-10 -3 -2 7.3 4.5
-10 -3 -2 9.1 5.3
-10 -3 -2 7.2 5.5
10 -3 2 7 5.4
-10 -3 -2 3.5 5
-10 3 -2 3.2 2.1
10 3 2 5.7 5.9
-10 3 -2 0.3 5
-10 3 -2 11.5 4.7
-10 3 -2 2.9 3.8
-11 -3 -2 66.89 8.6
-11 -3 -2 59.79 9.7
-11 -3 -2 63.49 8.5
11 -3 2 55.59 8.8
-11 3 -2 73.29 8
-11 3 -2 65.19 9.1
-11 3 -2 73.29 7.7
-11 3 -2 56.89 8.2
11 3 2 44.8 8.7
-11 3 -2 60.49 5.1
12 -3 2 124.29 13.7
-12 -3 -2 114.29 13.6
-12 -3 -2 104.39 13
-12 -3 -2 101.49 11.3
-12 -3 -2 107.69 11.6
-12 3 -2 110.69 11.8
-12 3 -2 130.19 13.2
-12 3 -2 132.49 10.9
-12 3 -2 106.99 10.1
-12 3 -2 123.29 7.9
12 3 2 139.09 14.9
-13 -3 -2 10.1 6
13 -3 2 -6.3 6.8
-13 -3 -2 -2.1 7.8
-13 -3 -2 3.7 6.8
-13 -3 -2 2.5 5.7
-13 3 -2 -0.4 6.2
-13 3 -2 0.7 4.7
-13 3 -2 2 5.5
-13 3 -2 -1 2.7
-13 3 -2 2.4 4.6
13 3 2 -0.8 6.7
-14 -3 -2 -0.9 6.2
-14 -3 -2 7.5 8.8
14 -3 2 4.6 7.8
-14 -3 -2 18 8.5
-14 -3 -2 12.1 6.5
14 3 2 2 8.7
-14 3 -2 5.3 4.9
-14 3 -2 -1.8 5.3
-14 3 -2 11.4 3.7
-14 3 -2 7.4 7.2
-15 -3 -2 -2.5 6.4
-15 -3 -2 11.5 7.2
-15 -3 -2 10.7 8.8
15 -3 2 4.4 8.8
-15 -3 -2 11.2 8.4
-15 3 -2 10 3.7
-15 3 -2 9.3 9.1
15 3 2 -0.1 8.1
-15 3 -2 12.1 7.8
-15 3 -2 13.2 7.5
-16 -3 -2 12.2 8.8
-16 -3 -2 -1.3 8.5
-16 -3 -2 0.8 6.7
-16 -3 -2 1.6 6.3
16 -3 2 -12.5 8.7
-16 3 -2 -0.6 8
16 3 2 13 10.5
-16 3 -2 4.8 6.8
-16 3 -2 14.3 9
-17 -3 -2 22.4 11
-17 -3 -2 10.2 7.2
17 -3 2 1.5 9.2
-17 -3 -2 -11.5 8.4
-17 3 -2 0 8.9
-17 3 -2 17.3 8.6
-17 3 -2 -0.7 9.7
17 3 2 8.3 11
-17 -4 2 41.2 12.1
-17 -4 2 67.39 14.1
-17 -4 2 62.99 11.5
-17 4 2 60.39 12.8
-17 4 2 56.09 10.2
-17 4 2 55.49 12.3
-16 -4 2 21.8 7.9
-16 -4 2 40.2 11.6
-16 -4 2 32.5 9.3
-16 -4 2 41.4 11.2
-16 4 2 11.7 9.4
-16 4 2 29.9 10.9
-16 4 2 49.6 8.7
-15 -4 2 3.9 6.2
-15 -4 2 12.5 8.8
-15 -4 2 5.2 6.3
-15 -4 2 15.4 8.7
-15 4 2 12 6.3
-15 4 2 6.5 3.8
-15 4 2 2.3 8.2
-15 4 2 14.6 9.1
14 -4 -2 -4.2 4.3
-14 -4 2 -0.9 6.3
-14 -4 2 -6.1 6.6
-14 -4 2 -0.3 6.5
-14 -4 2 1.7 6
-14 4 2 0.8 3.7
-14 4 2 2.5 5.5
-14 4 2 2.2 4.6
-14 4 2 3.3 6.9
-14 4 2 -10.5 7.1
-13 -4 2 80.29 11.8
-13 -4 2 86.99 10.4
-13 -4 2 97.39 11.7
13 -4 -2 93.39 9.7
-13 -4 2 101.79 12.4
-13 4 2 65.79 10.6
-13 4 2 86.39 11.5
-13 4 2 96.89 10.4
-13 4 2 99.79 8.4
13 4 -2 81.09 10.6
-13 4 2 88.59 7.8
-12 -4 2 -9.9 5.6
-12 -4 2 -8.2 4.6
12 -4 -2 3.7 4.2
-12 -4 2 -7.2 5.2
-12 -4 2 -1.2 6.2
-12 4 2 -6.4 5.3
-12 4 2 -5.1 3.2
-12 4 2 -1 5.5
12 4 -2 13.4 7.3
-12 4 2 2.7 3.3
12 4 -2 -0.8 4.9
-12 4 2 -7.6 2.8
-12 4 2 -4.7 4
-11 -4 2 21.1 6.1
11 -4 -2 14.9 5.2
-11 -4 2 24.5 6.8
-11 -4 2 12.5 6.4
-11 -4 2 19.6 6
-11 4 2 23.5 4.3
-11 4 2 23.7 6.7
-11 4 2 21.6 4.5
11 4 -2 20.7 7.5
-11 4 2 18.9 5.1
11 4 -2 29.3 6.4
-11 4 2 22.1 7.1
-11 4 2 28.9 4.4
-10 -4 2 73.89 9
-10 -4 2 59.59 8.3
-10 -4 2 54.59 7.5
-10 -4 2 46.2 8.2
10 -4 -2 54.69 7.3
-10 -4 2 54.19 8.3
10 4 -2 62.79 8
-10 4 2 54.19 5.6
10 4 -2 57.09 9.2
-10 4 2 78.59 9.6
-10 4 2 61.69 6
-10 4 2 52.39 8
-10 4 2 55.39 5.5
-10 4 2 52.59 6.6
10 4 -2 58.49 7.5
-9 -4 2 84.99 10
-9 -4 2 68.69 8.1
-9 -4 2 57.49 8.2
-9 -4 2 97.99 9.6
9 -4 -2 78.89 8.2
-9 -4 2 82.79 8.8
-9 4 2 74.69 6.7
-9 4 2 82.09 7
-9 4 2 82.99 9.2
9 4 -2 74.79 9.4
-9 4 2 82.69 6.5
-9 4 2 72.89 9.1
-9 4 2 80.69 7.5
9 4 -2 82.79 8.9
9 4 -2 66.69 8.1
-8 -4 2 125.99 10.5
8 -4 -2 125.19 9.9
-8 -4 2 129.09 10.5
-8 -4 2 124.49 10.9
-8 -4 2 133.69 11.1
-8 -4 2 117.89 10.7
8 -4 -2 137.59 9.9
-8 4 2 131.39 9.1
8 4 -2 130.99 10.8
-8 4 2 142.79 11.1
-8 4 2 127.39 8.2
-8 4 2 134.39 11.6
8 4 -2 108.59 10.7
8 4 -2 118.79 7
-8 4 2 124.49 8.7
-8 4 2 135.19 8.9
8 4 -2 131.29 7
8 4 -2 145.59 10.7
-7 -4 2 2.4 4.4
7 -4 -2 0.8 2.3
-7 -4 2 -1.1 4.1
-7 -4 2 -6.3 4
-7 -4 2 2.3 4.2
7 -4 -2 4.9 3.7
-7 4 2 -2.7 2.6
-7 4 2 0.5 3.4
7 4 -2 1.7 4.2
7 4 -2 3 4.1
7 4 -2 -0.5 3.8
-7 4 2 3.2 2.8
7 4 -2 0.2 3.7
-7 4 2 -2.4 3.9
-7 4 2 2.4 3
7 4 -2 0.5 1.9
-7 4 2 1.7 2.2
-6 -4 2 32 5.9
-6 -4 2 38.1 6
6 -4 -2 29 5.2
6 -4 -2 29.6 3.8
-6 -4 2 16.4 5
-6 -4 2 33.9 5.9
6 4 -2 28.1 5.6
-6 4 2 21.8 3.6
-6 4 2 25.2 4
-6 4 2 30.4 5.2
-6 4 2 28.9 3.7
-6 4 2 27.9 4.2
-6 4 2 34.7 6.3
6 4 -2 25.2 3.4
6 4 -2 27.7 5.2
6 4 -2 36.6 5.8
-5 -4 2 230.28 14.1
-5 -4 2 214.18 14.1
5 -4 -2 244.18 12.5
-5 -4 2 239.18 14.3
-5 -4 2 239.08 13.6
5 -4 -2 210.38 13.5
-5 -4 2 219.18 13.7
5 4 -2 236.78 14.2
5 4 -2 225.38 13.8
-5 4 2 219.78 13.5
-5 4 2 173.98 13.5
-5 4 2 207.48 11.6
-5 4 2 205.08 12.5
-5 4 2 206.68 12.1
5 4 -2 212.88 13.9
-5 4 2 221.88 12.8
4 -4 -2 271.57 15.8
4 -4 -2 290.37 16.3
-4 -4 2 306.97 16.7
-4 -4 2 257.57 16.5
-4 -4 2 311.77 16.8
-4 -4 2 284.37 16
4 -4 -2 278.97 15.2
4 4 -2 303.77 16.5
-4 4 2 280.87 15.4
-4 4 2 258.37 16.3
-4 4 2 257.87 15
-4 4 2 285.67 15.9
4 4 -2 277.47 16.5
4 4 -2 284.77 16.3
-4 4 2 290.97 15.7
-4 4 2 259.47 13.8
3 -4 -2 45.5 5.5
-3 -4 2 56.29 6.7
3 -4 -2 50.59 5.4
3 -4 -2 60.49 6.7
-3 -4 2 64.39 6.7
-3 -4 2 54.69 6.9
3 -4 -2 49.5 5.3
-3 -4 2 54.09 5.9
-3 4 2 50.79 5.5
3 4 -2 52.49 6.4
3 4 -2 66.49 6.9
-3 4 2 49.5 5.2
3 4 -2 50.19 6
3 4 -2 59.99 6.1
3 4 -2 57.99 6.5
-3 4 2 52.79 6.6
-3 4 2 55.69 5.7
-2 -4 2 184.08 12
2 -4 -2 189.38 11.4
2 -4 -2 209.68 11.7
-2 -4 2 184.38 10.3
-2 -4 2 184.88 11.7
-2 -4 2 230.88 12.7
2 -4 -2 191.78 12.1
-2 -4 2 174.78 11.7
-2 -4 2 169.28 11.9
-2 -4 2 198.08 11.9
2 -4 -2 185.08 11.9
2 4 -2 194.88 12.1
2 4 -2 180.68 11.3
-2 4 2 179.18 12.2
-2 4 2 194.38 12.2
-2 4 2 196.68 11.6
2 4 -2 196.48 12.2
2 4 -2 186.08 12.1
2 4 -2 167.88 12.2
-2 4 2 183.48 11.8
-2 4 2 188.58 11.3
-1 -4 2 19.3 4.6
-1 -4 2 19.9 4.7
-1 -4 2 21.5 4.2
1 -4 -2 20.9 4.4
-1 -4 2 18.9 4
-1 -4 2 8.4 3.9
1 -4 -2 14.4 4.3
-1 -4 2 18 4.8
1 4 -2 9.1 3.5
-1 4 2 16 4.3
1 4 -2 25.1 4.5
-1 4 2 17.6 4.5
-1 4 2 16 4
-1 4 2 7.4 4
-1 4 2 15.6 4.6
-1 4 2 16.3 3.7
1 4 -2 15.9 4.3
1 4 -2 14 4.4
0 -4 2 901.61 41.4
0 -4 -2 896.71 41.9
0 -4 2 784.02 41.4
0 -4 -2 878.01 41.7
0 -4 2 845.52 41.5
0 -4 -2 809.92 41.6
0 -4 -2 903.61 42
0 -4 -2 781.82 40.2
0 -4 2 855.21 39.9
0 4 2 773.62 41.5
0 4 2 773.22 40.2
0 4 2 813.72 41.5
0 4 -2 859.61 40
0 4 -2 885.21 41.7
0 4 -2 752.32 41.1
0 4 2 858.31 41.6
0 4 -2 899.11 42.9
0 4 2 869.21 41.6
0 4 2 845.62 41.9
0 4 2 863.81 41.7
0 4 -2 837.22 42.1
0 4 -2 846.52 41.5
-1 -4 -2 29 5
1 -4 2 32.7 5.1
-1 -4 -2 37.2 5.6
1 -4 2 29.3 4.3
1 -4 2 30.6 3.1
-1 -4 -2 35.8 4
-1 -4 -2 39.5 5.3
1 -4 2 46.9 5.5
-1 -4 -2 32.5 4.4
-1 4 -2 28.1 4.9
1 4 2 32.5 5.5
-1 4 -2 32.8 5.3
-1 4 -2 30.2 4.3
-1 4 -2 36.2 4.3
-1 4 -2 31.6 4.9
1 4 2 30.4 4.8
1 4 2 23.8 4.7
1 4 2 33.8 3.9
1 4 2 42.8 5.5
1 4 2 37.7 5
1 4 2 33 4.8
2 -4 2 1126.69 52.19
-2 -4 -2 1099.79 53.19
2 -4 2 1105.69 51.69
2 -4 2 1157.58 53.09
-2 -4 -2 1053.29 52.39
-2 -4 -2 1201.28 53.69
-2 -4 -2 1053.99 52.99
2 -4 2 1047.3 52.79
2 -4 2 1147.19 52.19
-2 -4 -2 1149.78 52.89
-2 -4 -2 1007.5 52.29
-2 4 -2 1113.69 52.89
-2 4 -2 1064.09 51.69
-2 4 -2 997.2 51.89
2 4 2 1011.6 51.99
2 4 2 1104.09 52.49
2 4 2 1037.8 52.39
2 4 2 1078.99 53.39
-2 4 -2 1168.18 53.19
2 4 2 1045.5 53.09
2 4 2 1045.4 53.09
-2 4 -2 1085.09 51.99
2 4 2 983.1 52.19
-2 4 -2 1074.09 53.39
3 -4 2 53.89 4.7
3 -4 2 53.69 5.3
3 -4 2 53.09 5.8
-3 -4 -2 31.7 5.4
-3 -4 -2 53.49 6.7
-3 -4 -2 45.2 5.6
-3 -4 -2 43.3 5.8
-3 -4 -2 48.1 5.5
-3 -4 -2 48.9 5
-3 -4 -2 38 5.7
3 -4 2 47.6 4.8
3 4 2 38.8 5.9
3 4 2 41.3 4.7
3 4 2 53.69 6.1
3 4 2 50.99 5.7
3 4 2 45.1 5.1
-3 4 -2 36.4 4
-3 4 -2 35.9 5.1
3 4 2 53.49 5.3
-3 4 -2 39.1 5.9
-3 4 -2 46.7 4.7
3 4 2 44 5.8
-3 4 -2 45.5 4.2
-4 -4 -2 193.58 12.4
-4 -4 -2 162.78 11.2
4 -4 2 180.18 11.6
-4 -4 -2 182.48 11.6
-4 -4 -2 189.98 12.6
-4 -4 -2 180.98 12.4
-4 -4 -2 187.18 11.1
4 -4 2 182.78 10.1
4 -4 2 198.78 11.3
4 4 2 173.88 12.2
4 4 2 190.08 12.1
4 4 2 181.78 11.1
-4 4 -2 187.08 11.2
4 4 2 170.18 11.9
4 4 2 176.38 10.5
-4 4 -2 182.88 12.4
-4 4 -2 159.08 9.9
-4 4 -2 173.88 11.6
-4 4 -2 174.78 9.9
4 4 2 207.28 11.9
5 -4 2 1008.3 47.7
-5 -4 -2 1004.7 49.8
-5 -4 -2 991.7 49.7
5 -4 2 1005.4 49.2
5 -4 2 1031.1 47.7
-5 -4 -2 1014.1 49
-5 -4 -2 983 49.9
5 -4 2 1044.7 49.3
-5 -4 -2 1044.9 48.9
-5 -4 -2 916.01 49.9
-5 4 -2 1053.69 50.39
-5 4 -2 987.6 49.7
-5 4 -2 1021.2 49.2
5 4 2 961.2 49.6
-5 4 -2 1009.8 47.7
5 4 2 856.11 48.5
-5 4 -2 1002.5 48.8
5 4 2 1009.8 48.2
5 4 2 1041.9 50.49
5 4 2 970.3 49.8
-6 -4 -2 564.74 31.8
6 -4 2 593.64 29
-6 -4 -2 577.84 30.7
-6 -4 -2 634.14 32
6 -4 2 587.44 29.1
6 -4 2 622.34 31.4
6 -4 2 614.04 31
-6 -4 -2 605.24 30.5
-6 -4 -2 557.04 31.6
-6 -4 -2 621.14 32
6 4 2 603.54 29.6
-6 4 -2 645.74 31
-6 4 -2 581.84 31.1
6 4 2 620.84 31.8
-6 4 -2 597.84 31.8
-6 4 -2 603.34 29.2
6 4 2 637.24 32.5
6 4 2 610.04 30.6
6 4 2 612.14 31.8
-6 4 -2 582.54 31.7
7 -4 2 96.09 9.1
7 -4 2 99.69 8.1
-7 -4 -2 94.49 9.6
7 -4 2 88.19 5.3
-7 -4 -2 97.29 9.5
-7 -4 -2 82.49 7.5
-7 -4 -2 96.79 9.1
-7 -4 -2 78.09 7.3
-7 -4 -2 96.79 9.6
7 -4 2 96.49 5.3
7 4 2 103.99 9.8
-7 4 -2 72.89 8.3
-7 4 -2 94.39 8.1
7 4 2 96.89 9.2
-7 4 -2 90.59 5.6
7 4 2 88.39 9.5
-7 4 -2 103.09 8.4
7 4 2 90.09 7.8
7 4 2 89.49 6
8 -4 2 -4.6 4.2
8 -4 2 -1.3 3.2
-8 -4 -2 5.8 4.5
-8 -4 -2 0.1 4.3
-8 -4 -2 4.2 5.6
-8 -4 -2 1.5 4.4
-8 4 -2 -0.6 1.7
8 4 2 -1.7 3.3
-8 4 -2 0.4 4.4
-8 4 -2 -1.4 3.5
8 4 2 -4.7 4.5
8 4 2 2.4 1.7
-8 4 -2 0 3.5
-8 4 -2 4.6 3.8
-9 -4 -2 52.49 8.5
9 -4 2 44.5 5.8
-9 -4 -2 44.9 7.5
-9 -4 -2 50.09 8.2
9 -4 2 44.1 7.6
-9 -4 -2 55.09 7.7
-9 4 -2 43.2 6.5
-9 4 -2 49 7.5
-9 4 -2 43.8 3.7
-9 4 -2 38 6.3
-9 4 -2 58.49 6.5
9 4 2 49.1 8
9 4 2 49.1 6.1
-10 -4 -2 30.9 7.7
-10 -4 -2 39 7.3
10 -4 2 32.4 5.1
10 -4 2 20.4 6.6
-10 -4 -2 36.4 7.5
-10 -4 -2 43.1 8.2
-10 4 -2 34.7 3.3
10 4 2 30.7 5.6
10 4 2 29.9 7.9
-10 4 -2 37.6 6.7
-10 4 -2 51.39 7.7
-10 4 -2 32.1 5.7
-10 4 -2 38.6 7.1
11 -4 2 83.49 8
-11 -4 -2 92.99 10.4
-11 -4 -2 79.19 11.5
11 -4 2 71.09 10.2
-11 -4 -2 94.69 10.8
-11 4 -2 83.09 5.6
-11 4 -2 89.79 11.1
-11 4 -2 82.99 8.7
-11 4 -2 83.59 10.6
-11 4 -2 81.89 9.5
11 4 2 78.39 10.9
11 4 2 82.99 8.7
-12 -4 -2 5.7 6.5
-12 -4 -2 14.9 8
-12 -4 -2 5.6 6.2
12 -4 2 0.3 6.2
-12 4 -2 2.3 2.2
-12 4 -2 3.6 4.6
-12 4 -2 11.1 5
-12 4 -2 1.6 5.8
-12 4 -2 10.2 6.8
12 4 2 0.9 6.8
-13 -4 -2 -0.3 6.1
-13 -4 -2 2.3 7
-13 -4 -2 0.8 6.3
13 -4 2 -7 6.6
-13 -4 -2 -5.9 6.2
-13 4 -2 4.5 4.8
13 4 2 -0.2 8.3
-13 4 -2 -2.6 4.7
-13 4 -2 2.4 2.4
-13 4 -2 2.6 6.9
-13 4 -2 -5.2 5.8
-13 4 -2 0.1 4.7
-14 -4 -2 -3.7 6.3
-14 -4 -2 6.3 6.8
-14 -4 -2 10 7.9
14 -4 2 1.9 7.2
-14 -4 -2 19.5 9.7
-14 4 -2 6.6 7.8
14 4 2 11.6 8.4
-14 4 -2 4.4 2.5
-14 4 -2 7.7 5.4
-14 4 -2 3.2 7.9
-14 4 -2 4 5.6
-15 -4 -2 -2.1 6.9
-15 -4 -2 5 7.3
-15 -4 -2 2.2 8.7
15 -4 2 -0.8 7.9
-15 -4 -2 -14.6 7.9
-15 4 -2 1.7 6.3
-15 4 -2 3.5 2.6
-15 4 -2 0.9 8.1
-15 4 -2 -11.5 6.3
15 4 2 -7.4 7.7
-16 -4 -2 -8.2 6.6
16 -4 2 -5.6 9.4
-16 -4 -2 4 7.1
-16 -4 -2 -7.1 9
-16 -4 -2 4.9 9.1
16 4 2 2.5 10.4
-16 4 -2 -9.2 7.7
-16 4 -2 -2.9 8.9
-16 4 -2 5.2 6.9
-16 4 -2 3.5 2.8
-17 -5 2 8.6 9.9
-17 -5 2 26.4 9.7
-17 -5 2 5.2 8.3
-17 5 2 23.8 9.8
-17 5 2 5.1 9
-16 -5 2 7.9 8.3
-16 -5 2 16.7 9.7
-16 -5 2 9.6 9.1
-16 -5 2 -0.8 6.3
-16 5 2 15 9
-16 5 2 0.8 9
-16 5 2 5.7 10.4
-15 -5 2 2.5 8.6
-15 -5 2 6.4 6.9
-15 -5 2 -3.7 8
-15 -5 2 -10.2 6.9
-15 5 2 1 5.3
-15 5 2 6.5 7.6
15 5 -2 2.4 6.4
-15 5 2 18 9.5
-14 -5 2 50.59 10.4
-14 -5 2 72.69 12
-14 -5 2 59.49 9.7
14 -5 -2 50.29 8
-14 -5 2 68.69 11.1
14 5 -2 59.79 9.8
-14 5 2 42 10.6
-14 5 2 71.69 6.2
-14 5 2 59.89 11.7
-14 5 2 48.6 8.1
-13 -5 2 206.78 16.5
13 -5 -2 144.99 13.3
-13 -5 2 146.69 16.1
-13 -5 2 184.08 16.6
-13 -5 2 179.38 14.8
13 5 -2 187.38 15.5
-13 5 2 173.38 11.9
-13 5 2 176.38 13.4
-13 5 2 171.68 11
-13 5 2 133.99 14.9
-13 5 2 175.68 16.9
-12 -5 2 3.6 6.2
-12 -5 2 -2.6 5.4
-12 -5 2 0.6 6.3
-12 -5 2 0.4 6.5
12 -5 -2 3.4 4.8
-12 5 2 6.7 3.9
-12 5 2 16.1 7.2
12 5 -2 -5.7 5.3
-12 5 2 4.6 3.4
-12 5 2 -0.2 4.1
-12 5 2 5.6 7.2
-11 -5 2 66.39 9.2
-11 -5 2 40.7 8.8
-11 -5 2 46.3 9.2
11 -5 -2 44.8 7.3
-11 -5 2 48.6 8.3
-11 5 2 46.5 9.4
-11 5 2 55.19 6
-11 5 2 60.79 6
-11 5 2 51.09 6.9
-11 5 2 49.5 6
-11 5 2 53.99 9.1
11 5 -2 63.99 8.5
-10 -5 2 9.1 5.6
-10 -5 2 1.9 4.9
-10 -5 2 6.8 5.8
10 -5 -2 0 4
-10 -5 2 -0.6 5.5
-10 5 2 -5 3.4
10 5 -2 9.5 5.2
-10 5 2 4.1 4.6
10 5 -2 10.1 5.9
-10 5 2 2.5 3.4
-10 5 2 3.6 3.4
-10 5 2 7.1 6.3
-10 5 2 2.3 3.4
-10 5 2 4.2 5.5
-9 -5 2 37.4 7.1
9 -5 -2 36.9 6.2
-9 -5 2 52.09 7.4
-9 -5 2 41.3 7.4
-9 -5 2 40.6 7.4
-9 -5 2 36.1 7.7
-9 5 2 32 5.1
-9 5 2 41.6 7.7
-9 5 2 38.1 5
9 5 -2 44.6 7.2
-9 5 2 44.8 5.3
-9 5 2 30.2 4.4
9 5 -2 39.6 3.5
9 5 -2 42.8 3.6
9 5 -2 48 7.4
-9 5 2 41 7.1
-8 -5 2 6.2 5.2
-8 -5 2 14.1 6
-8 -5 2 9.7 5.3
-8 -5 2 4.7 5.1
8 -5 -2 6.2 4
-8 5 2 11.9 3.6
8 5 -2 5.3 2.4
8 5 -2 6.4 2.3
-8 5 2 -0.1 4.6
-8 5 2 6.2 3.3
8 5 -2 5.5 4.4
8 5 -2 6.4 4.4
-8 5 2 6.9 4.5
-8 5 2 3.6 2.7
8 5 -2 5.5 5.6
-8 5 2 5.5 3.3
7 -5 -2 51.19 5.2
-7 -5 2 61.79 8.3
-7 -5 2 61.79 7.9
7 -5 -2 53.09 6.9
-7 -5 2 70.19 7.9
-7 -5 2 61.59 7.9
7 5 -2 46.3 7.2
-7 5 2 64.09 5.5
-7 5 2 47.7 5.3
-7 5 2 60.69 6.1
7 5 -2 56.19 7.2
7 5 -2 66.89 5.4
7 5 -2 55.39 7.6
-7 5 2 46.1 5.5
-7 5 2 58.09 7.7
-7 5 2 66.59 7.4
-6 -5 2 17 5.6
-6 -5 2 19 4.9
-6 -5 2 27 5.5
-6 -5 2 20.2 5.8
-6 -5 2 11.5 5.3
6 -5 -2 19.6 4.8
6 -5 -2 12.3 3.4
6 5 -2 5.3 5.1
-6 5 2 20.7 5.4
-6 5 2 17.4 2.9
6 5 -2 16.6 5.1
-6 5 2 15.9 4.5
6 5 -2 12.2 5.3
-6 5 2 20.1 4.1
-6 5 2 19.7 3.9
-6 5 2 9.7 3.2
5 -5 -2 70.69 6.1
5 -5 -2 84.39 8.2
-5 -5 2 56.89 7.2
-5 -5 2 79.69 8.4
-5 -5 2 58.19 7.9
-5 -5 2 56.29 7.1
-5 5 2 67.59 4.5
5 5 -2 81.59 8.2
-5 5 2 68.39 6.3
5 5 -2 57.59 7.2
-5 5 2 76.49 6.7
-5 5 2 69.69 7.7
5 5 -2 47.1 6.9
-5 5 2 67.39 6.9
-5 5 2 66.99 6.2
4 -5 -2 523.85 25.6
-4 -5 2 507.55 25.5
-4 -5 2 472.75 25.2
-4 -5 2 461.05 25.6
4 -5 -2 444.56 24
-4 -5 2 461.75 25.3
-4 5 2 467.65 24.5
4 5 -2 477.45 25.4
-4 5 2 484.15 24.4
-4 5 2 464.25 24.2
4 5 -2 434.66 25.2
4 5 -2 405.96 24.8
-4 5 2 444.26 25.5
3 -5 -2 113.19 9.4
-3 -5 2 89.49 8.5
-3 -5 2 95.19 8.9
3 -5 -2 90.99 8.2
-3 -5 2 114.69 7.5
-3 -5 2 96.59 9.5
3 -5 -2 100.99 8
3 -5 -2 105.49 8.1
-3 -5 2 112.59 10.9
3 5 -2 104.29 9.3
-3 5 2 106.59 8.6
3 5 -2 107.49 9.1
-3 5 2 105.29 9.1
-3 5 2 102.69 8.2
3 5 -2 94.89 8.7
3 5 -2 101.59 9.3
-3 5 2 104.19 9.2
-2 -5 2 23.1 5.2
-2 -5 2 22.6 5.1
2 -5 -2 34.2 5.7
2 -5 -2 23.1 4.6
-2 -5 2 13.3 4.6
2 -5 -2 23 4.6
2 -5 -2 25.7 4.4
2 5 -2 22.1 5.1
2 5 -2 32.9 5.8
-2 5 2 19.3 4.4
2 5 -2 31.5 5.4
-2 5 2 27.2 4.6
-2 5 2 31 6
2 5 -2 23.9 5
2 5 -2 14 4.1
-2 5 2 19.4 4.9
-1 -5 2 73.99 7.2
1 -5 -2 61.89 7.1
-1 -5 2 71.29 7.4
1 -5 -2 64.09 6.8
-1 -5 2 72.69 7.5
1 -5 -2 101.59 7.9
1 5 -2 71.99 7.5
1 5 -2 58.29 6.8
-1 5 2 69.49 7.2
1 5 -2 83.79 7.5
-1 5 2 93.29 7.6
-1 5 2 75.49 4.5
1 5 -2 75.69 6.6
1 5 -2 71.59 6.9
-1 5 2 80.39 7.5
-1 5 2 63.89 7.4
0 -5 2 -2.6 3.9
0 -5 2 2.9 3.7
0 -5 -2 1.8 4.1
0 -5 2 1.3 1.7
0 -5 -2 -0.9 3.8
0 -5 -2 2.4 4.1
0 5 2 -0.1 3.7
0 5 2 -3.6 3.5
0 5 -2 12.8 4.9
0 5 2 4 2.3
0 5 2 -2.6 3.9
0 5 -2 0.8 1.9
0 5 -2 1.6 3.7
0 5 2 -5.1 4
0 5 -2 0.3 3.7
0 5 2 -1.7 3.5
0 5 -2 4 3.4
-1 -5 -2 153.38 10.8
-1 -5 -2 156.28 11.5
1 -5 2 166.28 10.8
-1 -5 -2 165.48 11.6
1 -5 2 154.08 11.2
1 -5 2 164.18 8.8
-1 -5 -2 159.98 9.7
1 5 2 179.18 11.3
1 5 2 158.28 12.1
-1 5 -2 156.18 11.4
1 5 2 165.58 11.4
-1 5 -2 158.98 10.5
1 5 2 165.08 9.6
-1 5 -2 141.49 10.2
1 5 2 155.58 11.5
1 5 2 169.18 11.8
-1 5 -2 162.18 11.7
2 -5 2 120.79 7.5
-2 -5 -2 128.39 8.9
2 -5 2 116.29 9.5
-2 -5 -2 117.59 9.5
2 -5 2 124.89 8.6
-2 -5 -2 129.29 9.6
-2 -5 -2 98.79 9.6
-2 -5 -2 124.59 9.3
-2 -5 -2 106.69 8.1
-2 5 -2 115.79 9.2
2 5 2 118.19 7.8
2 5 2 124.19 10.6
2 5 2 132.79 10.1
2 5 2 118.19 10
-2 5 -2 122.79 8.4
-2 5 -2 114.29 10
2 5 2 128.19 8.5
-2 5 -2 108.19 8.2
2 5 2 113.49 9
-3 -5 -2 370.96 21.9
3 -5 2 434.86 22.7
-3 -5 -2 419.36 22.4
-3 -5 -2 417.16 23.1
-3 -5 -2 391.56 22.9
-3 -5 -2 377.86 22.9
-3 -5 -2 436.16 22.1
3 -5 2 426.96 21.5
3 -5 2 411.56 21.2
3 5 2 389.36 22
-3 5 -2 408.86 21.3
-3 5 -2 406.86 21.2
3 5 2 475.95 23.2
3 5 2 381.56 21.5
-3 5 -2 412.16 23.5
3 5 2 436.26 22.1
3 5 2 448.56 23.7
-3 5 -2 408.06 21.3
3 5 2 438.06 23.3
-3 5 -2 400.16 22.6
3 5 2 397.96 22.5
-3 5 -2 410.06 21.2
-4 -5 -2 1129.59 55.29
-4 -5 -2 1199.68 55.49
-4 -5 -2 1051.79 55.69
-4 -5 -2 1108.79 54.89
-4 -5 -2 1174.98 56.09
4 -5 2 1146.19 54.29
4 -5 2 1117.29 55.39
4 -5 2 1172.28 54.69
-4 -5 -2 1195.28 56.49
4 5 2 1087.69 56.19
-4 5 -2 1073.69 53.99
4 5 2 1066.09 54.79
-4 5 -2 1184.48 55.89
4 5 2 1066.69 54.49
-4 5 -2 1094.79 53.99
-4 5 -2 1159.18 54.59
4 5 2 1100.69 55.79
4 5 2 1073.69 54.79
-4 5 -2 1106.19 56.29
-5 -5 -2 97.09 9.9
-5 -5 -2 107.19 9.8
-5 -5 -2 93.99 8.7
-5 -5 -2 85.79 8.4
-5 -5 -2 90.69 9.4
-5 -5 -2 95.49 8.5
5 -5 2 94.99 7.9
5 -5 2 87.59 8.4
5 5 2 95.09 9.1
-5 5 -2 101.69 6.7
-5 5 -2 84.09 9
-5 5 -2 80.29 6.5
-5 5 -2 86.99 8.6
5 5 2 74.09 8.6
-5 5 -2 96.49 7.4
5 5 2 81.59 7.7
5 5 2 103.29 7.2
-5 5 -2 92.49 7.5
5 5 2 102.19 8.7
6 -5 2 99.29 8.7
-6 -5 -2 93.99 10.1
6 -5 2 96.99 6.6
6 -5 2 98.39 9.1
-6 -5 -2 108.29 10.3
-6 -5 -2 92.09 9.3
-6 -5 -2 89.29 9.3
-6 -5 -2 96.19 8.4
6 5 2 109.19 10.4
6 5 2 112.99 7.4
-6 5 -2 98.79 6.8
6 5 2 106.89 9.6
-6 5 -2 98.49 8.4
6 5 2 107.99 10
-6 5 -2 108.99 9.9
-6 5 -2 100.59 8.2
-6 5 -2 96.89 6.7
6 5 2 93.99 8.3
-6 5 -2 110.99 10.5
7 -5 2 612.64 30.5
-7 -5 -2 685.13 34.1
-7 -5 -2 583.14 33.8
-7 -5 -2 667.63 34.1
-7 -5 -2 656.43 32.7
7 -5 2 640.74 32.8
7 -5 2 616.94 32.9
-7 -5 -2 659.13 34.6
7 5 2 623.84 33.5
7 5 2 642.44 34.7
-7 5 -2 628.54 34
7 5 2 623.64 33.5
-7 5 -2 616.24 33
-7 5 -2 623.94 32.3
-7 5 -2 610.24 30.7
7 5 2 595.54 32.3
-7 5 -2 620.24 33.8
7 5 2 644.04 31.2
8 -5 2 1.6 4.2
-8 -5 -2 0.5 4.9
8 -5 2 4 1.7
-8 -5 -2 3.5 3.7
-8 -5 -2 -1.5 5.4
-8 -5 -2 5.1 4.7
8 -5 2 2.4 3.9
-8 -5 -2 0.8 4.7
8 5 2 -5.6 4.8
8 5 2 0.6 3.7
8 5 2 1.5 2.1
-8 5 -2 14.1 5.3
-8 5 -2 2.8 3.9
-8 5 -2 10.9 5.8
8 5 2 -7.4 4.2
-8 5 -2 -2.2 3.6
-8 5 -2 0.1 2
8 5 2 -3.5 4
-9 -5 -2 -0.6 5.8
-9 -5 -2 13.6 5.7
9 -5 2 6.9 4.2
-9 -5 -2 12.9 6.6
-9 -5 -2 8.5 7
9 -5 2 4.7 4.9
-9 5 -2 10.3 5.8
-9 5 -2 12.6 4.9
-9 5 -2 14.5 4.6
9 5 2 3.4 4.1
-9 5 -2 8.8 4.6
-9 5 -2 8.5 2.3
9 5 2 7.8 5.4
10 -5 2 172.88 14.4
-10 -5 -2 173.58 16.1
10 -5 2 185.88 12.9
-10 -5 -2 179.68 15.3
-10 -5 -2 190.78 15.2
-10 5 -2 166.88 14.3
-10 5 -2 178.28 13.1
10 5 2 171.18 15.2
-10 5 -2 173.98 9.9
10 5 2 202.88 13.1
-10 5 -2 185.48 13
-10 5 -2 189.78 14.2
-11 -5 -2 11.4 7.7
11 -5 2 1.7 6.1
-11 -5 -2 4 6.2
11 -5 2 17.7 5.1
-11 -5 -2 -2.5 6
11 5 2 3 6.9
-11 5 -2 0 4.6
-11 5 -2 2 2
-11 5 -2 5.3 6.6
11 5 2 4.6 4.6
-11 5 -2 3 5.1
-11 5 -2 6.1 5.6
-12 -5 -2 8.4 6.9
-12 -5 -2 -7.8 6.8
-12 -5 -2 -7.8 6
12 -5 2 -14.8 5.1
12 5 2 3.7 4.9
-12 5 -2 -13.4 5.8
-12 5 -2 -3.3 4.7
-12 5 -2 -0.7 1.8
-12 5 -2 -0.5 5.5
-12 5 -2 -0.3 4.5
12 5 2 -8.5 7
-13 -5 -2 14.6 8
-13 -5 -2 22.9 8.9
-13 -5 -2 23.9 8.4
-13 -5 -2 17.9 7.5
13 -5 2 11.1 7.6
-13 5 -2 26 8.4
-13 5 -2 22.9 6.3
-13 5 -2 23.2 2.8
-13 5 -2 20.3 6.7
13 5 2 38.2 10.2
-13 5 -2 26.1 8.8
-14 -5 -2 5.8 8.3
-14 -5 -2 -8 7.2
-14 -5 -2 1.9 8
-14 -5 -2 8.6 7.9
14 -5 2 -1.5 7.4
-14 5 -2 5 7.1
-14 5 -2 -5.8 5.3
-14 5 -2 -5.9 5
-14 5 -2 1.2 1.8
14 5 2 -0.5 8.3
-14 5 -2 -3.5 7.2
15 -5 2 11.4 8.8
-15 -5 -2 5.6 9.5
-15 -5 -2 -7.3 7.8
-15 -5 -2 14.2 8.4
-15 -5 -2 3.8 10.3
-15 5 -2 9.6 8.3
-15 5 -2 17 6.6
-15 5 -2 21.2 9.6
15 5 2 23.5 10.8
16 -5 2 -16 7.8
-16 -5 -2 10.3 10.2
-16 -5 -2 11.4 10
-16 -5 -2 4.9 7.7
-16 -5 -2 2.7 7.3
-16 5 -2 -3.5 8.4
16 5 2 9.6 10.5
-16 5 -2 -6.1 5.9
-16 5 -2 -4.1 8.2
-16 -6 2 24.5 8.7
-16 -6 2 17.9 9.6
-16 -6 2 24.7 12.1
-16 -6 2 3.9 9
-16 6 2 9.6 10.1
-16 6 2 11.4 9.7
-15 -6 2 1.3 7.7
-15 -6 2 -0.4 7.2
-15 -6 2 -1.2 8.1
-15 -6 2 -4.3 7.8
-15 6 2 5.3 8.8
-15 6 2 6.1 8.5
-14 -6 2 28 9.2
-14 -6 2 31.1 10.8
-14 -6 2 37.8 9.6
14 -6 -2 27.7 7.1
-14 -6 2 23.8 8.4
-14 6 2 31.2 10
14 6 -2 15.7 7.8
-14 6 2 25.2 9.1
-13 -6 2 36.8 9.8
13 -6 -2 38.6 7.5
-13 -6 2 37.5 9.8
-13 -6 2 39.5 8.8
-13 -6 2 50.19 9.5
-13 6 2 35.4 4.7
13 6 -2 33.1 8.2
-13 6 2 28.2 6.9
-13 6 2 28.1 8.9
-13 6 2 43.3 9.7
12 -6 -2 0.9 5
-12 -6 2 -0.2 6
-12 -6 2 1.1 6.7
-12 -6 2 4.4 6.9
-12 -6 2 3.2 6.6
-12 6 2 8.6 4
-12 6 2 2.6 6.8
-12 6 2 7.4 3.8
12 6 -2 4.6 5.9
-12 6 2 8.8 6
-12 6 2 -3.3 3.8
-11 -6 2 14.1 6.9
11 -6 -2 16.9 5.9
-11 -6 2 -1.9 5.7
-11 -6 2 14.9 7.1
-11 -6 2 16.7 7.1
-11 6 2 10.2 4.5
11 6 -2 21.1 6.8
-11 6 2 10.1 4.1
-11 6 2 16.5 4.4
-11 6 2 9.8 7.4
-11 6 2 20.1 4.6
-11 6 2 20.7 6.4
-10 -6 2 116.09 13
10 -6 -2 132.19 12.7
-10 -6 2 148.89 13.3
-10 -6 2 162.18 14
-10 -6 2 161.98 15
-10 6 2 132.59 13.6
-10 6 2 153.48 10.3
-10 6 2 164.08 13.3
-10 6 2 154.28 10.6
-10 6 2 136.89 10.3
10 6 -2 149.49 12.8
9 -6 -2 166.58 13.1
-9 -6 2 183.28 15.1
-9 -6 2 197.08 14.8
-9 -6 2 166.18 14.3
-9 -6 2 163.98 13.3
9 6 -2 169.78 13.6
-9 6 2 186.28 13.8
9 6 -2 156.18 14.2
-9 6 2 189.28 11.7
-9 6 2 177.08 11.5
9 6 -2 171.38 13.7
9 6 -2 167.38 10.2
-9 6 2 169.08 11
-9 6 2 174.88 14.3
8 -6 -2 118.19 11.3
-8 -6 2 117.79 12.1
-8 -6 2 115.09 11.8
-8 -6 2 109.69 11.5
-8 -6 2 125.69 11.9
-8 6 2 112.09 7.9
-8 6 2 115.79 8.9
-8 6 2 129.49 10.7
-8 6 2 110.69 9
8 6 -2 103.69 10.8
8 6 -2 122.09 11.8
8 6 -2 134.39 12.9
8 6 -2 122.09 8.1
-8 6 2 116.79 11.7
8 6 -2 97.79 7.9
7 -6 -2 166.78 12.8
-7 -6 2 164.68 14.3
-7 -6 2 177.78 12.9
-7 -6 2 177.48 13.3
7 -6 -2 173.88 10.9
7 6 -2 171.68 10.8
7 6 -2 166.28 13
-7 6 2 159.98 12.3
-7 6 2 178.98 11.4
-7 6 2 186.48 14.2
7 6 -2 167.48 13.9
7 6 -2 180.68 13.6
-7 6 2 169.98 11.4
-7 6 2 165.88 9.8
6 -6 -2 478.35 26.1
-6 -6 2 496.75 26.8
-6 -6 2 419.86 25.4
-6 -6 2 442.76 26.7
6 -6 -2 486.35 24.3
6 6 -2 473.25 26.1
-6 6 2 488.85 24.7
-6 6 2 482.05 22.7
6 6 -2 397.06 25.7
-6 6 2 471.05 24.8
-6 6 2 434.76 26.2
6 6 -2 485.65 26.9
5 -6 -2 208.58 14.3
5 -6 -2 198.98 12.5
-5 -6 2 225.38 14.4
-5 -6 2 224.48 14.7
-5 -6 2 191.28 15
-5 6 2 211.58 15.1
-5 6 2 204.38 15
-5 6 2 217.68 13.2
5 6 -2 189.28 14.7
5 6 -2 198.38 14.7
5 6 -2 223.48 14.6
-5 6 2 206.78 13.4
-4 -6 2 56.39 7.6
-4 -6 2 66.29 7.3
-4 -6 2 52.79 5.9
4 -6 -2 63.99 7.8
-4 -6 2 56.89 7.8
4 -6 -2 57.09 6
4 6 -2 63.69 7.5
4 6 -2 62.79 8
-4 6 2 71.09 8.7
-4 6 2 62.49 7.9
-4 6 2 56.49 6.4
4 6 -2 79.79 8.8
-4 6 2 63.59 7
3 -6 -2 4.3 4.2
3 -6 -2 -8.6 3.9
-3 -6 2 -2.3 4.2
-3 -6 2 5 2.9
-3 -6 2 0.4 4.1
-3 -6 2 13.7 5
3 -6 -2 7.6 4.1
3 6 -2 10.9 4.8
-3 6 2 10.9 5.7
3 6 -2 3.4 5.1
3 6 -2 7.4 5
-3 6 2 13.5 4.2
-3 6 2 3.9 4.6
-2 -6 2 197.38 14.5
2 -6 -2 217.78 13
-2 -6 2 193.68 14.1
2 -6 -2 219.98 14.1
2 -6 -2 214.88 14.4
2 -6 -2 218.88 13.5
-2 -6 2 227.48 14.2
-2 6 2 226.08 14
2 6 -2 208.88 14.7
2 6 -2 253.17 14.9
2 6 -2 216.58 12.9
-2 6 2 219.88 15
-2 6 2 197.08 13.5
2 6 -2 194.38 13.9
-2 6 2 214.38 14.8
1 -6 -2 7 4.5
1 -6 -2 2.5 4.1
1 -6 -2 2.5 4.3
-1 -6 2 -0.5 4.4
-1 -6 2 5 4.7
-1 -6 2 7.4 4.7
1 6 -2 1.6 3.9
-1 6 2 6 1.8
-1 6 2 -3.1 3.7
-1 6 2 8.3 5.1
1 6 -2 -0.6 3.2
1 6 -2 6.4 4.8
-1 6 2 1.6 3.8
1 6 -2 6.2 4.4
-1 6 2 1.3 4.7
1 6 -2 7 4.3
0 -6 2 3.7 4.3
0 -6 -2 4.5 4.8
0 -6 -2 4.2 3.7
0 -6 -2 2.8 4.5
0 -6 2 4.1 4.1
0 -6 2 0.9 1.9
0 6 2 0.3 4.1
0 6 -2 2.1 3.5
0 6 2 -2.2 4.2
0 6 2 0.1 2.3
0 6 -2 -11 4.1
0 6 2 5.8 4.1
0 6 -2 -1.3 2.1
0 6 -2 6 5
0 6 -2 4.9 4.1
0 6 2 -1.7 3.8
0 6 2 -12.2 4.4
-1 -6 -2 854.41 43.8
-1 -6 -2 836.62 43.5
1 -6 2 844.82 42.8
1 -6 2 870.91 41.1
1 -6 2 882.61 43.5
-1 -6 -2 762.32 43
1 6 2 892.11 43.7
-1 6 -2 803.82 42.5
1 6 2 881.81 44.2
1 6 2 811.12 43.1
1 6 2 918.01 43.1
-1 6 -2 831.42 43.8
1 6 2 832.52 41.5
-1 6 -2 842.92 43.4
-1 6 -2 868.61 42.6
1 6 2 899.01 43.5
2 -6 2 34.6 5.3
2 -6 2 25.3 5.1
-2 -6 -2 37.8 6.1
-2 -6 -2 22.7 5.4
-2 -6 -2 31.7 4.7
2 -6 2 33 3.7
-2 -6 -2 35.3 6.6
2 6 2 28.5 5.5
2 6 2 27.4 4.4
2 6 2 27.3 5.6
2 6 2 31.2 3.9
-2 6 -2 27.4 4.5
2 6 2 28.7 5.9
-2 6 -2 31.3 5.7
-2 6 -2 32.6 4.9
2 6 2 24.7 5.8
-2 6 -2 25.9 6.5
3 -6 2 497.95 26.7
3 -6 2 522.45 26.1
-3 -6 -2 531.55 26.9
-3 -6 -2 435.86 27.2
-3 -6 -2 500.25 28.5
3 -6 2 520.65 27.9
-3 -6 -2 563.54 28.7
-3 6 -2 508.45 26.6
3 6 2 525.45 28.3
-3 6 -2 509.65 28.6
3 6 2 523.45 26.3
3 6 2 583.04 27.8
-3 6 -2 560.14 28.3
3 6 2 502.85 28.3
3 6 2 490.85 28.3
-3 6 -2 479.45 26.5
4 -6 2 640.64 33.2
-4 -6 -2 580.14 33.3
4 -6 2 649.04 31.2
-4 -6 -2 625.44 32.6
4 -6 2 612.94 31.6
4 -6 2 616.44 31.7
-4 -6 -2 589.04 33.8
-4 -6 -2 628.94 33.6
-4 -6 -2 601.74 32.9
-4 6 -2 634.84 31.4
-4 6 -2 611.84 31.6
4 6 2 691.63 34.4
-4 6 -2 627.34 31.6
4 6 2 635.64 32
4 6 2 583.04 32.3
4 6 2 640.34 33.6
-4 6 -2 658.33 33.3
-4 6 -2 614.04 31.6
-4 6 -2 702.03 34.4
-5 -6 -2 69.59 9.2
-5 -6 -2 56.59 8.4
5 -6 2 60.99 7.3
-5 -6 -2 72.89 8.2
5 -6 2 58.29 5.9
-5 -6 -2 54.09 7
-5 -6 -2 62.59 7.4
-5 6 -2 49.99 5.4
-5 6 -2 59.49 5.6
5 6 2 51.09 7.7
5 6 2 51.89 6.6
-5 6 -2 55.89 7.3
-5 6 -2 57.49 5.5
5 6 2 70.59 7.2
5 6 2 59.19 7.7
-5 6 -2 49.9 7.6
-5 6 -2 45.1 5.8
-6 -6 -2 165.08 12.3
6 -6 2 157.18 11.6
-6 -6 -2 149.49 12.1
-6 -6 -2 152.48 12.4
6 -6 2 139.29 10.5
-6 -6 -2 138.09 13.3
-6 -6 -2 154.68 11.6
-6 6 -2 142.99 9.5
6 6 2 166.28 11.6
-6 6 -2 145.99 9.9
-6 6 -2 139.39 12.4
6 6 2 141.79 12.3
6 6 2 144.99 11.1
-6 6 -2 146.19 10.5
-6 6 -2 159.78 13.6
6 6 2 143.79 12.5
-6 6 -2 167.58 9.7
-7 -6 -2 45.1 7.8
7 -6 2 55.29 7.4
-7 -6 -2 66.49 8.6
7 -6 2 59.39 5.2
7 -6 2 52.79 6.6
-7 -6 -2 45 8.2
-7 -6 -2 63.39 8.8
-7 -6 -2 52.69 7.1
-7 6 -2 49.3 6.8
7 6 2 54.79 7.1
7 6 2 62.09 5.8
7 6 2 72.79 9
-7 6 -2 63.79 6.5
7 6 2 64.19 7.8
-7 6 -2 51.19 8.2
-7 6 -2 54.69 5.1
-7 6 -2 61.89 9.3
7 6 2 41.8 8.6
-7 6 -2 58.39 5.3
8 -6 2 5.1 5
-8 -6 -2 3 4.3
-8 -6 -2 -3.6 5.3
-8 -6 -2 -0.2 5.3
-8 -6 -2 -0.9 5.5
8 -6 2 -0.3 4.2
-8 6 -2 5.9 5.7
-8 6 -2 -3.2 2.5
-8 6 -2 1.3 2.5
-8 6 -2 -3.9 5
-8 6 -2 3.5 4.1
8 6 2 -4.5 4.6
8 6 2 5.6 5.6
8 6 2 0.1 4.5
-8 6 -2 -0.6 3.9
8 6 2 -3.2 3.7
-9 -6 -2 36.5 7.7
-9 -6 -2 41.8 8.2
9 -6 2 41.6 7.1
9 -6 2 60.79 7.8
-9 -6 -2 41.5 8.6
-9 6 -2 32.6 8.3
9 6 2 33.7 6.1
-9 6 -2 40.1 6.6
9 6 2 38.1 8.2
-9 6 -2 39.6 7.7
-9 6 -2 36.5 6.4
-9 6 -2 43.4 4.4
-9 6 -2 39.8 4.1
9 6 2 35.1 7.8
-10 -6 -2 187.78 16.7
10 -6 2 168.78 14.3
-10 -6 -2 206.48 15.9
10 -6 2 176.28 13.4
-10 -6 -2 183.28 16
-10 6 -2 180.28 16.4
-10 6 -2 184.28 13.3
-10 6 -2 158.18 9.8
-10 6 -2 161.38 13.3
-10 6 -2 184.68 13
10 6 2 169.18 14.8
-10 6 -2 147.69 14.7
10 6 2 176.88 13
-10 6 -2 166.58 9.9
11 -6 2 235.48 17.3
11 -6 2 232.28 16.1
-11 -6 -2 240.68 19.2
-11 -6 -2 236.48 18.8
-11 -6 -2 233.08 17.3
11 6 2 219.88 15.3
-11 6 -2 216.88 17.6
-11 6 -2 222.18 12.2
-11 6 -2 228.98 12.2
-11 6 -2 223.58 16.3
-11 6 -2 173.68 16.7
-11 6 -2 215.18 15.6
-11 6 -2 238.68 15.7
11 6 2 249.28 18.6
-12 -6 -2 12.7 8.3
12 -6 2 14 7.5
-12 -6 -2 18.9 8.4
-12 -6 -2 14.4 7.7
-12 6 -2 10.5 5.6
-12 6 -2 11.8 2.5
-12 6 -2 8.7 7.5
-12 6 -2 8.2 5.8
12 6 2 19 8.4
-12 6 -2 5.4 2.2
-12 6 -2 17.2 6.1
-12 6 -2 16.8 7
-13 -6 -2 22.1 9.9
-13 -6 -2 20.3 8.3
-13 -6 -2 27.2 9.1
13 -6 2 17 8.3
-13 6 -2 9.1 8
13 6 2 21.9 9.3
-13 6 -2 11.4 6.6
-13 6 -2 30.1 7.4
-13 6 -2 14.9 7.9
-13 6 -2 21.5 2.4
-14 -6 -2 -1 7.9
14 -6 2 -7.9 7.5
-14 -6 -2 2.8 7.5
-14 -6 -2 4.7 8.8
-14 -6 -2 -7 8.9
-14 6 -2 0.1 0.2
-14 6 -2 -2.6 5.9
14 6 2 -9.8 7.6
-14 6 -2 7.8 7.8
-14 6 -2 -4.4 6.6
-14 6 -2 15.4 7.6
-14 6 -2 0.6 5.5
-15 -6 -2 4 8.4
-15 -6 -2 -5.9 7.3
-15 -6 -2 7.2 8.3
-15 -6 -2 6.3 10.4
15 -6 2 -0.3 8.4
15 6 2 -6.4 8.2
-15 6 -2 6.3 7.9
-15 6 -2 -0.7 8.4
-15 6 -2 6.9 7.7
-15 -7 2 3 7.8
-15 -7 2 21.1 9
-15 -7 2 12.4 9.6
-15 -7 2 7.6 8.4
-15 7 2 26.3 9.9
-15 7 2 12.2 9.3
-14 -7 2 49.99 11
-14 -7 2 50.79 10.6
14 -7 -2 63.79 10.2
-14 -7 2 57.19 10.6
-14 -7 2 45.4 12.2
-14 7 2 58.99 10.9
-14 7 2 47.4 11.4
14 7 -2 39.6 13
-13 -7 2 77.39 12.9
13 -7 -2 57.99 10
-13 -7 2 78.89 12.3
-13 -7 2 58.99 12
-13 -7 2 83.09 11.7
-13 7 2 93.79 13.7
-13 7 2 105.59 12.7
13 7 -2 84.29 11.4
-12 -7 2 12 8.5
-12 -7 2 12.4 7.7
-12 -7 2 1.6 6.2
-12 -7 2 1.2 7.4
12 -7 -2 14.3 6.7
-12 7 2 -1 6.9
-12 7 2 9.3 7.1
12 7 -2 10.4 6.7
-11 -7 2 77.19 11.5
11 -7 -2 53.79 9.1
-11 -7 2 67.89 10.1
-11 -7 2 55.69 10.3
-11 -7 2 91.69 10.7
11 7 -2 75.99 10.1
-11 7 2 77.09 7.7
-11 7 2 70.29 10
-11 7 2 66.79 10.7
10 -7 -2 75.99 10.1
-10 -7 2 75.39 10.9
-10 -7 2 85.49 11.6
-10 -7 2 86.79 10.8
-10 -7 2 83.39 10
-10 7 2 87.69 8.3
-10 7 2 90.89 12.1
10 7 -2 78.49 11.2
-10 7 2 106.89 11.4
10 7 -2 75.69 10.2
-9 -7 2 2.9 6.4
-9 -7 2 -0.3 5
-9 -7 2 -12.7 6
9 -7 -2 1.2 4.9
-9 7 2 4.7 4.1
-9 7 2 -1.1 5.8
-9 7 2 8 4.1
9 7 -2 9.7 6.1
9 7 -2 7.2 6.4
-9 7 2 0.4 3.2
-9 7 2 2.4 5
-8 -7 2 8.2 6.9
8 -7 -2 8.3 5.1
-8 -7 2 10.4 6.4
-8 -7 2 0.9 5.6
8 7 -2 4.7 5.5
-8 7 2 6.7 5.8
-8 7 2 7.1 6.6
-8 7 2 6.2 4.1
-8 7 2 27.2 5.9
8 7 -2 9.4 5.9
8 7 -2 15.5 6
8 7 -2 11.4 3.9
-8 7 2 8.6 2.9
7 -7 -2 24.6 6.2
-7 -7 2 26.1 6.4
-7 -7 2 28.1 7.6
-7 -7 2 24.5 6.7
7 7 -2 39.2 7.7
7 7 -2 39.8 7.8
-7 7 2 32.5 5.6
7 7 -2 46 7.7
-7 7 2 38.4 3.8
-7 7 2 52.79 8.9
-7 7 2 31.9 7.2
-6 -7 2 380.76 25.5
-6 -7 2 462.95 25.3
-6 -7 2 419.86 24.3
6 -7 -2 422.06 24.8
6 7 -2 432.96 25.1
-6 7 2 392.66 24.8
-6 7 2 403.76 23
-6 7 2 451.95 26
6 7 -2 402.36 24.5
6 7 -2 443.46 25.4
5 -7 -2 136.49 12.4
-5 -7 2 136.59 11.7
-5 -7 2 143.09 12
5 -7 -2 140.19 10.6
-5 -7 2 133.39 12.7
-5 7 2 126.29 11.9
-5 7 2 140.69 10.3
-5 7 2 145.49 13.5
5 7 -2 103.99 11.3
5 7 -2 137.99 11.5
5 7 -2 119.49 11.7
-4 -7 2 2.1 4.8
-4 -7 2 8.4 3.6
-4 -7 2 15.1 6.2
4 -7 -2 9.2 4.4
-4 -7 2 24.4 6.4
4 -7 -2 13.9 5.4
4 7 -2 9.4 5.4
-4 7 2 9.1 5.6
-4 7 2 4.2 5.3
4 7 -2 14.6 5.6
-4 7 2 16.1 4.7
4 7 -2 12.8 5.4
-4 7 2 14.1 4.5
3 -7 -2 39.5 6.6
3 -7 -2 49.6 7
-3 -7 2 44 7.3
-3 -7 2 33.1 6.5
-3 -7 2 50.39 7.5
3 -7 -2 36.6 6.9
3 7 -2 27 6.1
3 7 -2 44.1 7.5
-3 7 2 28.6 5.5
3 7 -2 32.4 7.1
-3 7 2 41 7.2
-3 7 2 31.6 5.9
-3 7 2 31.3 6.6
-2 -7 2 11.8 5.2
2 -7 -2 10.1 5.1
-2 -7 2 11.3 5.1
2 -7 -2 4.9 4.9
2 -7 -2 7.2 4.9
-2 -7 2 7.1 5
2 7 -2 14.3 5.1
2 7 -2 11.5 5.4
-2 7 2 17.6 4.9
-2 7 2 11.1 4.5
-2 7 2 7.5 4.8
-2 7 2 7.2 5.1
2 7 -2 2.7 4.7
-1 -7 2 -1.3 4.4
1 -7 -2 2.4 4.1
-1 -7 2 3.4 4.1
-1 -7 2 -5.5 4.4
1 -7 -2 0.4 4.9
1 -7 -2 -4.3 4.1
-1 7 2 6.6 4.6
1 7 -2 0.4 4.3
1 7 -2 -3.6 4.9
-1 7 2 3.9 5.1
1 7 -2 7 4.4
-1 7 2 -3.8 3.6
1 7 -2 -5.1 2.9
-1 7 2 -1.1 4.4
-1 7 2 3.2 1.8
1 7 -2 2.1 3.8
-1 7 2 -0.2 3.7
0 -7 -2 113.79 10.7
0 -7 2 113.59 9.6
0 -7 2 114.89 6.9
0 -7 2 106.29 8.2
0 -7 2 94.19 9.6
0 -7 -2 106.09 10.5
0 -7 -2 104.19 10.2
0 7 2 120.59 10
0 7 -2 118.49 11.2
0 7 -2 139.09 10
0 7 2 115.89 9.6
0 7 -2 109.59 7.3
0 7 2 103.39 10.4
0 7 2 94.99 9.6
0 7 2 85.99 9.5
0 7 -2 120.19 10.2
0 7 -2 104.59 7.9
0 7 -2 122.99 11.1
0 7 2 112.39 7.2
-1 -7 -2 5.2 4.8
-1 -7 -2 10.1 5.1
1 -7 2 8.1 4.9
1 -7 2 6.8 2.4
1 -7 2 2.9 4
-1 -7 -2 1.2 5
-1 7 -2 10.1 4.1
1 7 2 1 3.7
1 7 2 4.6 3
1 7 2 6.3 5
-1 7 -2 6.2 2.7
-1 7 -2 3.3 5
1 7 2 12.4 5.3
1 7 2 9.4 4.7
1 7 2 5.1 4.5
-1 7 -2 9 4.8
-1 7 -2 0.4 3.6
2 -7 2 -4.2 3.6
-2 -7 -2 2.6 3.9
-2 -7 -2 -0.3 4.4
-2 -7 -2 0.3 5.3
2 -7 2 0.6 2.3
2 -7 2 -5.1 4.1
2 7 2 0 2.7
2 7 2 -1.1 4.4
-2 7 -2 4.1 3.7
-2 7 -2 2.9 4.6
2 7 2 -2.8 3.1
-2 7 -2 -4.7 5.3
2 7 2 -2 4.4
2 7 2 0.9 4.6
-2 7 -2 -0.5 3.5
2 7 2 -0.4 4.9
3 -7 2 157.28 12.6
-3 -7 -2 181.08 11.4
-3 -7 -2 159.78 12.9
-3 -7 -2 166.18 13.3
-3 -7 -2 136.69 11.8
3 -7 2 165.48 10.1
3 -7 2 168.18 11.7
3 7 2 151.98 10.1
3 7 2 203.98 14.3
3 7 2 183.58 13.8
3 7 2 166.48 13.2
-3 7 -2 172.98 11.4
-3 7 -2 151.48 13.2
-3 7 -2 151.88 11.3
3 7 2 138.49 12.2
-3 7 -2 167.08 12.5
4 -7 2 -0.9 4.5
4 -7 2 6 3.6
4 -7 2 4.2 3.3
-4 -7 -2 4.6 4.3
-4 -7 -2 9.4 6.1
-4 -7 -2 -3.5 4.7
-4 -7 -2 3.8 5.1
-4 7 -2 3.4 3.4
-4 7 -2 6.5 4.9
4 7 2 5.8 4.9
4 7 2 0.9 3.4
4 7 2 4.2 5.8
-4 7 -2 3.7 3.3
4 7 2 6.6 4.5
-4 7 -2 8.7 6.1
5 -7 2 123.49 8.9
-5 -7 -2 104.69 11.7
-5 -7 -2 110.69 11.8
-5 -7 -2 119.79 10.4
5 -7 2 116.99 10.9
5 -7 2 111.99 8.3
-5 -7 -2 128.19 11.5
-5 7 -2 125.59 8.2
-5 7 -2 125.09 9.1
5 7 2 129.69 10.7
-5 7 -2 109.09 8.9
5 7 2 118.49 9.5
-5 7 -2 86.29 10.8
5 7 2 118.89 12
-5 7 -2 128.19 10.9
5 7 2 123.59 11.7
-5 7 -2 102.49 8.8
-6 -7 -2 60.09 9
-6 -7 -2 75.79 9
-6 -7 -2 71.09 8.9
-6 -7 -2 59.09 9.4
6 -7 2 81.19 9.1
6 -7 2 83.29 7.4
-6 7 -2 79.09 7
6 7 2 67.39 8.1
-6 7 -2 74.69 7.7
6 7 2 93.49 10.5
-6 7 -2 74.59 9.3
6 7 2 75.09 8.5
-6 7 -2 80.69 10.3
-6 7 -2 82.19 7.2
-6 7 -2 77.69 7
6 7 2 72.99 9.7
-6 7 -2 77.59 7
-7 -7 -2 350.76 21.9
7 -7 2 337.97 19.9
-7 -7 -2 347.77 21
-7 -7 -2 339.17 22.2
7 -7 2 317.27 21.2
-7 -7 -2 340.77 22.7
-7 7 -2 384.06 23.2
7 7 2 331.67 21.9
-7 7 -2 352.66 19.1
-7 7 -2 371.66 19.1
7 7 2 356.76 21.2
7 7 2 380.36 23.5
-7 7 -2 336.57 20.1
-7 7 -2 338.17 19.1
-7 7 -2 355.86 21.9
7 7 2 363.46 20.9
-8 -7 -2 -0.4 6
8 -7 2 8.9 4.8
-8 -7 -2 1.5 6
8 -7 2 9.3 5.4
-8 -7 -2 2.1 6.7
-8 -7 -2 3.3 5.1
8 7 2 4.8 5.6
-8 7 -2 -4.5 3.5
8 7 2 4.8 4.7
-8 7 -2 3.9 3.4
-8 7 -2 -3.1 6.8
-8 7 -2 2.3 4.3
-8 7 -2 6.3 3.4
-8 7 -2 6.5 6.2
8 7 2 17.1 7.5
-9 -7 -2 7.8 7.3
-9 -7 -2 0.1 7.1
-9 -7 -2 12.8 5.5
9 -7 2 18.5 5.7
9 -7 2 6.7 5.5
-9 -7 -2 9.8 7.2
-9 7 -2 6.5 3.2
9 7 2 3.3 7.2
9 7 2 8.7 5.9
-9 7 -2 13.1 7.2
9 7 2 8.1 5
-9 7 -2 5.2 5
-9 7 -2 3.5 4.6
-9 7 -2 8.3 3.4
-9 7 -2 2.9 6.9
-10 -7 -2 49.8 9.8
-10 -7 -2 38.1 8.5
-10 -7 -2 33.1 8.9
10 -7 2 50.99 8
10 -7 2 45.1 7.9
-10 7 -2 32.4 4.5
10 7 2 37.8 8.6
-10 7 -2 41.6 6.8
-10 7 -2 40.1 4.7
-10 7 -2 40.4 8.8
10 7 2 31.7 9.4
10 7 2 30.6 7
-10 7 -2 37.7 7.4
-10 7 -2 30.2 8.3
11 -7 2 9 6.7
-11 -7 -2 7.5 7
11 -7 2 21 6.5
-11 -7 -2 13.8 8.2
-11 -7 -2 16.7 8.5
-11 7 -2 9.5 5.8
-11 7 -2 13.6 7.9
-11 7 -2 7.5 7.5
-11 7 -2 12.4 3.3
-11 7 -2 10.3 5.6
-11 7 -2 12.6 3.3
11 7 2 2.9 7.2
-11 7 -2 13.9 6.3
-12 -7 -2 20.1 9
12 -7 2 40.5 9.2
-12 -7 -2 33.1 9.2
-12 -7 -2 35.2 10.2
12 -7 2 23.6 7.7
-12 7 -2 30.9 3.7
-12 7 -2 43.5 10.6
-12 7 -2 30 3.8
-12 7 -2 30.5 8
12 7 2 29 9.4
-12 7 -2 27.2 9.3
-12 7 -2 42.4 12.3
13 -7 2 13.4 8
-13 -7 -2 16.8 7.9
-13 -7 -2 19.8 8.9
-13 -7 -2 -1.6 8.9
-13 7 -2 10.2 6.7
-13 7 -2 18.6 9.3
13 7 2 7.3 8.2
-13 7 -2 20.2 8.4
-14 -7 -2 21 9.6
-14 -7 -2 14.9 9.1
-14 -7 -2 16.4 10
-14 -7 -2 20.2 9.9
-14 7 -2 21.4 10.2
-14 7 -2 45.2 9.2
-14 7 -2 23.8 9.9
14 7 2 27.3 10.3
-15 -7 -2 45.6 13.4
-15 -7 -2 34 11.8
-15 -7 -2 42.7 11
-15 -7 -2 16.7 9.7
-15 7 -2 29.1 11.1
15 7 2 5.8 9.3
-15 7 -2 27.8 9.2
-15 7 -2 17.4 10.3
-14 -8 2 -9.7 7.6
-14 -8 2 -9 7.4
14 -8 -2 0.5 7.3
-14 -8 2 -5.4 8.1
-14 8 2 17 8.8
-14 8 2 -1.7 8.5
-14 8 2 6.1 9.6
-13 -8 2 -10 7.1
13 -8 -2 11.2 7.8
-13 -8 2 -13.1 6.6
-13 -8 2 -1.3 6.6
-13 8 2 2.2 8.3
-13 8 2 -12.3 8.1
-13 8 2 -0.2 7.2
13 8 -2 -11.8 6.4
-12 -8 2 2 8.6
12 -8 -2 7.9 7.1
-12 -8 2 8.2 7.6
-12 -8 2 6.9 6.5
12 8 -2 -4.6 6.9
-12 8 2 12.9 7.7
-12 8 2 17.8 7.3
-12 8 2 9 7.7
-11 -8 2 2.1 7.7
-11 -8 2 0.7 8
11 -8 -2 8.7 6.9
-11 -8 2 4.6 6.1
11 8 -2 6.4 6.7
-11 8 2 -6.7 7.4
-11 8 2 -2.5 6.5
-11 8 2 14.6 6.9
11 8 -2 -6.9 7.5
-10 -8 2 128.59 14.5
-10 -8 2 136.89 12.6
10 -8 -2 112.69 12.9
-10 -8 2 117.69 13.9
10 8 -2 88.59 12.8
-10 8 2 108.19 13
-10 8 2 106.99 12.1
10 8 -2 114.99 12.5
-10 8 2 110.79 14.1
-9 -8 2 22.2 6.2
9 -8 -2 17.5 7.2
-9 -8 2 11.1 7.2
-9 -8 2 23.8 8.2
9 8 -2 9.9 8
9 8 -2 15.7 7
-9 8 2 16.6 8.1
-9 8 2 9.8 8.1
-8 -8 2 34.4 8.4
-8 -8 2 34.2 8.8
-8 -8 2 28.2 7.3
8 -8 -2 25.5 7.7
8 8 -2 27 7.3
-8 8 2 35.1 8.6
-8 8 2 28.7 9
8 8 -2 35.7 9.1
-8 8 2 40.8 8.6
8 8 -2 47.1 8.2
-7 -8 2 79.69 11.1
7 -8 -2 69.69 9.9
-7 -8 2 76.79 9.8
-7 -8 2 50.19 9.6
7 8 -2 53.79 9.5
7 8 -2 68.09 10.4
7 8 -2 68.49 9.3
-7 8 2 59.89 7.5
-7 8 2 54.09 10.1
-7 8 2 71.19 11.1
6 -8 -2 181.88 15
6 -8 -2 199.58 13.4
-6 -8 2 187.58 15.8
-6 -8 2 195.58 16.1
-6 -8 2 187.38 15.1
-6 8 2 178.68 16.3
6 8 -2 187.48 15
6 8 -2 205.48 15.5
-6 8 2 162.88 14.7
-6 8 2 170.58 13.2
-6 8 2 181.38 13.2
6 8 -2 226.58 15.9
-5 -8 2 9.5 5.8
-5 -8 2 10.6 6.3
5 -8 -2 7.4 5.9
5 -8 -2 14.5 5
-5 -8 2 4.2 5.8
5 8 -2 4.3 6.2
-5 8 2 7 6.7
5 8 -2 -3.1 5.1
-5 8 2 3.1 6
-5 8 2 5.6 4.7
-5 8 2 1.4 4.3
5 8 -2 0.5 5.6
-4 -8 2 84.69 10.6
4 -8 -2 109.69 10.4
-4 -8 2 89.49 10.3
4 -8 -2 79.89 10
-4 -8 2 98.09 11
-4 8 2 75.99 8.9
4 8 -2 116.09 11.2
4 8 -2 124.99 11.7
4 8 -2 106.89 11.3
-4 8 2 94.69 11.6
4 8 -2 103.49 11.4
-4 8 2 96.89 11.2
-4 8 2 107.49 9.8
-3 -8 2 1.3 5.2
-3 -8 2 12.8 5.6
3 -8 -2 2.7 5.1
3 -8 -2 7.4 5.2
3 -8 -2 6.8 5
-3 -8 2 0.8 5.2
3 8 -2 14.1 5.5
-3 8 2 1.7 5.8
3 8 -2 8.2 5.7
-3 8 2 6.5 5.4
3 8 -2 14.8 6.1
-3 8 2 5.7 4.9
-3 8 2 3.9 4.4
3 8 -2 3.3 5.5
2 -8 -2 12.7 5.9
-2 -8 2 15.3 5.8
2 -8 -2 10.2 5.7
-2 -8 2 5.4 5.2
2 -8 -2 4.1 4.6
-2 -8 2 3.2 5.9
-2 8 2 0 5.7
-2 8 2 6.1 4.7
-2 8 2 -1.3 5
2 8 -2 4.1 5.9
2 8 -2 6.4 5.1
2 8 -2 18.9 5.8
-2 8 2 5.9 4.8
2 8 -2 11.6 6.2
1 -8 -2 34.4 7.1
-1 -8 2 22.1 6.4
-1 -8 2 23 6
1 -8 -2 25.9 6.8
1 -8 -2 19.5 6.3
1 -8 -2 27.7 2.9
-1 -8 2 34.5 7
-1 -8 2 16.5 3.1
1 8 -2 34 7.5
1 8 -2 20.8 5.5
1 8 -2 13 5
-1 8 2 22.6 7.1
1 8 -2 28.2 7
-1 8 2 22.6 6.1
-1 8 2 22 5.8
-1 8 2 20 6.4
-1 8 2 25.2 5.2
0 -8 2 47.5 7.3
0 -8 -2 30.2 6.8
0 -8 2 43.4 7.4
0 -8 2 46.5 5.6
0 -8 2 37.5 4
0 -8 -2 31.3 6.6
0 -8 -2 47.6 8.3
0 8 -2 32.3 6.2
0 8 -2 46.4 8.1
0 8 2 42.4 7.4
0 8 2 43.9 8.2
0 8 -2 49.3 5.4
0 8 -2 42.8 7.9
0 8 2 49.99 8
0 8 2 41.6 6.4
0 8 2 48.6 4.5
0 8 2 44.6 7.2
0 8 -2 46.4 6.7
-1 -8 -2 63.69 8.5
-1 -8 -2 67.79 8.9
1 -8 2 64.99 5.5
1 -8 2 72.69 9
-1 -8 -2 83.09 9.4
1 -8 2 76.29 8.7
1 8 2 62.69 9
-1 8 -2 45.8 6.9
1 8 2 60.49 8.7
-1 8 -2 68.59 6.2
-1 8 -2 71.99 9.3
-1 8 -2 55.59 7.5
-1 8 -2 72.09 6.2
-1 8 -2 64.89 8.9
1 8 2 66.19 9
1 8 2 63.89 8.3
1 8 2 76.39 6.4
-2 -8 -2 515.25 30
-2 -8 -2 575.24 30.1
2 -8 2 510.05 26.4
-2 -8 -2 552.84 30.4
2 -8 2 495.65 29.6
2 -8 2 522.75 28.8
-2 8 -2 520.25 28.4
2 8 2 495.45 29.6
-2 8 -2 504.15 28.3
2 8 2 537.35 29.9
2 8 2 537.55 29.7
-2 8 -2 520.65 29.8
2 8 2 497.45 30.3
-2 8 -2 580.74 31.2
-3 -8 -2 3.2 5.5
-3 -8 -2 5.4 6.6
3 -8 2 8.8 5.5
3 -8 2 4.6 4.2
-3 -8 -2 -2.2 5
3 8 2 -1.9 5.2
-3 8 -2 -3.2 3.6
-3 8 -2 9.9 6.5
3 8 2 3.2 3.1
3 8 2 12.9 6.3
-3 8 -2 1.9 3.8
-3 8 -2 1.1 5.8
3 8 2 6 5.2
3 8 2 3.5 5.9
-4 -8 -2 231.38 18
4 -8 2 218.78 14.7
-4 -8 -2 213.98 15.9
4 -8 2 225.68 16.5
-4 -8 -2 249.78 17.3
-4 -8 -2 260.77 15.6
4 8 2 245.38 17.4
4 8 2 249.08 17.2
-4 8 -2 232.28 17.6
-4 8 -2 240.78 17.2
-4 8 -2 208.38 14.7
4 8 2 226.38 16.3
-4 8 -2 232.98 14.7
4 8 2 234.78 14.1
-5 -8 -2 66.89 10.5
-5 -8 -2 80.79 8.8
5 -8 2 59.89 8.9
-5 -8 -2 54.09 8.8
-5 -8 -2 85.59 10.7
-5 8 -2 66.39 9.4
5 8 2 59.09 9.4
5 8 2 62.99 9.7
-5 8 -2 63.39 5.9
-5 8 -2 68.39 7.4
5 8 2 64.09 8.6
-5 8 -2 50.99 10.1
-5 8 -2 55.69 6.9
5 8 2 75.79 7.6
6 -8 2 23 6.7
-6 -8 -2 25 6.3
-6 -8 -2 14.2 6.2
-6 -8 -2 21.2 7.1
-6 -8 -2 24.3 7.8
-6 8 -2 12.8 4.4
6 8 2 21.1 5.7
-6 8 -2 17.4 3.9
-6 8 -2 20.7 4.7
-6 8 -2 23.4 7.6
6 8 2 10.5 6.9
-6 8 -2 8.2 6.6
6 8 2 26.4 6.4
6 8 2 20.4 7.1
-7 -8 -2 58.29 9.2
-7 -8 -2 59.39 8.8
-7 -8 -2 57.69 9.9
7 -8 2 64.49 9.5
-7 -8 -2 60.89 10.5
7 8 2 50.69 7.9
7 8 2 64.29 9.8
-7 8 -2 49.2 9.7
-7 8 -2 58.59 6.8
7 8 2 44.7 10
-7 8 -2 63.59 6.8
-7 8 -2 63.89 7.6
-7 8 -2 81.69 10.4
7 8 2 74.89 8.9
-7 8 -2 63.49 6.7
-8 -8 -2 12.4 7
-8 -8 -2 16.2 7.2
-8 -8 -2 11 5.9
8 -8 2 5.4 6.1
-8 -8 -2 13.7 8.1
-8 8 -2 13 4.1
-8 8 -2 17.3 7.3
8 8 2 18.3 6
-8 8 -2 10.8 7.1
-8 8 -2 16.2 5.2
8 8 2 10.5 6
-8 8 -2 8.6 4
8 8 2 20.8 8.3
-9 -8 -2 38.5 7.9
-9 -8 -2 54.49 10
9 -8 2 36.9 8
-9 -8 -2 74.49 12
-9 -8 -2 50.89 9.9
-9 8 -2 46 7.7
-9 8 -2 45 9.9
9 8 2 60.89 8.4
-9 8 -2 53.69 10.2
9 8 2 38.7 10.2
-9 8 -2 51.09 5.8
-9 8 -2 56.99 6.1
9 8 2 34 8.2
10 -8 2 -1.9 5.7
-10 -8 -2 2.4 7.9
-10 -8 -2 2.8 7.7
-10 -8 -2 5.8 6.1
-10 -8 -2 -7.4 6.2
10 8 2 6.2 7.3
-10 8 -2 5 3.6
-10 8 -2 -3.3 5
10 8 2 -4.2 6.1
-10 8 -2 5.9 7.5
-10 8 -2 -6 6.5
-10 8 -2 2 3.6
-11 -8 -2 20.6 9
-11 -8 -2 24.7 9
-11 -8 -2 30 9.7
11 -8 2 18.8 7.2
11 8 2 12.8 8.4
-11 8 -2 15.6 3.9
-11 8 -2 14.5 9.3
-11 8 -2 32.6 4.5
11 8 2 20.8 7.8
-11 8 -2 16.7 8.6
-11 8 -2 15 6.5
-12 -8 -2 -13.8 7.8
-12 -8 -2 -0.8 7.9
-12 -8 -2 17.5 9.6
12 -8 2 2.4 6.6
-12 8 -2 3.9 3
-12 8 -2 8.5 3
-12 8 -2 14.5 7.9
-12 8 -2 0.4 5.5
12 8 2 -1.3 7.2
-12 8 -2 3.7 8.8
-13 -8 -2 0.8 7.7
-13 -8 -2 7.2 9.5
-13 -8 -2 -1.4 8.6
-13 8 -2 7.1 2.6
13 8 2 -6.5 7.5
-13 8 -2 8.9 9.2
-13 8 -2 9 2.3
-13 8 -2 2.5 6.4
-13 8 -2 12.9 9.4
-14 -8 -2 3.6 8.9
-14 -8 -2 8.6 10.3
-14 -8 -2 7.8 8.4
-14 -8 -2 12.6 8.9
-14 8 -2 10.5 9.4
14 8 2 0.4 9.1
-14 8 -2 13.9 7.2
-14 8 -2 13.5 9.9
-13 -9 2 1.9 8.4
13 -9 -2 6.6 8.1
-13 -9 2 10 9.3
-13 9 2 10.1 5.1
-13 9 2 14 8.7
-13 9 2 17.9 10.7
-12 -9 2 23 9.5
12 -9 -2 50.29 10.5
-12 -9 2 43.5 11.1
12 9 -2 30.6 9.4
-12 9 2 33.9 6.6
-12 9 2 36.2 9.9
-12 9 2 21.8 9.8
-11 -9 2 3.2 8.8
11 -9 -2 1.1 7
-11 -9 2 -2.8 8.4
-11 9 2 -2 7.6
-11 9 2 2 4.6
11 9 -2 10.7 8.9
11 9 -2 -9.3 6.4
-11 9 2 3 7.7
-10 -9 2 68.19 12.4
10 -9 -2 53.69 10.8
-10 -9 2 41.7 11
10 9 -2 48.6 10
-10 9 2 56.49 10.6
10 9 -2 69.29 12.2
-10 9 2 55.49 7.9
-10 9 2 76.79 12.5
9 -9 -2 231.88 18.8
-9 -9 2 253.97 20
-9 -9 2 238.18 20.7
-9 -9 2 259.37 19.2
-9 9 2 212.58 15.8
-9 9 2 257.37 20
9 9 -2 202.48 18.6
9 9 -2 240.88 18.8
-9 9 2 217.18 19
-8 -9 2 -4.5 7.3
-8 -9 2 -2.8 5.8
-8 -9 2 6.1 7.1
8 -9 -2 1.9 6.7
-8 9 2 -4.4 6.5
8 9 -2 6.9 6.7
-8 9 2 3.7 4.7
8 9 -2 -1.7 7.4
-8 9 2 0.4 7.9
-7 -9 2 13.6 6.8
-7 -9 2 18.4 7.5
-7 -9 2 22 8.4
7 -9 -2 18.9 7.4
7 9 -2 11 6.6
-7 9 2 20.5 8.7
7 9 -2 14.6 7.9
-7 9 2 12.7 7.2
7 9 -2 12.9 6.8
-7 9 2 15.7 5.5
-6 -9 2 799.02 41.4
-6 -9 2 710.03 40.4
-6 -9 2 671.83 41.4
6 -9 -2 713.73 40.7
-6 9 2 791.12 41.2
6 9 -2 714.03 40.4
-6 9 2 702.03 38.5
6 9 -2 732.33 40.7
-6 9 2 751.62 41.8
6 9 -2 731.63 40.8
-5 -9 2 211.98 16.7
5 -9 -2 187.88 15.9
-5 -9 2 198.28 16.7
-5 -9 2 207.48 16
5 9 -2 221.18 17.1
5 9 -2 213.68 17
-5 9 2 235.68 17.6
-5 9 2 178.58 16.4
5 9 -2 230.88 17.2
-5 9 2 199.98 15.3
-4 -9 2 94.49 10.9
4 -9 -2 73.99 10.4
-4 -9 2 128.09 12.7
-4 -9 2 74.39 10.9
4 -9 -2 100.89 10.4
-4 9 2 103.69 12.5
4 9 -2 116.49 12.3
4 9 -2 88.29 11.2
4 9 -2 110.89 12.2
-4 9 2 95.99 10.5
-4 9 2 110.89 12.9
3 -9 -2 146.69 12.3
-3 -9 2 119.79 13.1
3 -9 -2 155.18 14.9
-3 -9 2 139.99 14
-3 -9 2 138.99 13.9
3 9 -2 169.38 15
-3 9 2 142.49 14.6
-3 9 2 147.19 14.7
3 9 -2 173.08 14.3
3 9 -2 136.09 14.1
-3 9 2 155.68 13.3
-2 -9 2 76.09 10
2 -9 -2 72.09 9.6
-2 -9 2 55.89 9
2 -9 -2 62.39 9.3
2 -9 -2 72.09 10.4
-2 -9 2 68.49 9.8
-2 9 2 75.99 10.1
2 9 -2 54.79 8.6
2 9 -2 65.79 9.9
-2 9 2 53.59 9.1
-2 9 2 73.49 8.2
2 9 -2 62.09 9.6
-2 9 2 50.99 8.4
1 -9 -2 -2.1 5.1
1 -9 -2 17.2 6.8
1 -9 -2 0.2 6.2
-1 -9 2 -12.8 5.2
-1 -9 2 5.3 6.2
1 9 -2 -0.6 5.7
1 9 -2 8.5 5.7
-1 9 2 6.2 5.7
-1 9 2 10.3 6.4
1 9 -2 6.3 6.7
-1 9 2 -0.7 4.6
-1 9 2 14 6.9
0 -9 2 90.99 11.1
0 -9 2 87.29 7.9
0 -9 -2 88.89 10.9
0 -9 -2 79.19 10.1
0 -9 2 87.09 10.1
0 -9 -2 77.99 10.2
0 9 2 71.39 10.4
0 9 -2 92.99 11.8
0 9 2 105.59 9.7
0 9 2 99.29 10.7
0 9 2 69.79 10.4
0 9 -2 99.19 11.8
0 9 -2 80.49 9.7
-1 -9 -2 77.59 10.6
1 -9 2 106.69 11.9
-1 -9 -2 109.89 11.5
1 -9 2 91.69 10.2
-1 -9 -2 78.09 10.5
1 9 2 86.49 10.9
-1 9 -2 96.59 11
-1 9 -2 109.09 10.7
-1 9 -2 97.49 7.3
1 9 2 87.69 11.9
1 9 2 80.49 10.3
-1 9 -2 76.39 10.8
2 -9 2 68.09 8.7
-2 -9 -2 60.19 10
-2 -9 -2 78.29 10.3
-2 -9 -2 58.79 9
2 -9 2 74.69 10.4
-2 9 -2 75.39 8.9
2 9 2 76.89 10
-2 9 -2 65.79 9.9
-2 9 -2 69.59 6.6
-2 9 -2 72.79 11.3
2 9 2 68.99 9.7
2 9 2 69.69 10.2
-3 -9 -2 75.59 10.8
-3 -9 -2 81.19 10.5
-3 -9 -2 63.99 10.7
3 -9 2 54.79 9.2
3 -9 2 56.59 9.5
3 9 2 66.89 9.5
3 9 2 79.69 10.1
-3 9 -2 75.59 9.8
3 9 2 77.09 11.3
-3 9 -2 59.39 10
-3 9 -2 73.99 8.6
4 -9 2 279.87 21.2
-4 -9 -2 304.77 20.9
-4 -9 -2 331.57 22
-4 -9 -2 336.37 23.3
-4 9 -2 330.27 19.7
-4 9 -2 346.37 22.2
-4 9 -2 299.97 22.7
4 9 2 360.96 22.2
4 9 2 317.07 22.7
4 9 2 348.47 21.6
-5 -9 -2 4.4 7.1
-5 -9 -2 11.3 7.4
-5 -9 -2 17.6 7
5 -9 2 12.4 6
5 9 2 22 7.1
5 9 2 25.4 8.7
5 9 2 11.8 6.2
-5 9 -2 23.4 8.8
-5 9 -2 14.2 7.2
-5 9 -2 14.4 5.1
-6 -9 -2 11.8 8.3
6 -9 2 4.2 6.5
-6 -9 -2 14.3 7.1
-6 -9 -2 3.5 6.7
-6 -9 -2 14.6 6.4
6 9 2 3.2 6.6
-6 9 -2 10.7 4.9
-6 9 -2 17.5 7.6
6 9 2 9.7 6.3
6 9 2 7.1 6.9
-6 9 -2 20.3 8.7
7 -9 2 132.89 14.2
-7 -9 -2 154.68 15.8
-7 -9 -2 139.29 15.9
-7 -9 -2 160.58 15
-7 -9 -2 173.48 14.5
7 9 2 183.18 17.2
-7 9 -2 162.78 16.8
-7 9 -2 161.08 15.6
-7 9 -2 158.68 12.1
7 9 2 178.18 13.7
8 -9 2 317.97 22.5
-8 -9 -2 295.97 22.3
-8 -9 -2 386.66 22.9
-8 -9 -2 321.87 24
-8 -9 -2 340.57 24.5
-8 9 -2 335.97 25.1
8 9 2 364.96 25.2
-8 9 -2 322.37 23.6
8 9 2 342.37 21.9
-8 9 -2 336.87 19.8
8 9 2 361.66 21.8
-9 -9 -2 19.3 8.7
-9 -9 -2 2.8 8.6
-9 -9 -2 0.9 6
-9 -9 -2 4.5 7.4
9 -9 2 2.4 6.9
-9 9 -2 -3.6 4.7
9 9 2 12 7.5
-9 9 -2 15.6 8.2
-9 9 -2 4 7.5
9 9 2 7.7 6.4
-9 9 -2 5.6 4.2
-10 -9 -2 4 7
10 -9 2 -1.3 6.5
-10 -9 -2 0.2 8
-10 -9 -2 -4.2 7.3
-10 -9 -2 8.2 9.1
-10 9 -2 -0.6 8.1
10 9 2 -4.3 7.9
-10 9 -2 -3.2 7.3
-10 9 -2 3.9 4
-10 9 -2 -5 4.7
10 9 2 -4.8 5.9
-11 -9 -2 -0.6 8.2
11 -9 2 11.9 7.6
-11 -9 -2 6.1 8.9
-11 -9 -2 26.2 10.5
-11 9 -2 17.8 4.5
-11 9 -2 17.4 8.9
11 9 2 18.9 9.9
-11 9 -2 16.1 8.3
11 9 2 19.8 7.9
-11 9 -2 10.9 6.1
-12 -9 -2 17.8 10.1
-12 -9 -2 22.4 9.8
12 -9 2 13.3 7.8
-12 -9 -2 9.2 9.3
-12 9 -2 26 9.3
-12 9 -2 16.2 8.7
-12 9 -2 22.6 10.2
-12 9 -2 21 4.3
-13 -9 -2 -7.5 8.8
-13 -9 -2 -7.7 8
-13 -9 -2 -1.6 7.9
-13 9 -2 -3.9 8.8
-13 9 -2 1 3
-13 9 -2 -10 7.3
-12 -10 2 12.5 10.8
12 -10 -2 8.6 9.3
-12 -10 2 13.3 8.9
12 10 -2 19.3 11
-12 10 2 9.3 10.7
-12 10 2 14.7 9.1
-12 10 2 16.5 5.9
11 -10 -2 9.8 8.6
-11 -10 2 1.8 8.8
-11 -10 2 19.7 10.9
-11 10 2 4.1 5.4
11 10 -2 8.6 8.1
-11 10 2 8.7 10.2
-11 10 2 -9 8.8
11 10 -2 1.5 8.5
10 -10 -2 17.5 8.8
-10 -10 2 7.6 9.8
-10 -10 2 22.5 10.4
-10 10 2 8.9 8
10 10 -2 20.2 8.1
-10 10 2 8.3 9.7
10 10 -2 0.1 8
-10 10 2 13 5.9
-9 -10 2 14.5 8.4
9 -10 -2 30.9 9.6
-9 -10 2 16.2 9.4
-9 -10 2 35.9 9.2
-9 10 2 22 10.8
9 10 -2 21.1 8.8
-9 10 2 33.1 10.2
-9 10 2 30 7
9 10 -2 24.2 8.7
8 -10 -2 56.99 10.9
-8 -10 2 65.29 12.2
-8 -10 2 48.7 11.5
-8 -10 2 81.79 11.4
-8 10 2 56.79 8.8
8 10 -2 64.79 12.3
-8 10 2 59.09 10.6
8 10 -2 45.4 10.3
-8 10 2 64.89 11.5
-7 -10 2 131.29 15.6
-7 -10 2 158.28 15.7
7 -10 -2 133.09 14.8
-7 -10 2 137.39 15.1
-7 10 2 141.79 13.4
7 10 -2 155.58 15.7
-7 10 2 157.68 17
7 10 -2 140.69 14.8
-7 10 2 147.89 16.4
-6 -10 2 126.29 15.3
6 -10 -2 114.99 13.8
-6 -10 2 118.79 14.1
-6 -10 2 176.68 17.1
-6 10 2 124.29 12.6
6 10 -2 146.49 15.2
-6 10 2 138.89 15.2
6 10 -2 143.99 14.8
-6 10 2 134.09 15.3
6 10 -2 159.28 15.6
-5 -10 2 80.49 11.8
-5 -10 2 72.79 12.5
5 -10 -2 91.29 12.3
-5 -10 2 60.29 11.8
-5 10 2 94.49 10.9
5 10 -2 70.99 11.2
-5 10 2 70.29 12.7
5 10 -2 102.59 13.3
5 10 -2 80.99 11.7
-5 10 2 83.29 12.5
4 -10 -2 79.59 11.6
-4 -10 2 84.29 11.8
-4 -10 2 106.49 13.5
-4 -10 2 91.29 12.4
-4 10 2 96.49 12.8
4 10 -2 85.49 11.9
4 10 -2 104.89 13
-4 10 2 87.99 13
4 10 -2 56.39 10.1
-4 10 2 84.09 10.5
-3 -10 2 144.19 14.9
3 -10 -2 109.09 12.4
-3 -10 2 160.58 15
-3 -10 2 145.19 14.8
3 -10 -2 158.98 15.7
-3 10 2 97.29 11.8
-3 10 2 86.99 12.5
3 10 -2 157.08 15.8
3 10 -2 132.39 14.2
-3 10 2 126.99 11.9
3 10 -2 132.59 14.5
-3 10 2 106.29 12.9
-2 -10 2 51.09 9.6
2 -10 -2 32.3 8.4
-2 -10 2 32.9 8.5
-2 -10 2 20.6 8.1
2 -10 -2 24.8 7.4
2 -10 -2 12 7
-2 10 2 45.8 9.9
-2 10 2 37.7 9.7
2 10 -2 30.9 8.2
-2 10 2 23.9 6.2
-2 10 2 33 7.7
2 10 -2 29.7 7.7
2 10 -2 25.3 8.4
1 -10 -2 -0.2 6.5
1 -10 -2 7.5 6.9
-1 -10 2 4 6.3
-1 -10 2 1.4 5.8
1 -10 -2 -3.4 5.6
1 10 -2 11.9 7.4
1 10 -2 14.9 7.9
-1 10 2 3.7 4.8
-1 10 2 7.8 6.3
-1 10 2 13.4 7.9
1 10 -2 1.4 5.8
-1 10 2 3 7.7
0 -10 -2 32 8.8
0 -10 -2 46.1 9.4
0 -10 2 20.5 6.7
0 -10 -2 47.1 9.4
0 -10 2 29.2 8.5
0 10 2 20.4 7.8
0 10 2 40.1 8.9
0 10 2 39 8.6
0 10 -2 39 9.6
0 10 -2 24.5 8.1
0 10 -2 31.1 7.4
-1 -10 -2 4.3 6.7
-1 -10 -2 5 6.6
1 -10 2 -3.1 5.1
-1 -10 -2 -7.6 5.7
1 -10 2 1.2 6.3
-1 10 -2 10.7 7.2
-1 10 -2 -0.2 6.5
-1 10 -2 9.1 5.5
1 10 2 4.3 7.4
1 10 2 6.4 6.7
1 10 2 -5.1 6.6
-2 -10 -2 10.2 7.3
2 -10 2 13.3 6.5
-2 -10 -2 13.7 7.9
-2 -10 -2 11.3 7.2
2 10 2 21.5 8.1
2 10 2 19.5 7.1
-2 10 -2 10.1 6.1
2 10 2 19.5 7.7
-2 10 -2 25.2 8
-2 10 -2 21.6 7.8
3 -10 2 67.79 10.6
-3 -10 -2 70.99 11.1
-3 -10 -2 79.39 11.6
-3 -10 -2 78.69 11.3
3 10 2 82.39 12.3
-3 10 -2 72.09 10.6
3 10 2 77.49 11
3 10 2 69.39 11.1
-3 10 -2 73.59 9.5
-3 10 -2 104.89 13.1
-4 -10 -2 90.29 12
-4 -10 -2 100.09 13.3
4 -10 2 71.39 10.5
-4 -10 -2 73.49 11.7
-4 10 -2 81.39 12
-4 10 -2 91.09 10.1
4 10 2 96.49 12.2
4 10 2 76.69 11.6
4 10 2 109.89 12.2
-4 10 -2 77.09 12.1
-5 -10 -2 -11.7 7.5
-5 -10 -2 1.9 6.8
-5 -10 -2 8.4 7.6
5 -10 2 9.7 7.2
5 10 2 12.6 8.1
-5 10 -2 16.2 8.8
5 10 2 4.3 6.9
-5 10 -2 -6.3 7
-5 10 -2 8.7 5.3
5 10 2 4.9 6.4
-6 -10 -2 25.3 9.2
6 -10 2 28 8.8
-6 -10 -2 36.1 9
-6 -10 -2 7.5 7.8
-6 10 -2 12.8 7.7
-6 10 -2 23.8 9.7
6 10 2 27 9.4
6 10 2 26.1 8.1
-6 10 -2 25.7 6.2
-7 -10 -2 2.7 8
-7 -10 -2 20.4 7.9
7 -10 2 9.5 7.2
-7 -10 -2 16.1 8.7
-7 10 -2 -4.6 7.3
7 10 2 5 7.3
-7 10 -2 10.1 8.1
-7 10 -2 9.7 5.1
7 10 2 0.5 6.5
-8 -10 -2 44.2 11.5
-8 -10 -2 35.3 9.4
-8 -10 -2 45.9 11.6
8 -10 2 37.1 9.5
-8 10 -2 36.8 6.5
-8 10 -2 25.7 8.7
8 10 2 41.9 11
-8 10 -2 47.2 10.7
-9 -10 -2 18.5 9.2
9 -10 2 5.8 7.6
-9 -10 -2 9.1 8.9
-9 -10 -2 0.4 6.6
-9 10 -2 7.7 8.5
-9 10 -2 3.4 4.8
9 10 2 17.1 8.3
-9 10 -2 10.3 10
-10 -10 -2 9.3 9.6
-10 -10 -2 0.7 7.1
-10 -10 -2 1.5 9.3
10 -10 2 -3.2 7.9
-10 10 -2 3.2 9.1
-10 10 -2 -10.5 4
-10 10 -2 11.5 9.1
10 10 2 -13.4 7.5
-11 -10 -2 5 8.9
11 -10 2 4.9 7.9
-11 -10 -2 13.1 9.3
-11 -10 -2 3.8 8.7
11 10 2 4.9 8.8
-11 10 -2 -8.4 8.3
-11 10 -2 8.2 4.6
-11 10 -2 -3.8 9.9
-10 -11 2 3.9 9
10 -11 -2 10.9 9
-10 -11 2 -4 8.5
-10 11 2 9.9 6.5
10 11 -2 -2.2 7.6
-10 11 2 11.3 11.2
10 11 -2 21.4 11.1
-10 11 2 12.9 9.9
-9 -11 2 4.1 8.9
-9 -11 2 -2.3 8
-9 -11 2 12 8.5
9 -11 -2 1.5 7.9
9 11 -2 -3.6 7.7
-9 11 2 -5.1 8.8
-9 11 2 8.3 6.2
-9 11 2 -1.2 9
9 11 -2 14.4 9.9
8 -11 -2 53.89 11.6
-8 -11 2 70.79 13.8
-8 -11 2 66.59 12.1
-8 -11 2 90.99 13.6
8 11 -2 63.39 11.6
-8 11 2 58.79 9.4
-8 11 2 86.89 14
8 11 -2 62.29 13.1
-8 11 2 70.59 13.1
-7 -11 2 22.7 9.7
-7 -11 2 42 10.5
-7 -11 2 31.8 9.9
7 -11 -2 38.2 10.4
7 11 -2 30.5 9.5
-7 11 2 35.9 11.2
7 11 -2 34.9 10.4
-7 11 2 42.2 11.7
-7 11 2 46.3 9
-6 -11 2 4 8.4
-6 -11 2 15.6 9.7
6 -11 -2 12.7 8.6
-6 -11 2 6.6 8.2
-6 11 2 5.4 6.7
6 11 -2 8.3 8.3
-6 11 2 1.9 7.5
6 11 -2 1.3 8.7
6 11 -2 9.4 7.5
-6 11 2 -3.5 7.7
-5 -11 2 10.9 8.1
-5 -11 2 20.1 9.9
5 -11 -2 6 8
-5 -11 2 7 9
5 11 -2 23.7 8.8
5 11 -2 11.3 8
-5 11 2 0.1 8.2
5 11 -2 6.4 8.2
-5 11 2 9.7 6.6
-5 11 2 -3.7 8
-4 -11 2 28 9.2
4 -11 -2 18.1 8.3
-4 -11 2 22.1 10
-4 -11 2 7.5 7.9
4 11 -2 37.4 10.2
4 11 -2 14.5 7.5
4 11 -2 33.2 9.6
-4 11 2 18.2 8.7
-4 11 2 27.8 7.8
-4 11 2 21.4 8.6
-3 -11 2 2.1 7.9
3 -11 -2 4.4 6.8
-3 -11 2 10.5 8.7
-3 -11 2 -4.2 7.3
3 11 -2 1.9 7.9
-3 11 2 7.6 7.6
-3 11 2 1 5.9
-3 11 2 -6.8 7.8
3 11 -2 3.9 8.4
3 11 -2 -2.3 6.5
-2 -11 2 29.4 8.8
-2 -11 2 32.6 8.7
2 -11 -2 31.3 9.7
-2 11 2 41.7 10.4
2 11 -2 39 9
-2 11 2 33.4 9.6
-2 11 2 28.9 8.1
2 11 -2 30.3 10.2
2 11 -2 42.9 10.3
1 -11 -2 15.1 8
-1 -11 2 2.4 7.6
1 -11 -2 -1.5 6.8
1 -11 -2 17.1 7.6
-1 -11 2 18.2 7.6
1 11 -2 22.3 9.5
1 11 -2 8.6 8.2
-1 11 2 16.8 8.6
-1 11 2 15.3 7.5
1 11 -2 6 6.9
-1 11 2 1.8 8.6
0 -11 -2 6.3 7.6
0 -11 -2 16.4 7.6
0 -11 -2 5.1 8.2
0 -11 2 0.1 7.3
0 11 -2 2.3 6.1
0 11 2 5.9 7.5
0 11 -2 -1.3 7.8
0 11 -2 -3.2 7.3
0 11 2 -2.3 6.4
0 11 2 4.6 7.4
-1 -11 -2 34.5 9
-1 -11 -2 38.7 10.4
-1 -11 -2 16.7 8.6
1 -11 2 15.1 7.6
1 11 2 32.7 10
-1 11 -2 30.6 10
-1 11 -2 27.1 8.4
-1 11 -2 24.3 7.5
1 11 2 24.2 9.3
1 11 2 18.9 8.4
-2 -11 -2 1.4 7.7
-2 -11 -2 9.5 7.8
-2 -11 -2 -8.3 6.4
2 -11 2 -2.2 7
2 11 2 -1.8 7.1
-2 11 -2 11.1 8.6
-2 11 -2 -0.2 5.8
-2 11 -2 3.7 8.5
2 11 2 -6 7.6
2 11 2 4.1 7
-3 -11 -2 -3.1 7.3
-3 -11 -2 23.7 9.2
3 -11 2 3.4 6.7
-3 -11 -2 12.3 8
-3 11 -2 9.3 8.7
3 11 2 6.3 7.8
3 11 2 14.7 7.7
-3 11 -2 11.8 6.6
-3 11 -2 21.4 8.7
3 11 2 4.1 7.3
4 -11 2 -2.7 7.1
-4 -11 -2 3.7 8.8
-4 -11 -2 -0.8 7.4
-4 -11 -2 6.9 7.4
-4 11 -2 6.3 9.2
4 11 2 -1.4 7.3
-4 11 -2 -8.4 7.7
4 11 2 9.8 7.6
4 11 2 -1.2 7.6
-4 11 -2 -14 5
-5 -11 -2 -3.8 7.2
-5 -11 -2 -12.9 6.9
5 -11 2 -10.6 6.4
-5 -11 -2 -5.8 7.1
-5 11 -2 -5.1 6.7
5 11 2 7.6 8.7
-5 11 -2 -4.9 7.5
5 11 2 -2.2 6.8
-5 11 -2 -3.3 5.5
-6 -11 -2 13.4 8.2
6 -11 2 16.2 8.7
-6 -11 -2 24.6 10.7
-6 -11 -2 23.1 9.7
-6 11 -2 24.8 9.7
-6 11 -2 23.7 7
6 11 2 40.1 9.1
-6 11 -2 22.3 10.4
6 11 2 15.5 9.1
7 -11 2 -0.7 7.3
-7 -11 -2 5.4 7.6
-7 -11 -2 8.6 9.8
-7 -11 -2 -8 8.8
-7 11 -2 10.8 8.7
7 11 2 20.9 10.1
-7 11 -2 4.3 8.5
-7 11 -2 3.2 5.5
-8 -11 -2 -15.3 8.8
-8 -11 -2 4.6 8.2
8 -11 2 5.3 8.3
-8 -11 -2 1.6 9
-8 11 -2 16.5 8.8
8 11 2 10.8 9.6
-8 11 -2 -6.7 8.2
-8 11 -2 3.8 5.2
9 -11 2 9.6 8.7
-9 -11 -2 14.8 8.6
-9 -11 -2 4.9 10.8
-9 -11 -2 10.7 10.5
-9 11 -2 1.6 10.1
9 11 2 -1.7 8.4
-9 11 -2 1 8.9
-9 11 -2 2.5 5.3
-10 11 -2 7 10.2
8 -12 -2 29.6 10.6
-8 -12 2 43 12.6
-8 -12 2 43.7 11.3
-8 -12 2 16.9 10.8
-8 12 2 33.3 8.6
8 12 -2 33.5 10.6
8 12 -2 24.7 10.2
-8 12 2 48.6 11.3
-8 12 2 43.4 12.8
-7 -12 2 11.7 9.7
-7 -12 2 0.8 8.5
7 -12 -2 17 9.7
-7 -12 2 -4.2 8.4
7 12 -2 11.2 9.8
-7 12 2 17.2 11.1
7 12 -2 17.2 9.5
-7 12 2 10.5 7.2
-7 12 2 -3.5 8.8
6 -12 -2 4 8.5
-6 -12 2 9.9 9.1
-6 -12 2 -3.1 8.2
-6 -12 2 -11.4 8.3
6 12 -2 9 8.7
6 12 -2 4.1 9.4
-6 12 2 -2.6 8.4
-6 12 2 15.9 7.7
-6 12 2 10.6 9.6
-5 -12 2 5.6 9
-5 -12 2 -1.5 7.8
-5 -12 2 -8.7 7.5
5 -12 -2 -5 8.4
-5 12 2 0.7 6.6
-5 12 2 -11.6 8.1
5 12 -2 6.2 8.3
-5 12 2 11.9 9.6
5 12 -2 -7.1 7.9
5 12 -2 1.7 8.2
-4 -12 2 36.8 11.2
-4 -12 2 17.3 9
4 -12 -2 20 9.2
-4 -12 2 27.4 10.3
4 12 -2 8.7 8.2
-4 12 2 12.3 9.8
-4 12 2 12.8 10.2
4 12 -2 33.7 10.3
4 12 -2 13.9 8.9
-4 12 2 9.2 7.5
-3 -12 2 9.2 8.1
3 -12 -2 16.2 9.5
-3 -12 2 5.8 8.7
3 12 -2 -5.4 8.6
3 12 -2 8.6 9.1
-3 12 2 21.2 10.6
-3 12 2 7.8 9.7
-3 12 2 3.3 7.2
3 12 -2 3.4 7.7
2 -12 -2 33.9 10.5
-2 -12 2 46.2 11.3
2 12 -2 54.99 11.9
2 12 -2 50.09 10.3
-2 12 2 49.3 10
-2 12 2 37.5 10.9
2 12 -2 63.09 12.5
-2 12 2 54.29 11.7
1 -12 -2 -8 6.7
-1 -12 2 5.9 8.4
-1 12 2 9.6 8.8
-1 12 2 9.4 7.8
-1 12 2 0.1 7.3
1 12 -2 -8.5 8.2
1 12 -2 6.8 7.6
1 12 -2 2.8 8.1
0 -12 2 21.3 8.6
0 -12 -2 59.99 12
0 -12 -2 30.9 9.6
0 12 -2 42.9 10.9
0 12 -2 44.8 11.6
0 12 2 24.2 8.7
0 12 2 37.8 11.2
0 12 -2 21.5 8.2
0 12 2 16.2 9.7
-1 -12 -2 10.6 8.7
1 -12 2 7.8 8.5
-1 -12 -2 -4.1 8.2
-1 -12 -2 10 8.2
1 12 2 5.7 7.5
-1 12 -2 6.1 7.4
1 12 2 3.7 8.2
1 12 2 -6.5 7.9
-1 12 -2 15 9.5
-1 12 -2 20.4 9.5
2 -12 2 9.2 8.5
-2 -12 -2 12.8 9.1
-2 -12 -2 22.1 10.4
-2 -12 -2 4.2 8.4
-2 12 -2 6.8 8.2
2 12 2 18.9 9.3
-2 12 -2 8.2 6.8
-2 12 -2 24.4 8.9
2 12 2 14.5 9
2 12 2 23.6 9.6
3 -12 2 32.4 9.3
-3 -12 -2 50.39 11.6
-3 -12 -2 54.39 10.9
-3 -12 -2 42.8 10.8
-3 12 -2 26 8.5
3 12 2 40.1 10.3
-3 12 -2 46.8 11
3 12 2 29.2 10.8
3 12 2 43.1 10.9
-3 12 -2 40.7 11.9
-4 -12 -2 70.59 13.2
-4 -12 -2 77.99 12.9
4 -12 2 59.89 12.2
-4 -12 -2 68.59 12.4
-4 12 -2 74.39 12.6
-4 12 -2 83.69 14.5
4 12 2 104.09 15.1
4 12 2 80.49 12.9
-4 12 -2 97.49 11.8
-5 -12 -2 9.1 10.1
-5 -12 -2 43.3 10.8
5 -12 2 22.3 10.1
-5 -12 -2 40.9 10.8
-5 12 -2 34.5 10.4
5 12 2 32.6 11.9
-5 12 -2 13.4 7.3
-5 12 -2 15.7 10.8
5 12 2 19.9 9.1
-6 -12 -2 -9.6 7
6 -12 2 12.5 8.4
-6 -12 -2 -3.2 8.2
-6 -12 -2 -22.4 8.4
6 12 2 7.1 9.9
-6 12 -2 -11.2 5.9
-6 12 -2 16.4 9.6
-6 12 -2 5.8 9.3
-7 -12 -2 -5.6 7.6
7 -12 2 -5.5 7.8
-7 -12 -2 -5.2 9.9
-7 -12 -2 -15.3 8
-7 12 -2 -1.3 9.3
-7 12 -2 4.4 6.3
7 12 2 -16.4 7.8
-7 12 -2 5.1 9
-4 -13 2 85.09 14.3
4 -13 -2 77.69 14.6
-4 13 2 64.79 14.1
4 13 -2 66.59 13.2
-4 13 2 79.89 14.9
-4 13 2 84.69 12.4
4 13 -2 70.19 12.4
4 13 -2 49.3 12.1
3 -13 -2 10.2 9.6
-3 -13 2 12 9.5
-3 13 2 4.6 10
-3 13 2 22.4 10.3
-3 13 2 12 8.4
3 13 -2 14.3 9.7
3 13 -2 11.8 9.8
3 13 -2 23.5 9.8
-2 -13 2 2.1 8.8
2 -13 -2 15.4 9.6
-2 13 2 15.2 9.7
-2 13 2 -2.6 9.3
2 13 -2 4.5 10
2 13 -2 3.7 7.6
-2 13 2 9.9 8.2
2 13 -2 16.8 10.2
1 -13 -2 0.2 8.7
-1 -13 2 14.5 9.9
1 13 -2 21.1 11
-1 13 2 31.7 11.7
-1 13 2 28.3 11.2
-1 13 2 5.4 8.3
1 13 -2 8.1 10
1 13 -2 11.7 8.9
0 -13 2 -3.5 9.1
0 -13 -2 -5.5 8.6
0 13 2 -1.6 7.9
0 13 -2 10 10.8
0 13 2 3.4 9.8
0 13 2 11.3 9.8
0 13 -2 6.5 8.4
0 13 -2 17.8 8.3
-1 -13 -2 37.5 11.1
1 -13 2 30.3 10.5
-1 -13 -2 6.6 8.6
-1 13 -2 21.5 10.7
1 13 2 44.9 12.6
-1 13 -2 42.7 12.2
-1 13 -2 14.7 8.4
1 13 2 34.8 11.1
1 13 2 18.6 10
2 -13 2 10.9 10.1
-2 -13 -2 -10.4 8.9
-2 -13 -2 -3.8 8.5
-2 13 -2 13.2 7.9
-2 13 -2 2.8 9.5
-2 13 -2 10 10.4
2 13 2 7.7 9.1
2 13 2 19.7 9.3
2 13 2 3.5 8.7
-3 -13 -2 16.7 11.3
3 -13 2 -4.4 8.4
-3 -13 -2 7.7 9.4
-3 -13 -2 7.5 9.4
-3 13 -2 10 9.4
3 13 2 6.1 9.2
3 13 2 12.9 10.2
-3 13 -2 8 7.8
-3 13 -2 17.3 10.1
-4 -13 -2 4.1 8.6
4 13 2 16.1 9.2
-4 13 -2 -13 9.2
-18 0 3 13.4 7.3
-18 0 3 -16.8 9.4
-18 0 3 5 9.3
-17 0 3 10.6 6.5
-17 0 3 -1.7 8.6
-17 0 3 13 10.3
-16 0 3 12.9 9.3
-16 0 3 -6.5 6.7
-16 0 3 0.5 5.9
-15 0 3 0.2 8
-15 0 3 1.7 5.6
-15 0 3 5 7.5
-14 0 3 2.6 7.1
-14 0 3 7.5 3.6
-14 0 3 -3.3 4.9
-14 0 3 6.9 7.9
-13 0 3 0.6 4.7
-13 0 3 2.2 6.2
-13 0 3 1.3 4.6
-13 0 3 6.8 3.3
-13 0 3 1.1 5.7
-12 0 3 2.9 5.6
-12 0 3 -3.5 3.8
-12 0 3 6.5 5.5
-12 0 3 8.4 3
-12 0 3 6.1 4.7
-12 0 3 4.1 2.7
11 0 -3 -0.2 3.1
-11 0 3 2.5 2.5
-11 0 3 -0.9 4.1
-11 0 3 6.5 5.2
-11 0 3 1 3.8
11 0 -3 -1.7 2.5
-11 0 3 -1.6 2.1
-11 0 3 5.1 5.1
-10 0 3 -2.5 3.2
10 0 -3 0.9 2.5
-10 0 3 2.7 5.1
-10 0 3 1.9 2
-10 0 3 1.8 2.2
10 0 -3 -1.4 3
-10 0 3 3.4 4.6
-10 0 3 -5.4 3.6
-9 0 3 -5.6 3.3
-9 0 3 3.8 2.2
-9 0 3 0.4 2.1
9 0 -3 -1 2.8
-9 0 3 -1.4 4.1
-9 0 3 2.6 3.5
-9 0 3 -2.6 4.1
9 0 -3 -1.4 2.3
-8 0 3 0.7 1.9
-8 0 3 -0.8 3.1
-8 0 3 1.5 2.1
-8 0 3 5.4 4.2
-8 0 3 0.1 3.5
-8 0 3 4.3 4.3
8 0 -3 2.1 2.9
8 0 -3 0.4 2.2
-7 0 3 -0.7 3
-7 0 3 -0.8 3.6
-7 0 3 -5 4.1
7 0 -3 -0.3 2.8
-7 0 3 0.2 3.4
-7 0 3 -0.4 2.1
7 0 -3 -0.5 2
-7 0 3 -1.6 1.6
-6 0 3 2 3.3
6 0 -3 2.1 3.9
-6 0 3 -2.6 3
6 0 -3 0.2 3.8
-6 0 3 5.9 4.1
6 0 -3 1.7 1.9
-6 0 3 3.8 3.4
-6 0 3 1.4 1.7
6 0 -3 1.5 2.2
6 0 -3 1.5 2.8
-6 0 3 -4.3 3.9
-6 0 3 2.3 2.1
5 0 -3 -0.9 3.2
5 0 -3 1.6 3.9
5 0 -3 2.9 2.3
-5 0 3 1.4 3
-5 0 3 3.3 3.9
-5 0 3 -2.5 2.7
-5 0 3 2.8 3.6
5 0 -3 -2.1 3.1
-5 0 3 -0.2 2.8
5 0 -3 1.2 1.7
-5 0 3 4.8 1.6
-5 0 3 0.7 2
5 0 -3 5.1 3.9
4 0 -3 -1.8 1.5
-4 0 3 0.6 2.7
4 0 -3 0.9 3.2
-4 0 3 -0.2 2.8
4 0 -3 -1.5 3
-4 0 3 3.9 3.2
4 0 -3 -1.2 2.9
-4 0 3 -4.7 2.6
-4 0 3 1.3 3
4 0 -3 0.4 3.3
4 0 -3 -0.5 2.3
-4 0 3 -1.8 2.1
-3 0 3 -0.2 2.2
3 0 -3 -0.5 2.8
3 0 -3 -2.9 2.5
3 0 -3 5.1 2.7
3 0 -3 -1 2.1
-3 0 3 -2.4 2.5
3 0 -3 -2 2.5
-3 0 3 -1.1 2.4
-3 0 3 2.2 2
3 0 -3 1.5 1.4
-3 0 3 -4.5 2.8
-2 0 3 -0.8 1.9
2 0 -3 3 2
-2 0 3 -2.1 1.9
2 0 -3 2.8 2.1
-2 0 3 1.8 2
-2 0 3 -0.6 1.7
-2 0 3 0.4 2.2
2 0 -3 3.9 2.2
2 0 -3 -2.1 1.6
2 0 -3 -2 2.1
-1 0 3 -0.5 1.4
-1 0 3 0.3 1.6
-1 0 3 0.8 1.7
1 0 -3 1.7 1.5
-1 0 3 -0.4 1
-1 0 3 -0.4 1.6
-1 0 3 1.1 1.7
1 0 -3 0.2 1.7
1 0 -3 3.6 1.9
0 0 3 -1 1.9
0 0 -3 -1.5 1.5
0 0 3 -1.9 1.6
0 0 3 -1.2 1.5
0 0 3 -1.6 2
0 0 -3 -0.8 1.5
0 0 3 -0.6 1.7
0 0 3 -0.5 1.7
0 0 -3 -1.4 1.4
0 0 -3 -0.1 1.8
0 0 3 -0.9 0.8
0 0 -3 -1.2 1.7
1 0 3 -1.2 2.3
1 0 3 1.2 1.6
-1 0 -3 -3.6 1.8
-1 0 -3 1.4 1.6
-1 0 -3 2.7 1.2
1 0 3 -0.2 1.5
-1 0 -3 -3.4 0.9
1 0 3 0.9 2.2
-1 0 -3 -0.1 2.3
-1 0 -3 0.9 1.5
-1 0 -3 0.2 1.5
1 0 3 1.8 1.4
2 0 3 4.1 2.7
-2 0 -3 0.1 1.8
2 0 3 1.3 2.6
-2 0 -3 -1 1.5
-2 0 -3 -0.6 1.8
-2 0 -3 3.4 2.9
-2 0 -3 -0.9 1.7
2 0 3 0.5 1.8
2 0 3 -0.5 2.2
3 0 3 0.5 1.8
3 0 3 1.4 1.9
-3 0 -3 0.3 2
-3 0 -3 -0.3 2
-3 0 -3 -1.4 3.1
3 0 3 1.7 2.9
-3 0 -3 -3.7 1.9
3 0 3 -2.3 2.3
-3 0 -3 -1.9 2.9
3 0 3 0.4 3.2
-3 0 -3 -2.6 2
4 0 3 2.6 2
-4 0 -3 -0.9 2
-4 0 -3 3.5 2.7
-4 0 -3 3.3 2.1
4 0 3 2.2 3.9
-4 0 -3 2.1 2.3
-4 0 -3 4.9 3.7
4 0 3 2.2 2
-4 0 -3 1.6 2.4
4 0 3 0.3 2.3
4 0 3 0.1 2.9
-4 0 -3 0.2 2.2
5 0 3 0.1 1.9
5 0 3 3.4 3.8
-5 0 -3 3.7 2.5
-5 0 -3 -2.8 2.1
5 0 3 1.6 3.4
-5 0 -3 -0.3 3.6
-5 0 -3 4.7 2.8
-5 0 -3 0.1 2.2
-5 0 -3 -0.7 2.4
6 0 3 -0.9 1.9
-6 0 -3 6.4 3.2
-6 0 -3 0.9 2.5
-6 0 -3 0.2 2.4
-6 0 -3 -4.8 3.7
6 0 3 9.3 4.8
-6 0 -3 6.1 2.6
-6 0 -3 0.8 2.6
6 0 3 0.6 2.5
-7 0 -3 0.4 3.8
-7 0 -3 2.3 2.6
7 0 3 1 4.5
-7 0 -3 -0.6 2.5
-7 0 -3 -5.7 2.7
-7 0 -3 3.2 2.6
7 0 3 0.1 2.1
-7 0 -3 3.2 2.6
-7 0 -3 -1.9 2.4
-8 0 -3 -0.7 2.5
-8 0 -3 -0.4 2.6
8 0 3 1.6 2.3
8 0 3 2.5 4.4
-8 0 -3 3 4.7
-8 0 -3 2.2 2.7
-8 0 -3 -1.5 2.7
-8 0 -3 2.2 3
9 0 3 8.1 5.5
-9 0 -3 -1.9 2.8
-9 0 -3 4.1 2.7
-9 0 -3 -1.1 4.7
-9 0 -3 -3.1 2.8
-9 0 -3 3 2.8
-9 0 -3 0.7 2.8
10 0 3 6.5 5.9
-10 0 -3 7.7 2.9
-10 0 -3 4.5 3.4
-10 0 -3 -5 4.9
-10 0 -3 4.6 3.1
-10 0 -3 0.5 3.3
-10 0 -3 -0.3 4.9
-10 0 -3 6.9 3.4
-11 0 -3 5.4 3
11 0 3 -0.8 5.8
-11 0 -3 3.2 3.9
-11 0 -3 6.9 6.5
-11 0 -3 2.9 5.5
-11 0 -3 2.6 3.7
-11 0 -3 2.9 3.6
-11 0 -3 2.8 3.7
-12 0 -3 -1.9 3.9
-12 0 -3 7.1 4
-12 0 -3 5.2 4
-12 0 -3 -10.3 6.1
-12 0 -3 3 3
12 0 3 -1.8 7.4
-12 0 -3 5.2 6.7
-13 0 -3 1.4 4.3
-13 0 -3 -1.3 4.1
-13 0 -3 10.2 7.7
-13 0 -3 -4.2 3.6
13 0 3 -0.4 7.6
-13 0 -3 -3 6.9
14 0 3 -11.8 7.3
-14 0 -3 3.1 4.5
-14 0 -3 7.7 4.9
-14 0 -3 8.6 7.4
-14 0 -3 -1.7 8.1
-15 0 -3 -0.9 7.6
15 0 3 1.8 9.5
-15 0 -3 8.5 5.5
-15 0 -3 -1 4.5
-15 0 -3 -2.8 7.5
-16 0 -3 2 8
-16 0 -3 5 8.4
-16 0 -3 -4.7 4.5
16 0 3 -3.7 9.7
-17 0 -3 -15.2 8.9
17 0 3 1.6 10.1
-17 0 -3 0.2 8.3
-18 -1 3 0.9 9.2
-18 -1 3 -11.3 6.4
-18 -1 3 -20 8
-18 1 3 7.3 6.2
-18 1 3 5.4 10.3
-18 1 3 4.3 7.7
-17 -1 3 18 7.6
-17 -1 3 18.6 10.7
-17 -1 3 21.6 10.5
-17 1 3 25.2 7
-17 1 3 19.1 9.5
-17 1 3 17.3 9.5
-16 -1 3 14.2 6.9
-16 -1 3 20.3 9.8
-16 -1 3 9.9 8.4
-16 1 3 14.8 8.4
-16 1 3 13 8.8
-16 1 3 19.1 6.2
-15 -1 3 5.3 7.5
-15 -1 3 1.5 6.2
-15 -1 3 7.9 7.6
-15 1 3 -1.6 4.8
-15 1 3 12.1 7.7
-15 1 3 6.6 8.3
-14 -1 3 26.1 8.4
-14 -1 3 39.6 5.7
-14 -1 3 29.9 7
-14 -1 3 35 9.5
14 -1 -3 26.6 5.7
-14 1 3 29.4 6.2
-14 1 3 17.6 8.1
-14 1 3 33.4 8.6
-13 -1 3 34.8 8.4
13 -1 -3 44.6 6.4
-13 -1 3 50.89 7.7
-13 -1 3 40.5 8.6
-13 -1 3 35.2 5.6
-13 1 3 31.6 7.4
-13 1 3 30.6 8.2
-13 1 3 33.5 6.1
-13 1 3 37 4.7
-13 1 3 49.1 6.9
-12 -1 3 633.44 34.1
-12 -1 3 664.93 32.6
-12 -1 3 614.14 35.2
-12 -1 3 639.24 35.2
-12 -1 3 652.93 33.9
-12 1 3 633.74 32.2
-12 1 3 610.14 31.4
-12 1 3 622.44 33.3
-12 1 3 621.94 35.4
-12 1 3 669.63 35.1
-12 1 3 613.14 33.1
-11 -1 3 77.99 8.2
-11 -1 3 86.29 7.3
11 -1 -3 89.99 7.3
-11 -1 3 81.59 9.9
-11 -1 3 78.19 8.6
-11 -1 3 77.39 9.8
-11 1 3 65.69 5.8
11 1 -3 75.59 7.8
-11 1 3 77.99 9.9
-11 1 3 84.89 9.7
-11 1 3 84.29 7.9
-11 1 3 72.59 6.3
-11 1 3 66.89 7.4
-10 -1 3 24.9 5.1
10 -1 -3 20.6 4
-10 -1 3 28.3 5.5
-10 -1 3 19.7 6.1
-10 -1 3 14.4 5.5
-10 -1 3 29.2 4.1
-10 1 3 15.2 4.9
-10 1 3 24 6.1
10 1 -3 17.9 3.8
-10 1 3 20.4 4.3
10 1 -3 18.5 4.4
-10 1 3 17.8 2.9
-10 1 3 23.7 4.7
-10 1 3 16.3 3.4
-9 -1 3 231.68 12.1
-9 -1 3 219.18 14.6
-9 -1 3 202.88 10.4
-9 -1 3 227.38 13.6
-9 -1 3 195.78 13.4
-9 -1 3 222.68 14.6
9 -1 -3 210.58 12.3
-9 1 3 200.48 13.2
-9 1 3 183.08 11.5
-9 1 3 220.08 14.8
9 1 -3 206.18 13.1
-9 1 3 187.68 10.9
9 1 -3 200.98 13.9
-9 1 3 204.78 12.6
9 1 -3 206.28 11.9
-9 1 3 186.68 12.5
-8 -1 3 513.75 25.7
-8 -1 3 511.75 26.9
8 -1 -3 529.75 26.2
-8 -1 3 486.35 24.6
-8 -1 3 489.85 27
-8 -1 3 516.95 27.6
-8 -1 3 486.75 27.3
8 1 -3 514.75 27.5
-8 1 3 530.05 26.4
-8 1 3 501.35 26.4
8 1 -3 539.95 25.9
8 1 -3 513.65 26.7
-8 1 3 501.95 25.6
-8 1 3 490.95 27.5
-8 1 3 550.84 27.3
-8 1 3 500.85 24.9
-7 -1 3 34.1 6
-7 -1 3 35.4 4
-7 -1 3 23.4 4.9
7 -1 -3 40.4 4.6
-7 -1 3 29.9 5.4
-7 -1 3 35.4 2.9
-7 -1 3 35.2 5
-7 1 3 36 4.8
-7 1 3 29.7 4.4
-7 1 3 27.1 2.8
7 1 -3 35.2 5.7
-7 1 3 34.2 4.9
-7 1 3 32.8 4
-7 1 3 29.5 5.7
7 1 -3 40.2 4.2
7 1 -3 31.6 2.9
-6 -1 3 9.5 3.9
6 -1 -3 3.1 2.9
-6 -1 3 6.3 4
6 -1 -3 6.5 3.6
-6 -1 3 4.6 2.6
-6 -1 3 7.2 1.9
-6 -1 3 6.5 4.1
6 -1 -3 11.7 4.1
-6 -1 3 4.7 3.8
-6 -1 3 4.4 3.5
-6 1 3 1.9 1.4
6 1 -3 9.7 4.1
-6 1 3 2.5 3.2
-6 1 3 4.1 3
-6 1 3 8.8 3.3
6 1 -3 3.8 1.8
6 1 -3 7.9 2.8
-6 1 3 -4.1 3.7
-6 1 3 6.5 2.7
5 -1 -3 37.2 4.2
-5 -1 3 36.4 4.6
-5 -1 3 43.3 3.8
5 -1 -3 31.3 4.3
-5 -1 3 45 5.4
-5 -1 3 35.9 3.2
5 -1 -3 38.5 4.6
-5 -1 3 48 5.4
-5 -1 3 40.2 5.5
5 -1 -3 48.9 4.6
-5 -1 3 36.4 4.9
5 -1 -3 38.5 5.7
-5 1 3 27.6 4.9
-5 1 3 45.2 5.7
5 1 -3 44 5.5
-5 1 3 30.8 4.1
-5 1 3 37.9 4.1
5 1 -3 38.2 3.3
5 1 -3 33.5 4.7
5 1 -3 23.4 4.3
5 1 -3 36.7 4.9
-5 1 3 37.1 4.5
-5 1 3 40.5 4.5
5 1 -3 43.6 4
-4 -1 3 123.19 9.2
-4 -1 3 149.99 8.5
4 -1 -3 142.69 8.9
-4 -1 3 145.39 9.1
4 -1 -3 133.49 8.8
-4 -1 3 158.68 9.6
4 -1 -3 166.78 9.4
4 -1 -3 139.39 9
-4 -1 3 153.98 8.2
-4 -1 3 152.78 9.5
4 1 -3 147.19 9.1
-4 1 3 148.99 8.7
4 1 -3 126.49 8
-4 1 3 145.89 9
4 1 -3 157.58 9.8
-4 1 3 148.19 8.9
4 1 -3 153.88 10
4 1 -3 144.09 8.4
4 1 -3 150.38 9.4
-4 1 3 156.68 9.6
4 1 -3 151.08 9.2
-4 1 3 142.39 9.6
-3 -1 3 694.73 33.3
3 -1 -3 698.53 33.7
-3 -1 3 669.83 32.9
3 -1 -3 706.13 33.4
-3 -1 3 683.93 33.7
-3 -1 3 694.03 33.5
-3 -1 3 642.84 33.1
-3 -1 3 658.23 33.5
3 -1 -3 678.23 33
3 -1 -3 665.03 33.2
-3 -1 3 712.13 32.8
-3 1 3 678.63 33.4
3 1 -3 668.13 33.5
-3 1 3 704.83 33.3
-3 1 3 713.13 33.4
3 1 -3 675.83 33.2
-3 1 3 679.03 33.6
3 1 -3 745.83 33.7
3 1 -3 702.23 33.7
3 1 -3 654.63 32.9
3 1 -3 628.54 33.3
-3 1 3 702.53 33.3
3 1 -3 642.54 32.8
2 -1 -3 2177.08 105.69
2 -1 -3 2342.37 105.69
-2 -1 3 2305.97 105.19
2 -1 -3 2298.17 104.89
2 -1 -3 2123.09 105.39
-2 -1 3 2176.38 105.59
-2 -1 3 2364.46 105.39
2 -1 -3 2253.77 105.59
-2 -1 3 2239.48 105.69
-2 -1 3 2105.19 105.19
-2 -1 3 2283.37 105.79
2 1 -3 2044.4 105.29
-2 1 3 2292.47 105.49
-2 1 3 2332.27 105.49
2 1 -3 2114.89 105.59
-2 1 3 2048.79 105.49
-2 1 3 2312.97 105.59
2 1 -3 2246.08 105.59
2 1 -3 2215.18 105.29
-2 1 3 2193.88 104.79
2 1 -3 2337.87 105.79
2 1 -3 2358.36 105.19
1 -1 -3 1346.97 70.59
1 -1 -3 1487.85 71.09
-1 -1 3 1601.34 71.19
-1 -1 3 1627.24 70.99
1 -1 -3 1586.24 71.09
1 -1 -3 1445.66 70.79
-1 -1 3 1530.05 70.89
1 -1 -3 1580.64 70.79
-1 -1 3 1359.06 70.89
1 -1 -3 1652.83 71.09
-1 -1 3 1447.56 70.39
-1 1 3 1475.35 71.09
-1 1 3 1480.85 70.69
-1 1 3 1489.95 71.09
1 1 -3 1582.04 70.99
1 1 -3 1546.85 71.09
-1 1 3 1378.16 70.89
-1 1 3 1368.86 70.79
1 1 -3 1477.65 70.89
0 -1 3 37.8 2.8
0 -1 3 41.8 3.6
0 -1 3 40.7 3.9
0 -1 3 29.9 3.6
0 -1 3 43.9 3.3
0 -1 -3 27 3.6
0 -1 -3 43.6 3.8
0 -1 -3 38.4 3.6
0 -1 -3 39.3 3.6
0 -1 3 31 3.1
0 1 3 30.5 3.7
0 1 3 41.1 3.5
0 1 -3 40 3.8
0 1 3 42.4 3.8
0 1 3 40 3.8
0 1 -3 36 3.7
0 1 -3 35.9 3.3
0 1 -3 40 3.2
0 1 3 35.9 3.8
0 1 -3 45.8 3.5
1 -1 3 2742.03 132.49
-1 -1 -3 2989.2 132.99
-1 -1 -3 2882.91 132.99
1 -1 3 2838.52 132.99
-1 -1 -3 2879.91 133.69
-1 -1 -3 2680.13 133.09
1 -1 3 2788.12 133.19
-1 -1 -3 2769.22 133.19
-1 -1 -3 2818.92 133.09
1 1 3 2779.82 133.59
1 1 3 2930.31 133.09
-1 1 -3 2972 132.59
1 1 3 2791.02 133.19
1 1 3 2932.81 133.09
1 1 3 2543.75 132.89
-1 1 -3 2852.71 132.59
-1 1 -3 2764.02 132.99
-1 1 -3 2835.02 132.59
1 1 3 3022.9 133.29
-1 1 -3 2702.23 133.09
-2 -1 -3 1024.5 49.9
2 -1 3 1035.6 48.8
-2 -1 -3 1052.09 49.7
[truncated: 3,656,731 more chars]
